# Supplementary material for: The interaction of secreted phospholipase A2-IIA with the microbiota alters its lipidome and promotes inflammation
Source: JCI Insight. 2022 Jan 25;7(2):e152638. doi: 10.1172/jci.insight.152638 (PMC8855825; doi:10.1172/jci.insight.152638)
Supplement: Supplemental table 2 [file jciinsight-7-152638-s157.xlsx]

## Sheet: All_comparison
Comparison	ASVs	Welch’s t test	Benjamini-Hochberg corrected Welch’s t test	Wilcoxon rank test	Benjamini-Hochberg corrected Wilcoxon rank test
sPLA2-IIATGN flora -> sPLA2-IIATGN strain D21-D29 vs WT flora -> sPLA2-IIATGN strain D21-D29	ASV_9	7.74344e-05	0.00289424	2.16502e-05	0.00164699
sPLA2-IIATGN flora -> sPLA2-IIATGN strain D21-D29 vs WT flora -> sPLA2-IIATGN strain D21-D29	ASV_35	0.000255777	0.00448566	0.000353422	0.00655
sPLA2-IIATGN flora -> sPLA2-IIATGN strain D21-D29 vs WT flora -> sPLA2-IIATGN strain D21-D29	ASV_24	0.000347548	0.00479795	0.000337861	0.00647362
sPLA2-IIATGN flora -> sPLA2-IIATGN strain D21-D29 vs WT flora -> sPLA2-IIATGN strain D21-D29	ASV_34	0.000294132	0.00491858	0.000404165	0.00744962
sPLA2-IIATGN flora -> sPLA2-IIATGN strain D21-D29 vs WT flora -> sPLA2-IIATGN strain D21-D29	ASV_67	0.000576205	0.00690862	0.00034801	0.00661311
sPLA2-IIATGN flora -> sPLA2-IIATGN strain D21-D29 vs WT flora -> sPLA2-IIATGN strain D21-D29	ASV_69	0.000773229	0.0120985	0.000136075	0.0043607
sPLA2-IIATGN flora -> sPLA2-IIATGN strain D21-D29 vs WT flora -> sPLA2-IIATGN strain D21-D29	ASV_126	0.000805048	0.0132943	1.60685e-05	0.00163671
sPLA2-IIATGN flora -> sPLA2-IIATGN strain D21-D29 vs WT flora -> sPLA2-IIATGN strain D21-D29	ASV_52	0.00114375	0.0181913	0.000888334	0.0133123
sPLA2-IIATGN flora -> sPLA2-IIATGN strain D21-D29 vs WT flora -> sPLA2-IIATGN strain D21-D29	ASV_255	0.00238653	0.018491	0.000545145	0.00886695
sPLA2-IIATGN flora -> sPLA2-IIATGN strain D21-D29 vs WT flora -> sPLA2-IIATGN strain D21-D29	ASV_129	0.0034663	0.0186106	0.000568486	0.00958696
sPLA2-IIATGN flora -> sPLA2-IIATGN strain D21-D29 vs WT flora -> sPLA2-IIATGN strain D21-D29	ASV_118	0.0024672	0.0210344	0.00102475	0.0120182
sPLA2-IIATGN flora -> sPLA2-IIATGN strain D21-D29 vs WT flora -> sPLA2-IIATGN strain D21-D29	ASV_16	0.00248349	0.0310754	0.00147712	0.0178182
sPLA2-IIATGN flora -> sPLA2-IIATGN strain D21-D29 vs WT flora -> sPLA2-IIATGN strain D21-D29	ASV_48	0.00298447	0.0350175	0.0047923	0.0335252
sPLA2-IIATGN flora -> sPLA2-IIATGN strain D21-D29 vs WT flora -> sPLA2-IIATGN strain D21-D29	ASV_107	0.00630752	0.0356522	0.00250271	0.0184719
sPLA2-IIATGN flora -> sPLA2-IIATGN strain D21-D29 vs WT flora -> sPLA2-IIATGN strain D21-D29	ASV_331	0.00446834	0.0362607	0.00209237	0.0170311
sPLA2-IIATGN flora -> sPLA2-IIATGN strain D21-D29 vs WT flora -> sPLA2-IIATGN strain D21-D29	ASV_101	0.00405313	0.0365809	0.000358496	0.00758891
sPLA2-IIATGN flora -> sPLA2-IIATGN strain D21-D29 vs WT flora -> sPLA2-IIATGN strain D21-D29	ASV_80	0.00579874	0.049	0.0025488	0.0234874
sPLA2-IIATGN flora -> sPLA2-IIATGN strain D21-D29 vs WT flora -> sPLA2-IIATGN strain D21-D29	ASV_205	0.0078479	0.0507987	0.00278103	0.022872
sPLA2-IIATGN flora -> sPLA2-IIATGN strain D21-D29 vs WT flora -> sPLA2-IIATGN strain D21-D29	ASV_90	0.00759376	0.0514754	0.00344052	0.0272192
sPLA2-IIATGN flora -> sPLA2-IIATGN strain D21-D29 vs WT flora -> sPLA2-IIATGN strain D21-D29	ASV_14	0.00677927	0.053795	0.0130219	0.0632218
sPLA2-IIATGN flora -> sPLA2-IIATGN strain D21-D29 vs WT flora -> sPLA2-IIATGN strain D21-D29	ASV_148	0.00837038	0.0557992	0.00734947	0.0423917
sPLA2-IIATGN flora -> sPLA2-IIATGN strain D21-D29 vs WT flora -> sPLA2-IIATGN strain D21-D29	ASV_235	0.00893195	0.0579906	0.007499	0.037189
sPLA2-IIATGN flora -> sPLA2-IIATGN strain D21-D29 vs WT flora -> sPLA2-IIATGN strain D21-D29	ASV_13	0.0087996	0.0597182	0.0213598	0.085929
sPLA2-IIATGN flora -> sPLA2-IIATGN strain D21-D29 vs WT flora -> sPLA2-IIATGN strain D21-D29	ASV_19	0.00906682	0.0605966	0.00410271	0.0302083
sPLA2-IIATGN flora -> sPLA2-IIATGN strain D21-D29 vs WT flora -> sPLA2-IIATGN strain D21-D29	ASV_224	0.0105047	0.0622695	0.00834242	0.044392
sPLA2-IIATGN flora -> sPLA2-IIATGN strain D21-D29 vs WT flora -> sPLA2-IIATGN strain D21-D29	ASV_15	0.00999722	0.0629527	0.00294654	0.0256524
sPLA2-IIATGN flora -> sPLA2-IIATGN strain D21-D29 vs WT flora -> sPLA2-IIATGN strain D21-D29	ASV_120	0.0158752	0.063083	0.00518463	0.030621
sPLA2-IIATGN flora -> sPLA2-IIATGN strain D21-D29 vs WT flora -> sPLA2-IIATGN strain D21-D29	ASV_117	0.0117546	0.0663841	0.00676602	0.0405084
sPLA2-IIATGN flora -> sPLA2-IIATGN strain D21-D29 vs WT flora -> sPLA2-IIATGN strain D21-D29	ASV_51	0.012051	0.0679966	0.017972	0.0749856
sPLA2-IIATGN flora -> sPLA2-IIATGN strain D21-D29 vs WT flora -> sPLA2-IIATGN strain D21-D29	ASV_143	0.0139808	0.0680536	0.00712299	0.0398566
sPLA2-IIATGN flora -> sPLA2-IIATGN strain D21-D29 vs WT flora -> sPLA2-IIATGN strain D21-D29	ASV_5	0.0117684	0.068421	0.0202319	0.0833553
sPLA2-IIATGN flora -> sPLA2-IIATGN strain D21-D29 vs WT flora -> sPLA2-IIATGN strain D21-D29	ASV_68	0.0129217	0.0706997	0.00475095	0.0326582
sPLA2-IIATGN flora -> sPLA2-IIATGN strain D21-D29 vs WT flora -> sPLA2-IIATGN strain D21-D29	ASV_196	0.0141065	0.0710226	0.010606	0.0495954
sPLA2-IIATGN flora -> sPLA2-IIATGN strain D21-D29 vs WT flora -> sPLA2-IIATGN strain D21-D29	ASV_175	0.0140648	0.0730154	0.0120224	0.0561908
sPLA2-IIATGN flora -> sPLA2-IIATGN strain D21-D29 vs WT flora -> sPLA2-IIATGN strain D21-D29	ASV_43	0.0137858	0.0748806	0.0783862	0.198966
sPLA2-IIATGN flora -> sPLA2-IIATGN strain D21-D29 vs WT flora -> sPLA2-IIATGN strain D21-D29	ASV_212	0.0156585	0.0786506	0.0146353	0.0655238
sPLA2-IIATGN flora -> sPLA2-IIATGN strain D21-D29 vs WT flora -> sPLA2-IIATGN strain D21-D29	ASV_210	0.016076	0.0797583	0.0269233	0.0976113
sPLA2-IIATGN flora -> sPLA2-IIATGN strain D21-D29 vs WT flora -> sPLA2-IIATGN strain D21-D29	ASV_269	0.0232623	0.0826629	0.00863445	0.0420073
sPLA2-IIATGN flora -> sPLA2-IIATGN strain D21-D29 vs WT flora -> sPLA2-IIATGN strain D21-D29	ASV_42	0.0201005	0.0895721	0.0120714	0.0562404
sPLA2-IIATGN flora -> sPLA2-IIATGN strain D21-D29 vs WT flora -> sPLA2-IIATGN strain D21-D29	ASV_97	0.0308902	0.0920237	0.0193715	0.0684309
sPLA2-IIATGN flora -> sPLA2-IIATGN strain D21-D29 vs WT flora -> sPLA2-IIATGN strain D21-D29	ASV_78	0.023485	0.0945469	0.0196738	0.0789083
sPLA2-IIATGN flora -> sPLA2-IIATGN strain D21-D29 vs WT flora -> sPLA2-IIATGN strain D21-D29	ASV_191	0.0256065	0.100461	0.00846471	0.0430147
sPLA2-IIATGN flora -> sPLA2-IIATGN strain D21-D29 vs WT flora -> sPLA2-IIATGN strain D21-D29	ASV_308	0.0353299	0.101011	0.0155114	0.0610318
sPLA2-IIATGN flora -> sPLA2-IIATGN strain D21-D29 vs WT flora -> sPLA2-IIATGN strain D21-D29	ASV_164	0.0317793	0.102182	0.015734	0.0660665
sPLA2-IIATGN flora -> sPLA2-IIATGN strain D21-D29 vs WT flora -> sPLA2-IIATGN strain D21-D29	ASV_62	0.0310344	0.103822	0.028321	0.0972327
sPLA2-IIATGN flora -> sPLA2-IIATGN strain D21-D29 vs WT flora -> sPLA2-IIATGN strain D21-D29	ASV_10	0.0276499	0.104538	0.0335341	0.109617
sPLA2-IIATGN flora -> sPLA2-IIATGN strain D21-D29 vs WT flora -> sPLA2-IIATGN strain D21-D29	ASV_135	0.0286546	0.104851	0.0321918	0.106415
sPLA2-IIATGN flora -> sPLA2-IIATGN strain D21-D29 vs WT flora -> sPLA2-IIATGN strain D21-D29	ASV_416	0.041899	0.120437	0.0164014	0.0589801
sPLA2-IIATGN flora -> sPLA2-IIATGN strain D21-D29 vs WT flora -> sPLA2-IIATGN strain D21-D29	ASV_201	0.0448596	0.120904	0.0301315	0.0970829
sPLA2-IIATGN flora -> sPLA2-IIATGN strain D21-D29 vs WT flora -> sPLA2-IIATGN strain D21-D29	ASV_170	0.040398	0.121283	0.0167873	0.0691589
sPLA2-IIATGN flora -> sPLA2-IIATGN strain D21-D29 vs WT flora -> sPLA2-IIATGN strain D21-D29	ASV_134	0.0345198	0.125423	0.0691176	0.182682
sPLA2-IIATGN flora -> sPLA2-IIATGN strain D21-D29 vs WT flora -> sPLA2-IIATGN strain D21-D29	ASV_198	0.0383721	0.128466	0.0414384	0.122964
sPLA2-IIATGN flora -> sPLA2-IIATGN strain D21-D29 vs WT flora -> sPLA2-IIATGN strain D21-D29	ASV_53	0.0376641	0.130996	0.0575985	0.158259
sPLA2-IIATGN flora -> sPLA2-IIATGN strain D21-D29 vs WT flora -> sPLA2-IIATGN strain D21-D29	ASV_17	0.0372131	0.131415	0.00230101	0.0219248
sPLA2-IIATGN flora -> sPLA2-IIATGN strain D21-D29 vs WT flora -> sPLA2-IIATGN strain D21-D29	ASV_77	0.0390392	0.132061	0.0457243	0.137307
sPLA2-IIATGN flora -> sPLA2-IIATGN strain D21-D29 vs WT flora -> sPLA2-IIATGN strain D21-D29	ASV_99	0.0377035	0.13237	0.0626064	0.170474
sPLA2-IIATGN flora -> sPLA2-IIATGN strain D21-D29 vs WT flora -> sPLA2-IIATGN strain D21-D29	ASV_3	0.0379307	0.135616	0.0338429	0.116293
sPLA2-IIATGN flora -> sPLA2-IIATGN strain D21-D29 vs WT flora -> sPLA2-IIATGN strain D21-D29	ASV_223	0.0426602	0.140936	0.111451	0.244358
sPLA2-IIATGN flora -> sPLA2-IIATGN strain D21-D29 vs WT flora -> sPLA2-IIATGN strain D21-D29	ASV_25	0.0416091	0.141789	0.0881681	0.216799
sPLA2-IIATGN flora -> sPLA2-IIATGN strain D21-D29 vs WT flora -> sPLA2-IIATGN strain D21-D29	ASV_249	0.0529178	0.141866	0.0251494	0.0872526
sPLA2-IIATGN flora -> sPLA2-IIATGN strain D21-D29 vs WT flora -> sPLA2-IIATGN strain D21-D29	ASV_33	0.0446486	0.146018	0.0332082	0.113857
sPLA2-IIATGN flora -> sPLA2-IIATGN strain D21-D29 vs WT flora -> sPLA2-IIATGN strain D21-D29	ASV_54	0.0637597	0.148672	0.0506356	0.128534
sPLA2-IIATGN flora -> sPLA2-IIATGN strain D21-D29 vs WT flora -> sPLA2-IIATGN strain D21-D29	ASV_202	0.0469943	0.1491	0.0635147	0.169689
sPLA2-IIATGN flora -> sPLA2-IIATGN strain D21-D29 vs WT flora -> sPLA2-IIATGN strain D21-D29	ASV_259	0.0561497	0.151027	0.0278457	0.0945546
sPLA2-IIATGN flora -> sPLA2-IIATGN strain D21-D29 vs WT flora -> sPLA2-IIATGN strain D21-D29	ASV_483	0.0594627	0.152181	0.0271281	0.0881454
sPLA2-IIATGN flora -> sPLA2-IIATGN strain D21-D29 vs WT flora -> sPLA2-IIATGN strain D21-D29	ASV_28	0.0475837	0.152258	0.00506986	0.0337495
sPLA2-IIATGN flora -> sPLA2-IIATGN strain D21-D29 vs WT flora -> sPLA2-IIATGN strain D21-D29	ASV_12	0.0474123	0.152955	0.0362283	0.121096
sPLA2-IIATGN flora -> sPLA2-IIATGN strain D21-D29 vs WT flora -> sPLA2-IIATGN strain D21-D29	ASV_161	0.0548	0.15757	0.0516631	0.139418
sPLA2-IIATGN flora -> sPLA2-IIATGN strain D21-D29 vs WT flora -> sPLA2-IIATGN strain D21-D29	ASV_122	0.0657585	0.160433	0.0304274	0.101018
sPLA2-IIATGN flora -> sPLA2-IIATGN strain D21-D29 vs WT flora -> sPLA2-IIATGN strain D21-D29	ASV_125	0.0546901	0.164707	0.0922009	0.219387
sPLA2-IIATGN flora -> sPLA2-IIATGN strain D21-D29 vs WT flora -> sPLA2-IIATGN strain D21-D29	ASV_473	0.0799394	0.179921	0.0448728	0.118136
sPLA2-IIATGN flora -> sPLA2-IIATGN strain D21-D29 vs WT flora -> sPLA2-IIATGN strain D21-D29	ASV_312	0.0775842	0.183049	0.0193097	0.0735104
sPLA2-IIATGN flora -> sPLA2-IIATGN strain D21-D29 vs WT flora -> sPLA2-IIATGN strain D21-D29	ASV_2	0.0663325	0.187458	0.11297	0.252759
sPLA2-IIATGN flora -> sPLA2-IIATGN strain D21-D29 vs WT flora -> sPLA2-IIATGN strain D21-D29	ASV_266	0.0789683	0.189846	0.0518104	0.138652
sPLA2-IIATGN flora -> sPLA2-IIATGN strain D21-D29 vs WT flora -> sPLA2-IIATGN strain D21-D29	ASV_334	0.0792241	0.190184	0.0852704	0.195628
sPLA2-IIATGN flora -> sPLA2-IIATGN strain D21-D29 vs WT flora -> sPLA2-IIATGN strain D21-D29	ASV_141	0.072593	0.194033	0.183671	0.34498
sPLA2-IIATGN flora -> sPLA2-IIATGN strain D21-D29 vs WT flora -> sPLA2-IIATGN strain D21-D29	ASV_105	0.080448	0.195439	0.0417804	0.12924
sPLA2-IIATGN flora -> sPLA2-IIATGN strain D21-D29 vs WT flora -> sPLA2-IIATGN strain D21-D29	ASV_178	0.081027	0.19844	0.0616353	0.167359
sPLA2-IIATGN flora -> sPLA2-IIATGN strain D21-D29 vs WT flora -> sPLA2-IIATGN strain D21-D29	ASV_256	0.0985196	0.202088	0.0538247	0.135231
sPLA2-IIATGN flora -> sPLA2-IIATGN strain D21-D29 vs WT flora -> sPLA2-IIATGN strain D21-D29	ASV_160	0.0883751	0.214218	0.0687837	0.167618
sPLA2-IIATGN flora -> sPLA2-IIATGN strain D21-D29 vs WT flora -> sPLA2-IIATGN strain D21-D29	ASV_20	0.0836428	0.215414	0.0990087	0.233169
sPLA2-IIATGN flora -> sPLA2-IIATGN strain D21-D29 vs WT flora -> sPLA2-IIATGN strain D21-D29	ASV_86	0.0842842	0.217365	0.322282	0.512868
sPLA2-IIATGN flora -> sPLA2-IIATGN strain D21-D29 vs WT flora -> sPLA2-IIATGN strain D21-D29	ASV_310	0.101983	0.218472	0.0772862	0.18786
sPLA2-IIATGN flora -> sPLA2-IIATGN strain D21-D29 vs WT flora -> sPLA2-IIATGN strain D21-D29	ASV_242	0.103225	0.218965	0.0812578	0.18105
sPLA2-IIATGN flora -> sPLA2-IIATGN strain D21-D29 vs WT flora -> sPLA2-IIATGN strain D21-D29	ASV_110	0.0894138	0.219742	0.0503404	0.146945
sPLA2-IIATGN flora -> sPLA2-IIATGN strain D21-D29 vs WT flora -> sPLA2-IIATGN strain D21-D29	ASV_337	0.101689	0.220056	0.0651395	0.160002
sPLA2-IIATGN flora -> sPLA2-IIATGN strain D21-D29 vs WT flora -> sPLA2-IIATGN strain D21-D29	ASV_190	0.0925866	0.227994	0.180902	0.343801
sPLA2-IIATGN flora -> sPLA2-IIATGN strain D21-D29 vs WT flora -> sPLA2-IIATGN strain D21-D29	ASV_285	0.106152	0.234272	0.0434201	0.131397
sPLA2-IIATGN flora -> sPLA2-IIATGN strain D21-D29 vs WT flora -> sPLA2-IIATGN strain D21-D29	ASV_56	0.101052	0.244178	0.636352	0.783415
sPLA2-IIATGN flora -> sPLA2-IIATGN strain D21-D29 vs WT flora -> sPLA2-IIATGN strain D21-D29	ASV_410	0.139209	0.251734	0.094402	0.191084
sPLA2-IIATGN flora -> sPLA2-IIATGN strain D21-D29 vs WT flora -> sPLA2-IIATGN strain D21-D29	ASV_71	0.107652	0.25349	0.244514	0.427533
sPLA2-IIATGN flora -> sPLA2-IIATGN strain D21-D29 vs WT flora -> sPLA2-IIATGN strain D21-D29	ASV_425	0.151146	0.261501	0.0738252	0.162892
sPLA2-IIATGN flora -> sPLA2-IIATGN strain D21-D29 vs WT flora -> sPLA2-IIATGN strain D21-D29	ASV_158	0.125249	0.26315	0.0836539	0.204748
sPLA2-IIATGN flora -> sPLA2-IIATGN strain D21-D29 vs WT flora -> sPLA2-IIATGN strain D21-D29	ASV_358	0.133814	0.263708	0.0568153	0.151757
sPLA2-IIATGN flora -> sPLA2-IIATGN strain D21-D29 vs WT flora -> sPLA2-IIATGN strain D21-D29	ASV_36	0.115278	0.265153	0.28425	0.471844
sPLA2-IIATGN flora -> sPLA2-IIATGN strain D21-D29 vs WT flora -> sPLA2-IIATGN strain D21-D29	ASV_232	0.122133	0.265474	0.21839	0.372234
sPLA2-IIATGN flora -> sPLA2-IIATGN strain D21-D29 vs WT flora -> sPLA2-IIATGN strain D21-D29	ASV_70	0.120523	0.267113	0.119706	0.260696
sPLA2-IIATGN flora -> sPLA2-IIATGN strain D21-D29 vs WT flora -> sPLA2-IIATGN strain D21-D29	ASV_407	0.140221	0.268875	0.102319	0.221347
sPLA2-IIATGN flora -> sPLA2-IIATGN strain D21-D29 vs WT flora -> sPLA2-IIATGN strain D21-D29	ASV_192	0.132185	0.277878	0.14121	0.290698
sPLA2-IIATGN flora -> sPLA2-IIATGN strain D21-D29 vs WT flora -> sPLA2-IIATGN strain D21-D29	ASV_29	0.149832	0.290135	0.230318	0.386221
sPLA2-IIATGN flora -> sPLA2-IIATGN strain D21-D29 vs WT flora -> sPLA2-IIATGN strain D21-D29	ASV_46	0.134089	0.291857	0.546353	0.714782
sPLA2-IIATGN flora -> sPLA2-IIATGN strain D21-D29 vs WT flora -> sPLA2-IIATGN strain D21-D29	ASV_180	0.148399	0.294983	0.174741	0.332528
sPLA2-IIATGN flora -> sPLA2-IIATGN strain D21-D29 vs WT flora -> sPLA2-IIATGN strain D21-D29	ASV_41	0.142473	0.297808	0.146139	0.302895
sPLA2-IIATGN flora -> sPLA2-IIATGN strain D21-D29 vs WT flora -> sPLA2-IIATGN strain D21-D29	ASV_7	0.153293	0.318269	0.180181	0.347643
sPLA2-IIATGN flora -> sPLA2-IIATGN strain D21-D29 vs WT flora -> sPLA2-IIATGN strain D21-D29	ASV_65	0.166099	0.323091	0.089652	0.216206
sPLA2-IIATGN flora -> sPLA2-IIATGN strain D21-D29 vs WT flora -> sPLA2-IIATGN strain D21-D29	ASV_273	0.170222	0.327278	0.0802943	0.196615
sPLA2-IIATGN flora -> sPLA2-IIATGN strain D21-D29 vs WT flora -> sPLA2-IIATGN strain D21-D29	ASV_287	0.19481	0.330394	0.108515	0.230677
sPLA2-IIATGN flora -> sPLA2-IIATGN strain D21-D29 vs WT flora -> sPLA2-IIATGN strain D21-D29	ASV_18	0.16661	0.334694	0.0998586	0.234049
sPLA2-IIATGN flora -> sPLA2-IIATGN strain D21-D29 vs WT flora -> sPLA2-IIATGN strain D21-D29	ASV_8	0.167553	0.336318	0.198408	0.370145
sPLA2-IIATGN flora -> sPLA2-IIATGN strain D21-D29 vs WT flora -> sPLA2-IIATGN strain D21-D29	ASV_188	0.19413	0.352818	0.0886171	0.211997
sPLA2-IIATGN flora -> sPLA2-IIATGN strain D21-D29 vs WT flora -> sPLA2-IIATGN strain D21-D29	ASV_179	0.199706	0.357188	0.233479	0.384242
sPLA2-IIATGN flora -> sPLA2-IIATGN strain D21-D29 vs WT flora -> sPLA2-IIATGN strain D21-D29	ASV_225	0.19867	0.361257	0.313353	0.492317
sPLA2-IIATGN flora -> sPLA2-IIATGN strain D21-D29 vs WT flora -> sPLA2-IIATGN strain D21-D29	ASV_217	0.226755	0.361669	0.15077	0.27457
sPLA2-IIATGN flora -> sPLA2-IIATGN strain D21-D29 vs WT flora -> sPLA2-IIATGN strain D21-D29	ASV_277	0.215096	0.365572	0.101891	0.223792
sPLA2-IIATGN flora -> sPLA2-IIATGN strain D21-D29 vs WT flora -> sPLA2-IIATGN strain D21-D29	ASV_102	0.195659	0.373941	0.469334	0.653076
sPLA2-IIATGN flora -> sPLA2-IIATGN strain D21-D29 vs WT flora -> sPLA2-IIATGN strain D21-D29	ASV_428	0.230619	0.384228	0.152326	0.289273
sPLA2-IIATGN flora -> sPLA2-IIATGN strain D21-D29 vs WT flora -> sPLA2-IIATGN strain D21-D29	ASV_44	0.221596	0.384373	0.213443	0.377193
sPLA2-IIATGN flora -> sPLA2-IIATGN strain D21-D29 vs WT flora -> sPLA2-IIATGN strain D21-D29	ASV_139	0.229127	0.396621	0.179291	0.328411
sPLA2-IIATGN flora -> sPLA2-IIATGN strain D21-D29 vs WT flora -> sPLA2-IIATGN strain D21-D29	ASV_560	0.25216	0.400824	0.136046	0.266675
sPLA2-IIATGN flora -> sPLA2-IIATGN strain D21-D29 vs WT flora -> sPLA2-IIATGN strain D21-D29	ASV_216	0.260724	0.419351	0.276041	0.449695
sPLA2-IIATGN flora -> sPLA2-IIATGN strain D21-D29 vs WT flora -> sPLA2-IIATGN strain D21-D29	ASV_218	0.276717	0.427978	0.180718	0.328048
sPLA2-IIATGN flora -> sPLA2-IIATGN strain D21-D29 vs WT flora -> sPLA2-IIATGN strain D21-D29	ASV_316	0.264788	0.433834	0.314073	0.485493
sPLA2-IIATGN flora -> sPLA2-IIATGN strain D21-D29 vs WT flora -> sPLA2-IIATGN strain D21-D29	ASV_211	0.282069	0.436876	0.228728	0.383898
sPLA2-IIATGN flora -> sPLA2-IIATGN strain D21-D29 vs WT flora -> sPLA2-IIATGN strain D21-D29	ASV_113	0.28477	0.441042	0.203127	0.358895
sPLA2-IIATGN flora -> sPLA2-IIATGN strain D21-D29 vs WT flora -> sPLA2-IIATGN strain D21-D29	ASV_409	0.312474	0.45338	0.229043	0.366019
sPLA2-IIATGN flora -> sPLA2-IIATGN strain D21-D29 vs WT flora -> sPLA2-IIATGN strain D21-D29	ASV_433	0.296543	0.4565	0.179709	0.319263
sPLA2-IIATGN flora -> sPLA2-IIATGN strain D21-D29 vs WT flora -> sPLA2-IIATGN strain D21-D29	ASV_379	0.31514	0.464082	0.279654	0.429537
sPLA2-IIATGN flora -> sPLA2-IIATGN strain D21-D29 vs WT flora -> sPLA2-IIATGN strain D21-D29	ASV_162	0.303852	0.472828	0.225669	0.397519
sPLA2-IIATGN flora -> sPLA2-IIATGN strain D21-D29 vs WT flora -> sPLA2-IIATGN strain D21-D29	ASV_226	0.334633	0.485989	0.338794	0.489123
sPLA2-IIATGN flora -> sPLA2-IIATGN strain D21-D29 vs WT flora -> sPLA2-IIATGN strain D21-D29	ASV_75	0.288947	0.486431	0.288949	0.478124
sPLA2-IIATGN flora -> sPLA2-IIATGN strain D21-D29 vs WT flora -> sPLA2-IIATGN strain D21-D29	ASV_81	0.292202	0.487808	0.29935	0.482795
sPLA2-IIATGN flora -> sPLA2-IIATGN strain D21-D29 vs WT flora -> sPLA2-IIATGN strain D21-D29	ASV_344	0.336813	0.499943	0.257779	0.41616
sPLA2-IIATGN flora -> sPLA2-IIATGN strain D21-D29 vs WT flora -> sPLA2-IIATGN strain D21-D29	ASV_144	0.325576	0.501637	0.145315	0.296619
sPLA2-IIATGN flora -> sPLA2-IIATGN strain D21-D29 vs WT flora -> sPLA2-IIATGN strain D21-D29	ASV_304	0.345767	0.509933	0.391979	0.562031
sPLA2-IIATGN flora -> sPLA2-IIATGN strain D21-D29 vs WT flora -> sPLA2-IIATGN strain D21-D29	ASV_280	0.366927	0.522842	0.32712	0.478322
sPLA2-IIATGN flora -> sPLA2-IIATGN strain D21-D29 vs WT flora -> sPLA2-IIATGN strain D21-D29	ASV_103	0.362206	0.526222	0.2919	0.45442
sPLA2-IIATGN flora -> sPLA2-IIATGN strain D21-D29 vs WT flora -> sPLA2-IIATGN strain D21-D29	ASV_157	0.368113	0.527185	0.318104	0.476334
sPLA2-IIATGN flora -> sPLA2-IIATGN strain D21-D29 vs WT flora -> sPLA2-IIATGN strain D21-D29	ASV_227	0.356116	0.527978	0.40733	0.589034
sPLA2-IIATGN flora -> sPLA2-IIATGN strain D21-D29 vs WT flora -> sPLA2-IIATGN strain D21-D29	ASV_241	0.375181	0.534399	0.283236	0.451049
sPLA2-IIATGN flora -> sPLA2-IIATGN strain D21-D29 vs WT flora -> sPLA2-IIATGN strain D21-D29	ASV_59	0.360326	0.540902	0.493472	0.664761
sPLA2-IIATGN flora -> sPLA2-IIATGN strain D21-D29 vs WT flora -> sPLA2-IIATGN strain D21-D29	ASV_284	0.378609	0.542796	0.31622	0.486487
sPLA2-IIATGN flora -> sPLA2-IIATGN strain D21-D29 vs WT flora -> sPLA2-IIATGN strain D21-D29	ASV_477	0.388586	0.547468	0.500224	0.644079
sPLA2-IIATGN flora -> sPLA2-IIATGN strain D21-D29 vs WT flora -> sPLA2-IIATGN strain D21-D29	ASV_26	0.346419	0.55468	0.25016	0.43508
sPLA2-IIATGN flora -> sPLA2-IIATGN strain D21-D29 vs WT flora -> sPLA2-IIATGN strain D21-D29	ASV_377	0.399784	0.565677	0.286824	0.435281
sPLA2-IIATGN flora -> sPLA2-IIATGN strain D21-D29 vs WT flora -> sPLA2-IIATGN strain D21-D29	ASV_305	0.414905	0.57532	0.457811	0.620601
sPLA2-IIATGN flora -> sPLA2-IIATGN strain D21-D29 vs WT flora -> sPLA2-IIATGN strain D21-D29	ASV_193	0.417037	0.583305	0.384582	0.556046
sPLA2-IIATGN flora -> sPLA2-IIATGN strain D21-D29 vs WT flora -> sPLA2-IIATGN strain D21-D29	ASV_359	0.428836	0.586223	0.468098	0.618527
sPLA2-IIATGN flora -> sPLA2-IIATGN strain D21-D29 vs WT flora -> sPLA2-IIATGN strain D21-D29	ASV_121	0.429502	0.605386	0.10063	0.22944
sPLA2-IIATGN flora -> sPLA2-IIATGN strain D21-D29 vs WT flora -> sPLA2-IIATGN strain D21-D29	ASV_185	0.43556	0.611638	0.496084	0.656446
sPLA2-IIATGN flora -> sPLA2-IIATGN strain D21-D29 vs WT flora -> sPLA2-IIATGN strain D21-D29	ASV_123	0.420977	0.612251	0.383177	0.563248
sPLA2-IIATGN flora -> sPLA2-IIATGN strain D21-D29 vs WT flora -> sPLA2-IIATGN strain D21-D29	ASV_395	0.451407	0.615408	0.422525	0.58038
sPLA2-IIATGN flora -> sPLA2-IIATGN strain D21-D29 vs WT flora -> sPLA2-IIATGN strain D21-D29	ASV_343	0.468646	0.622443	0.297924	0.47248
sPLA2-IIATGN flora -> sPLA2-IIATGN strain D21-D29 vs WT flora -> sPLA2-IIATGN strain D21-D29	ASV_270	0.477663	0.623375	0.488797	0.640103
sPLA2-IIATGN flora -> sPLA2-IIATGN strain D21-D29 vs WT flora -> sPLA2-IIATGN strain D21-D29	ASV_350	0.473095	0.632525	0.402918	0.556735
sPLA2-IIATGN flora -> sPLA2-IIATGN strain D21-D29 vs WT flora -> sPLA2-IIATGN strain D21-D29	ASV_374	0.483921	0.638883	0.481662	0.629393
sPLA2-IIATGN flora -> sPLA2-IIATGN strain D21-D29 vs WT flora -> sPLA2-IIATGN strain D21-D29	ASV_231	0.475233	0.642823	0.725305	0.833708
sPLA2-IIATGN flora -> sPLA2-IIATGN strain D21-D29 vs WT flora -> sPLA2-IIATGN strain D21-D29	ASV_438	0.488806	0.6434	0.50928	0.664284
sPLA2-IIATGN flora -> sPLA2-IIATGN strain D21-D29 vs WT flora -> sPLA2-IIATGN strain D21-D29	ASV_354	0.492881	0.644688	0.283024	0.433321
sPLA2-IIATGN flora -> sPLA2-IIATGN strain D21-D29 vs WT flora -> sPLA2-IIATGN strain D21-D29	ASV_114	0.469365	0.645864	0.382652	0.571712
sPLA2-IIATGN flora -> sPLA2-IIATGN strain D21-D29 vs WT flora -> sPLA2-IIATGN strain D21-D29	ASV_221	0.486494	0.646443	0.502058	0.651548
sPLA2-IIATGN flora -> sPLA2-IIATGN strain D21-D29 vs WT flora -> sPLA2-IIATGN strain D21-D29	ASV_130	0.480737	0.647945	0.784013	0.874155
sPLA2-IIATGN flora -> sPLA2-IIATGN strain D21-D29 vs WT flora -> sPLA2-IIATGN strain D21-D29	ASV_234	0.503052	0.65921	0.37575	0.551971
sPLA2-IIATGN flora -> sPLA2-IIATGN strain D21-D29 vs WT flora -> sPLA2-IIATGN strain D21-D29	ASV_208	0.50463	0.678059	0.825849	0.900251
sPLA2-IIATGN flora -> sPLA2-IIATGN strain D21-D29 vs WT flora -> sPLA2-IIATGN strain D21-D29	ASV_349	0.524321	0.679895	0.6737	0.79407
sPLA2-IIATGN flora -> sPLA2-IIATGN strain D21-D29 vs WT flora -> sPLA2-IIATGN strain D21-D29	ASV_155	0.512958	0.682173	0.281444	0.464094
sPLA2-IIATGN flora -> sPLA2-IIATGN strain D21-D29 vs WT flora -> sPLA2-IIATGN strain D21-D29	ASV_98	0.53486	0.686076	0.580862	0.711966
sPLA2-IIATGN flora -> sPLA2-IIATGN strain D21-D29 vs WT flora -> sPLA2-IIATGN strain D21-D29	ASV_173	0.528398	0.686529	0.51548	0.677208
sPLA2-IIATGN flora -> sPLA2-IIATGN strain D21-D29 vs WT flora -> sPLA2-IIATGN strain D21-D29	ASV_536	0.537088	0.686642	0.58891	0.715001
sPLA2-IIATGN flora -> sPLA2-IIATGN strain D21-D29 vs WT flora -> sPLA2-IIATGN strain D21-D29	ASV_200	0.524164	0.689097	0.688482	0.805082
sPLA2-IIATGN flora -> sPLA2-IIATGN strain D21-D29 vs WT flora -> sPLA2-IIATGN strain D21-D29	ASV_204	0.539326	0.690949	0.520621	0.673008
sPLA2-IIATGN flora -> sPLA2-IIATGN strain D21-D29 vs WT flora -> sPLA2-IIATGN strain D21-D29	ASV_360	0.556843	0.703317	0.521119	0.660814
sPLA2-IIATGN flora -> sPLA2-IIATGN strain D21-D29 vs WT flora -> sPLA2-IIATGN strain D21-D29	ASV_106	0.527277	0.705169	0.786482	0.877888
sPLA2-IIATGN flora -> sPLA2-IIATGN strain D21-D29 vs WT flora -> sPLA2-IIATGN strain D21-D29	ASV_236	0.568246	0.706808	0.564468	0.704044
sPLA2-IIATGN flora -> sPLA2-IIATGN strain D21-D29 vs WT flora -> sPLA2-IIATGN strain D21-D29	ASV_74	0.53422	0.710294	0.684056	0.8162
sPLA2-IIATGN flora -> sPLA2-IIATGN strain D21-D29 vs WT flora -> sPLA2-IIATGN strain D21-D29	ASV_418	0.568647	0.716207	0.651902	0.771467
sPLA2-IIATGN flora -> sPLA2-IIATGN strain D21-D29 vs WT flora -> sPLA2-IIATGN strain D21-D29	ASV_119	0.553922	0.71852	0.293498	0.485836
sPLA2-IIATGN flora -> sPLA2-IIATGN strain D21-D29 vs WT flora -> sPLA2-IIATGN strain D21-D29	ASV_82	0.574942	0.718767	0.433609	0.603315
sPLA2-IIATGN flora -> sPLA2-IIATGN strain D21-D29 vs WT flora -> sPLA2-IIATGN strain D21-D29	ASV_145	0.57506	0.721429	0.107304	0.239955
sPLA2-IIATGN flora -> sPLA2-IIATGN strain D21-D29 vs WT flora -> sPLA2-IIATGN strain D21-D29	ASV_92	0.577034	0.72186	0.637986	0.762624
sPLA2-IIATGN flora -> sPLA2-IIATGN strain D21-D29 vs WT flora -> sPLA2-IIATGN strain D21-D29	ASV_89	0.558949	0.722384	0.639218	0.785359
sPLA2-IIATGN flora -> sPLA2-IIATGN strain D21-D29 vs WT flora -> sPLA2-IIATGN strain D21-D29	ASV_261	0.59048	0.72686	0.617516	0.743383
sPLA2-IIATGN flora -> sPLA2-IIATGN strain D21-D29 vs WT flora -> sPLA2-IIATGN strain D21-D29	ASV_342	0.582516	0.7283	0.710339	0.81843
sPLA2-IIATGN flora -> sPLA2-IIATGN strain D21-D29 vs WT flora -> sPLA2-IIATGN strain D21-D29	ASV_573	0.583467	0.728399	0.658886	0.777258
sPLA2-IIATGN flora -> sPLA2-IIATGN strain D21-D29 vs WT flora -> sPLA2-IIATGN strain D21-D29	ASV_4	0.540381	0.728785	0.473723	0.656313
sPLA2-IIATGN flora -> sPLA2-IIATGN strain D21-D29 vs WT flora -> sPLA2-IIATGN strain D21-D29	ASV_356	0.593949	0.728833	0.683268	0.795028
sPLA2-IIATGN flora -> sPLA2-IIATGN strain D21-D29 vs WT flora -> sPLA2-IIATGN strain D21-D29	ASV_45	0.589918	0.737997	0.763123	0.865941
sPLA2-IIATGN flora -> sPLA2-IIATGN strain D21-D29 vs WT flora -> sPLA2-IIATGN strain D21-D29	ASV_182	0.594453	0.738444	0.593483	0.725867
sPLA2-IIATGN flora -> sPLA2-IIATGN strain D21-D29 vs WT flora -> sPLA2-IIATGN strain D21-D29	ASV_220	0.606053	0.738531	0.617046	0.752075
sPLA2-IIATGN flora -> sPLA2-IIATGN strain D21-D29 vs WT flora -> sPLA2-IIATGN strain D21-D29	ASV_427	0.597674	0.738627	0.699234	0.812672
sPLA2-IIATGN flora -> sPLA2-IIATGN strain D21-D29 vs WT flora -> sPLA2-IIATGN strain D21-D29	ASV_448	0.597164	0.739304	0.643957	0.771017
sPLA2-IIATGN flora -> sPLA2-IIATGN strain D21-D29 vs WT flora -> sPLA2-IIATGN strain D21-D29	ASV_282	0.599756	0.739768	0.637116	0.766677
sPLA2-IIATGN flora -> sPLA2-IIATGN strain D21-D29 vs WT flora -> sPLA2-IIATGN strain D21-D29	ASV_138	0.600203	0.743252	0.630267	0.759554
sPLA2-IIATGN flora -> sPLA2-IIATGN strain D21-D29 vs WT flora -> sPLA2-IIATGN strain D21-D29	ASV_517	0.601414	0.744167	0.704264	0.810821
sPLA2-IIATGN flora -> sPLA2-IIATGN strain D21-D29 vs WT flora -> sPLA2-IIATGN strain D21-D29	ASV_96	0.6022	0.747227	0.383358	0.56093
sPLA2-IIATGN flora -> sPLA2-IIATGN strain D21-D29 vs WT flora -> sPLA2-IIATGN strain D21-D29	ASV_370	0.60852	0.748237	0.67327	0.794072
sPLA2-IIATGN flora -> sPLA2-IIATGN strain D21-D29 vs WT flora -> sPLA2-IIATGN strain D21-D29	ASV_274	0.613396	0.75202	0.642714	0.766776
sPLA2-IIATGN flora -> sPLA2-IIATGN strain D21-D29 vs WT flora -> sPLA2-IIATGN strain D21-D29	ASV_58	0.611065	0.756162	0.295528	0.484257
sPLA2-IIATGN flora -> sPLA2-IIATGN strain D21-D29 vs WT flora -> sPLA2-IIATGN strain D21-D29	ASV_303	0.62213	0.758321	0.684444	0.798173
sPLA2-IIATGN flora -> sPLA2-IIATGN strain D21-D29 vs WT flora -> sPLA2-IIATGN strain D21-D29	ASV_288	0.617031	0.76084	0.702089	0.81521
sPLA2-IIATGN flora -> sPLA2-IIATGN strain D21-D29 vs WT flora -> sPLA2-IIATGN strain D21-D29	ASV_27	0.615088	0.762146	0.482877	0.662092
sPLA2-IIATGN flora -> sPLA2-IIATGN strain D21-D29 vs WT flora -> sPLA2-IIATGN strain D21-D29	ASV_302	0.629443	0.763292	0.711291	0.818289
sPLA2-IIATGN flora -> sPLA2-IIATGN strain D21-D29 vs WT flora -> sPLA2-IIATGN strain D21-D29	ASV_146	0.629196	0.76443	0.711559	0.819588
sPLA2-IIATGN flora -> sPLA2-IIATGN strain D21-D29 vs WT flora -> sPLA2-IIATGN strain D21-D29	ASV_153	0.631099	0.769948	0.643182	0.773836
sPLA2-IIATGN flora -> sPLA2-IIATGN strain D21-D29 vs WT flora -> sPLA2-IIATGN strain D21-D29	ASV_328	0.639788	0.772052	0.738397	0.84031
sPLA2-IIATGN flora -> sPLA2-IIATGN strain D21-D29 vs WT flora -> sPLA2-IIATGN strain D21-D29	ASV_243	0.644059	0.772852	0.761745	0.855941
sPLA2-IIATGN flora -> sPLA2-IIATGN strain D21-D29 vs WT flora -> sPLA2-IIATGN strain D21-D29	ASV_167	0.649679	0.776274	0.47803	0.650346
sPLA2-IIATGN flora -> sPLA2-IIATGN strain D21-D29 vs WT flora -> sPLA2-IIATGN strain D21-D29	ASV_315	0.647997	0.778611	0.71157	0.819555
sPLA2-IIATGN flora -> sPLA2-IIATGN strain D21-D29 vs WT flora -> sPLA2-IIATGN strain D21-D29	ASV_238	0.648518	0.779729	0.721505	0.828832
sPLA2-IIATGN flora -> sPLA2-IIATGN strain D21-D29 vs WT flora -> sPLA2-IIATGN strain D21-D29	ASV_115	0.650246	0.784281	0.723128	0.832291
sPLA2-IIATGN flora -> sPLA2-IIATGN strain D21-D29 vs WT flora -> sPLA2-IIATGN strain D21-D29	ASV_127	0.648981	0.786404	0.679163	0.803208
sPLA2-IIATGN flora -> sPLA2-IIATGN strain D21-D29 vs WT flora -> sPLA2-IIATGN strain D21-D29	ASV_39	0.630276	0.786841	0.822835	0.900432
sPLA2-IIATGN flora -> sPLA2-IIATGN strain D21-D29 vs WT flora -> sPLA2-IIATGN strain D21-D29	ASV_203	0.65702	0.788774	0.766394	0.861069
sPLA2-IIATGN flora -> sPLA2-IIATGN strain D21-D29 vs WT flora -> sPLA2-IIATGN strain D21-D29	ASV_38	0.638705	0.791284	0.86179	0.925937
sPLA2-IIATGN flora -> sPLA2-IIATGN strain D21-D29 vs WT flora -> sPLA2-IIATGN strain D21-D29	ASV_1	0.631834	0.791786	0.603953	0.763141
sPLA2-IIATGN flora -> sPLA2-IIATGN strain D21-D29 vs WT flora -> sPLA2-IIATGN strain D21-D29	ASV_306	0.660081	0.793422	0.785044	0.874398
sPLA2-IIATGN flora -> sPLA2-IIATGN strain D21-D29 vs WT flora -> sPLA2-IIATGN strain D21-D29	ASV_254	0.660033	0.793539	0.740142	0.843759
sPLA2-IIATGN flora -> sPLA2-IIATGN strain D21-D29 vs WT flora -> sPLA2-IIATGN strain D21-D29	ASV_22	0.645338	0.799286	0.879724	0.936497
sPLA2-IIATGN flora -> sPLA2-IIATGN strain D21-D29 vs WT flora -> sPLA2-IIATGN strain D21-D29	ASV_152	0.674095	0.802576	0.652688	0.783131
sPLA2-IIATGN flora -> sPLA2-IIATGN strain D21-D29 vs WT flora -> sPLA2-IIATGN strain D21-D29	ASV_206	0.687213	0.808462	0.355665	0.539179
sPLA2-IIATGN flora -> sPLA2-IIATGN strain D21-D29 vs WT flora -> sPLA2-IIATGN strain D21-D29	ASV_108	0.680965	0.80891	0.751334	0.852549
sPLA2-IIATGN flora -> sPLA2-IIATGN strain D21-D29 vs WT flora -> sPLA2-IIATGN strain D21-D29	ASV_151	0.68381	0.809051	0.80405	0.889245
sPLA2-IIATGN flora -> sPLA2-IIATGN strain D21-D29 vs WT flora -> sPLA2-IIATGN strain D21-D29	ASV_311	0.693645	0.810707	0.694154	0.804064
sPLA2-IIATGN flora -> sPLA2-IIATGN strain D21-D29 vs WT flora -> sPLA2-IIATGN strain D21-D29	ASV_228	0.680945	0.812314	0.762139	0.858919
sPLA2-IIATGN flora -> sPLA2-IIATGN strain D21-D29 vs WT flora -> sPLA2-IIATGN strain D21-D29	ASV_247	0.692206	0.816161	0.699195	0.811426
sPLA2-IIATGN flora -> sPLA2-IIATGN strain D21-D29 vs WT flora -> sPLA2-IIATGN strain D21-D29	ASV_111	0.703532	0.826292	0.837512	0.909385
sPLA2-IIATGN flora -> sPLA2-IIATGN strain D21-D29 vs WT flora -> sPLA2-IIATGN strain D21-D29	ASV_85	0.697121	0.828927	0.52731	0.696457
sPLA2-IIATGN flora -> sPLA2-IIATGN strain D21-D29 vs WT flora -> sPLA2-IIATGN strain D21-D29	ASV_95	0.712004	0.830583	0.795916	0.881047
sPLA2-IIATGN flora -> sPLA2-IIATGN strain D21-D29 vs WT flora -> sPLA2-IIATGN strain D21-D29	ASV_47	0.727733	0.841281	0.569985	0.727755
sPLA2-IIATGN flora -> sPLA2-IIATGN strain D21-D29 vs WT flora -> sPLA2-IIATGN strain D21-D29	ASV_21	0.716692	0.844288	0.683577	0.818077
sPLA2-IIATGN flora -> sPLA2-IIATGN strain D21-D29 vs WT flora -> sPLA2-IIATGN strain D21-D29	ASV_168	0.748767	0.85285	0.822871	0.899471
sPLA2-IIATGN flora -> sPLA2-IIATGN strain D21-D29 vs WT flora -> sPLA2-IIATGN strain D21-D29	ASV_104	0.760925	0.861976	0.674023	0.807053
sPLA2-IIATGN flora -> sPLA2-IIATGN strain D21-D29 vs WT flora -> sPLA2-IIATGN strain D21-D29	ASV_91	0.755795	0.862083	0.710288	0.8276
sPLA2-IIATGN flora -> sPLA2-IIATGN strain D21-D29 vs WT flora -> sPLA2-IIATGN strain D21-D29	ASV_88	0.772926	0.872591	0.625342	0.763768
sPLA2-IIATGN flora -> sPLA2-IIATGN strain D21-D29 vs WT flora -> sPLA2-IIATGN strain D21-D29	ASV_6	0.787609	0.881275	0.821462	0.906276
sPLA2-IIATGN flora -> sPLA2-IIATGN strain D21-D29 vs WT flora -> sPLA2-IIATGN strain D21-D29	ASV_57	0.80787	0.891628	0.547099	0.71949
sPLA2-IIATGN flora -> sPLA2-IIATGN strain D21-D29 vs WT flora -> sPLA2-IIATGN strain D21-D29	ASV_11	0.861288	0.926408	0.912553	0.953098
sPLA2-IIATGN flora -> sPLA2-IIATGN strain D21-D29 vs WT flora -> sPLA2-IIATGN strain D21-D29	ASV_37	0.883885	0.936063	0.89252	0.942289
sPLA2-IIATGN flora -> sPLA2-IIATGN strain D21-D29 vs WT flora -> sPLA2-IIATGN strain D21-D29	ASV_31	0.884065	0.936522	0.924572	0.958539
sPLA2-IIATGN flora -> sPLA2-IIATGN strain D21 vs sPLA2-IIATGN flora -> sPLA2-IIATGN strain D29	ASV_20	0.00440279	0.194116	0.0625	0.371469
sPLA2-IIATGN flora -> sPLA2-IIATGN strain D21 vs sPLA2-IIATGN flora -> sPLA2-IIATGN strain D29	ASV_10	0.00796749	0.194214	0.0625	0.371469
sPLA2-IIATGN flora -> sPLA2-IIATGN strain D21 vs sPLA2-IIATGN flora -> sPLA2-IIATGN strain D29	ASV_130	0.00998394	0.218056	0.0625	0.371469
sPLA2-IIATGN flora -> sPLA2-IIATGN strain D21 vs sPLA2-IIATGN flora -> sPLA2-IIATGN strain D29	ASV_54	0.0190402	0.245711	0.0712891	0.384924
sPLA2-IIATGN flora -> sPLA2-IIATGN strain D21 vs sPLA2-IIATGN flora -> sPLA2-IIATGN strain D29	ASV_9	0.00934586	0.245717	0.0625	0.371469
sPLA2-IIATGN flora -> sPLA2-IIATGN strain D21 vs sPLA2-IIATGN flora -> sPLA2-IIATGN strain D29	ASV_153	0.0161844	0.249524	0.0644531	0.374157
sPLA2-IIATGN flora -> sPLA2-IIATGN strain D21 vs sPLA2-IIATGN flora -> sPLA2-IIATGN strain D29	ASV_212	0.0200347	0.26419	0.065918	0.376023
sPLA2-IIATGN flora -> sPLA2-IIATGN strain D21 vs sPLA2-IIATGN flora -> sPLA2-IIATGN strain D29	ASV_11	0.0163089	0.277504	0.0625	0.371469
sPLA2-IIATGN flora -> sPLA2-IIATGN strain D21 vs sPLA2-IIATGN flora -> sPLA2-IIATGN strain D29	ASV_44	0.0240064	0.28802	0.0625	0.371469
sPLA2-IIATGN flora -> sPLA2-IIATGN strain D21 vs sPLA2-IIATGN flora -> sPLA2-IIATGN strain D29	ASV_175	0.0293945	0.28916	0.074707	0.387759
sPLA2-IIATGN flora -> sPLA2-IIATGN strain D21 vs sPLA2-IIATGN flora -> sPLA2-IIATGN strain D29	ASV_135	0.0279679	0.297984	0.0625	0.371469
sPLA2-IIATGN flora -> sPLA2-IIATGN strain D21 vs sPLA2-IIATGN flora -> sPLA2-IIATGN strain D29	ASV_374	0.0313054	0.303323	0.065918	0.376472
sPLA2-IIATGN flora -> sPLA2-IIATGN strain D21 vs sPLA2-IIATGN flora -> sPLA2-IIATGN strain D29	ASV_151	0.0277049	0.305654	0.0644531	0.374417
sPLA2-IIATGN flora -> sPLA2-IIATGN strain D21 vs sPLA2-IIATGN flora -> sPLA2-IIATGN strain D29	ASV_168	0.0370167	0.321459	0.0703125	0.382874
sPLA2-IIATGN flora -> sPLA2-IIATGN strain D21 vs sPLA2-IIATGN flora -> sPLA2-IIATGN strain D29	ASV_241	0.0372191	0.323107	0.0664062	0.377932
sPLA2-IIATGN flora -> sPLA2-IIATGN strain D21 vs sPLA2-IIATGN flora -> sPLA2-IIATGN strain D29	ASV_69	0.0424934	0.323321	0.081543	0.397079
sPLA2-IIATGN flora -> sPLA2-IIATGN strain D21 vs sPLA2-IIATGN flora -> sPLA2-IIATGN strain D29	ASV_43	0.0312718	0.323841	0.0708008	0.383668
sPLA2-IIATGN flora -> sPLA2-IIATGN strain D21 vs sPLA2-IIATGN flora -> sPLA2-IIATGN strain D29	ASV_170	0.0488109	0.336229	0.0830078	0.397771
sPLA2-IIATGN flora -> sPLA2-IIATGN strain D21 vs sPLA2-IIATGN flora -> sPLA2-IIATGN strain D29	ASV_232	0.0474405	0.345437	0.074707	0.389893
sPLA2-IIATGN flora -> sPLA2-IIATGN strain D21 vs sPLA2-IIATGN flora -> sPLA2-IIATGN strain D29	ASV_148	0.062489	0.354917	0.108887	0.433008
sPLA2-IIATGN flora -> sPLA2-IIATGN strain D21 vs sPLA2-IIATGN flora -> sPLA2-IIATGN strain D29	ASV_45	0.0479557	0.356285	0.0673828	0.377552
sPLA2-IIATGN flora -> sPLA2-IIATGN strain D21 vs sPLA2-IIATGN flora -> sPLA2-IIATGN strain D29	ASV_21	0.0459536	0.363471	0.0625	0.371469
sPLA2-IIATGN flora -> sPLA2-IIATGN strain D21 vs sPLA2-IIATGN flora -> sPLA2-IIATGN strain D29	ASV_115	0.0772655	0.374975	0.126953	0.455012
sPLA2-IIATGN flora -> sPLA2-IIATGN strain D21 vs sPLA2-IIATGN flora -> sPLA2-IIATGN strain D29	ASV_217	0.0619437	0.376927	0.0986328	0.424074
sPLA2-IIATGN flora -> sPLA2-IIATGN strain D21 vs sPLA2-IIATGN flora -> sPLA2-IIATGN strain D29	ASV_26	0.0547708	0.37928	0.0625	0.371469
sPLA2-IIATGN flora -> sPLA2-IIATGN strain D21 vs sPLA2-IIATGN flora -> sPLA2-IIATGN strain D29	ASV_74	0.0680903	0.389086	0.0791016	0.391718
sPLA2-IIATGN flora -> sPLA2-IIATGN strain D21 vs sPLA2-IIATGN flora -> sPLA2-IIATGN strain D29	ASV_85	0.0651992	0.389828	0.0888672	0.409195
sPLA2-IIATGN flora -> sPLA2-IIATGN strain D21 vs sPLA2-IIATGN flora -> sPLA2-IIATGN strain D29	ASV_164	0.0731609	0.390768	0.0683594	0.378137
sPLA2-IIATGN flora -> sPLA2-IIATGN strain D21 vs sPLA2-IIATGN flora -> sPLA2-IIATGN strain D29	ASV_91	0.0705811	0.402692	0.106445	0.43555
sPLA2-IIATGN flora -> sPLA2-IIATGN strain D21 vs sPLA2-IIATGN flora -> sPLA2-IIATGN strain D29	ASV_111	0.0710002	0.404644	0.0668945	0.378365
sPLA2-IIATGN flora -> sPLA2-IIATGN strain D21 vs sPLA2-IIATGN flora -> sPLA2-IIATGN strain D29	ASV_127	0.0892992	0.409487	0.138672	0.473855
sPLA2-IIATGN flora -> sPLA2-IIATGN strain D21 vs sPLA2-IIATGN flora -> sPLA2-IIATGN strain D29	ASV_428	0.0956231	0.418866	0.123535	0.446096
sPLA2-IIATGN flora -> sPLA2-IIATGN strain D21 vs sPLA2-IIATGN flora -> sPLA2-IIATGN strain D29	ASV_226	0.109077	0.424666	0.149414	0.476394
sPLA2-IIATGN flora -> sPLA2-IIATGN strain D21 vs sPLA2-IIATGN flora -> sPLA2-IIATGN strain D29	ASV_37	0.0786541	0.427672	0.114258	0.45381
sPLA2-IIATGN flora -> sPLA2-IIATGN strain D21 vs sPLA2-IIATGN flora -> sPLA2-IIATGN strain D29	ASV_395	0.108714	0.431885	0.147949	0.470546
sPLA2-IIATGN flora -> sPLA2-IIATGN strain D21 vs sPLA2-IIATGN flora -> sPLA2-IIATGN strain D29	ASV_27	0.108802	0.435527	0.15918	0.493823
sPLA2-IIATGN flora -> sPLA2-IIATGN strain D21 vs sPLA2-IIATGN flora -> sPLA2-IIATGN strain D29	ASV_102	0.089832	0.439903	0.134277	0.484673
sPLA2-IIATGN flora -> sPLA2-IIATGN strain D21 vs sPLA2-IIATGN flora -> sPLA2-IIATGN strain D29	ASV_123	0.101027	0.440838	0.137695	0.479172
sPLA2-IIATGN flora -> sPLA2-IIATGN strain D21 vs sPLA2-IIATGN flora -> sPLA2-IIATGN strain D29	ASV_75	0.102959	0.443461	0.149414	0.483917
sPLA2-IIATGN flora -> sPLA2-IIATGN strain D21 vs sPLA2-IIATGN flora -> sPLA2-IIATGN strain D29	ASV_70	0.0952112	0.448941	0.166504	0.520705
sPLA2-IIATGN flora -> sPLA2-IIATGN strain D21 vs sPLA2-IIATGN flora -> sPLA2-IIATGN strain D29	ASV_33	0.10128	0.451081	0.110352	0.430894
sPLA2-IIATGN flora -> sPLA2-IIATGN strain D21 vs sPLA2-IIATGN flora -> sPLA2-IIATGN strain D29	ASV_53	0.109278	0.452586	0.15918	0.508884
sPLA2-IIATGN flora -> sPLA2-IIATGN strain D21 vs sPLA2-IIATGN flora -> sPLA2-IIATGN strain D29	ASV_118	0.111745	0.462893	0.124023	0.461052
sPLA2-IIATGN flora -> sPLA2-IIATGN strain D21 vs sPLA2-IIATGN flora -> sPLA2-IIATGN strain D29	ASV_216	0.122295	0.473458	0.137207	0.479085
sPLA2-IIATGN flora -> sPLA2-IIATGN strain D21 vs sPLA2-IIATGN flora -> sPLA2-IIATGN strain D29	ASV_238	0.131808	0.473854	0.169922	0.504723
sPLA2-IIATGN flora -> sPLA2-IIATGN strain D21 vs sPLA2-IIATGN flora -> sPLA2-IIATGN strain D29	ASV_224	0.167059	0.474287	0.217285	0.539759
sPLA2-IIATGN flora -> sPLA2-IIATGN strain D21 vs sPLA2-IIATGN flora -> sPLA2-IIATGN strain D29	ASV_57	0.121119	0.477207	0.227051	0.586256
sPLA2-IIATGN flora -> sPLA2-IIATGN strain D21 vs sPLA2-IIATGN flora -> sPLA2-IIATGN strain D29	ASV_86	0.14286	0.478048	0.168457	0.509039
sPLA2-IIATGN flora -> sPLA2-IIATGN strain D21 vs sPLA2-IIATGN flora -> sPLA2-IIATGN strain D29	ASV_28	0.126937	0.479186	0.188965	0.529465
sPLA2-IIATGN flora -> sPLA2-IIATGN strain D21 vs sPLA2-IIATGN flora -> sPLA2-IIATGN strain D29	ASV_141	0.144963	0.480682	0.223633	0.566943
sPLA2-IIATGN flora -> sPLA2-IIATGN strain D21 vs sPLA2-IIATGN flora -> sPLA2-IIATGN strain D29	ASV_99	0.124967	0.481454	0.178711	0.533605
sPLA2-IIATGN flora -> sPLA2-IIATGN strain D21 vs sPLA2-IIATGN flora -> sPLA2-IIATGN strain D29	ASV_157	0.157423	0.482017	0.218262	0.537085
sPLA2-IIATGN flora -> sPLA2-IIATGN strain D21 vs sPLA2-IIATGN flora -> sPLA2-IIATGN strain D29	ASV_356	0.161771	0.486761	0.233887	0.555151
sPLA2-IIATGN flora -> sPLA2-IIATGN strain D21 vs sPLA2-IIATGN flora -> sPLA2-IIATGN strain D29	ASV_334	0.160286	0.491103	0.202148	0.533776
sPLA2-IIATGN flora -> sPLA2-IIATGN strain D21 vs sPLA2-IIATGN flora -> sPLA2-IIATGN strain D29	ASV_12	0.136702	0.497619	0.147461	0.499088
sPLA2-IIATGN flora -> sPLA2-IIATGN strain D21 vs sPLA2-IIATGN flora -> sPLA2-IIATGN strain D29	ASV_2	0.144296	0.505295	0.262695	0.628694
sPLA2-IIATGN flora -> sPLA2-IIATGN strain D21 vs sPLA2-IIATGN flora -> sPLA2-IIATGN strain D29	ASV_145	0.149489	0.507388	0.210938	0.572003
sPLA2-IIATGN flora -> sPLA2-IIATGN strain D21 vs sPLA2-IIATGN flora -> sPLA2-IIATGN strain D29	ASV_25	0.156058	0.511056	0.221191	0.584256
sPLA2-IIATGN flora -> sPLA2-IIATGN strain D21 vs sPLA2-IIATGN flora -> sPLA2-IIATGN strain D29	ASV_162	0.161661	0.511612	0.169434	0.496094
sPLA2-IIATGN flora -> sPLA2-IIATGN strain D21 vs sPLA2-IIATGN flora -> sPLA2-IIATGN strain D29	ASV_342	0.17064	0.514229	0.23584	0.568644
sPLA2-IIATGN flora -> sPLA2-IIATGN strain D21 vs sPLA2-IIATGN flora -> sPLA2-IIATGN strain D29	ASV_220	0.194222	0.523879	0.255371	0.578015
sPLA2-IIATGN flora -> sPLA2-IIATGN strain D21 vs sPLA2-IIATGN flora -> sPLA2-IIATGN strain D29	ASV_228	0.177974	0.525173	0.242188	0.598615
sPLA2-IIATGN flora -> sPLA2-IIATGN strain D21 vs sPLA2-IIATGN flora -> sPLA2-IIATGN strain D29	ASV_6	0.172383	0.528985	0.280762	0.648297
sPLA2-IIATGN flora -> sPLA2-IIATGN strain D21 vs sPLA2-IIATGN flora -> sPLA2-IIATGN strain D29	ASV_56	0.219906	0.530665	0.282227	0.597157
sPLA2-IIATGN flora -> sPLA2-IIATGN strain D21 vs sPLA2-IIATGN flora -> sPLA2-IIATGN strain D29	ASV_52	0.185013	0.540273	0.23877	0.60723
sPLA2-IIATGN flora -> sPLA2-IIATGN strain D21 vs sPLA2-IIATGN flora -> sPLA2-IIATGN strain D29	ASV_3	0.183641	0.540606	0.216309	0.57916
sPLA2-IIATGN flora -> sPLA2-IIATGN strain D21 vs sPLA2-IIATGN flora -> sPLA2-IIATGN strain D29	ASV_98	0.253824	0.540673	0.291016	0.598562
sPLA2-IIATGN flora -> sPLA2-IIATGN strain D21 vs sPLA2-IIATGN flora -> sPLA2-IIATGN strain D29	ASV_143	0.207459	0.542944	0.241211	0.569057
sPLA2-IIATGN flora -> sPLA2-IIATGN strain D21 vs sPLA2-IIATGN flora -> sPLA2-IIATGN strain D29	ASV_144	0.197048	0.548216	0.224121	0.573835
sPLA2-IIATGN flora -> sPLA2-IIATGN strain D21 vs sPLA2-IIATGN flora -> sPLA2-IIATGN strain D29	ASV_22	0.198944	0.553563	0.21582	0.571184
sPLA2-IIATGN flora -> sPLA2-IIATGN strain D21 vs sPLA2-IIATGN flora -> sPLA2-IIATGN strain D29	ASV_71	0.202527	0.556703	0.255859	0.615353
sPLA2-IIATGN flora -> sPLA2-IIATGN strain D21 vs sPLA2-IIATGN flora -> sPLA2-IIATGN strain D29	ASV_337	0.265634	0.563019	0.269531	0.579115
sPLA2-IIATGN flora -> sPLA2-IIATGN strain D21 vs sPLA2-IIATGN flora -> sPLA2-IIATGN strain D29	ASV_59	0.263286	0.566568	0.283203	0.602139
sPLA2-IIATGN flora -> sPLA2-IIATGN strain D21 vs sPLA2-IIATGN flora -> sPLA2-IIATGN strain D29	ASV_349	0.267253	0.576392	0.34082	0.645728
sPLA2-IIATGN flora -> sPLA2-IIATGN strain D21 vs sPLA2-IIATGN flora -> sPLA2-IIATGN strain D29	ASV_188	0.313814	0.584913	0.307617	0.617338
sPLA2-IIATGN flora -> sPLA2-IIATGN strain D21 vs sPLA2-IIATGN flora -> sPLA2-IIATGN strain D29	ASV_247	0.251466	0.588297	0.351074	0.661446
sPLA2-IIATGN flora -> sPLA2-IIATGN strain D21 vs sPLA2-IIATGN flora -> sPLA2-IIATGN strain D29	ASV_536	0.294335	0.589676	0.344727	0.646284
sPLA2-IIATGN flora -> sPLA2-IIATGN strain D21 vs sPLA2-IIATGN flora -> sPLA2-IIATGN strain D29	ASV_88	0.243538	0.592328	0.287598	0.652302
sPLA2-IIATGN flora -> sPLA2-IIATGN strain D21 vs sPLA2-IIATGN flora -> sPLA2-IIATGN strain D29	ASV_38	0.252137	0.599808	0.283691	0.647082
sPLA2-IIATGN flora -> sPLA2-IIATGN strain D21 vs sPLA2-IIATGN flora -> sPLA2-IIATGN strain D29	ASV_1	0.249186	0.6006	0.696777	0.906532
sPLA2-IIATGN flora -> sPLA2-IIATGN strain D21 vs sPLA2-IIATGN flora -> sPLA2-IIATGN strain D29	ASV_573	0.312846	0.60062	0.364746	0.663259
sPLA2-IIATGN flora -> sPLA2-IIATGN strain D21 vs sPLA2-IIATGN flora -> sPLA2-IIATGN strain D29	ASV_16	0.252274	0.601447	0.279785	0.641744
sPLA2-IIATGN flora -> sPLA2-IIATGN strain D21 vs sPLA2-IIATGN flora -> sPLA2-IIATGN strain D29	ASV_273	0.290495	0.601621	0.393066	0.686582
sPLA2-IIATGN flora -> sPLA2-IIATGN strain D21 vs sPLA2-IIATGN flora -> sPLA2-IIATGN strain D29	ASV_211	0.295854	0.606595	0.423828	0.710897
sPLA2-IIATGN flora -> sPLA2-IIATGN strain D21 vs sPLA2-IIATGN flora -> sPLA2-IIATGN strain D29	ASV_39	0.264299	0.611644	0.296875	0.648097
sPLA2-IIATGN flora -> sPLA2-IIATGN strain D21 vs sPLA2-IIATGN flora -> sPLA2-IIATGN strain D29	ASV_560	0.302089	0.614497	0.385742	0.68039
sPLA2-IIATGN flora -> sPLA2-IIATGN strain D21 vs sPLA2-IIATGN flora -> sPLA2-IIATGN strain D29	ASV_350	0.280205	0.61578	0.397949	0.700795
sPLA2-IIATGN flora -> sPLA2-IIATGN strain D21 vs sPLA2-IIATGN flora -> sPLA2-IIATGN strain D29	ASV_92	0.327118	0.615998	0.398926	0.679603
sPLA2-IIATGN flora -> sPLA2-IIATGN strain D21 vs sPLA2-IIATGN flora -> sPLA2-IIATGN strain D29	ASV_122	0.335926	0.619257	0.388184	0.668494
sPLA2-IIATGN flora -> sPLA2-IIATGN strain D21 vs sPLA2-IIATGN flora -> sPLA2-IIATGN strain D29	ASV_62	0.330106	0.619901	0.391113	0.674809
sPLA2-IIATGN flora -> sPLA2-IIATGN strain D21 vs sPLA2-IIATGN flora -> sPLA2-IIATGN strain D29	ASV_242	0.310088	0.626717	0.379883	0.689647
sPLA2-IIATGN flora -> sPLA2-IIATGN strain D21 vs sPLA2-IIATGN flora -> sPLA2-IIATGN strain D29	ASV_17	0.289602	0.628788	0.45752	0.773641
sPLA2-IIATGN flora -> sPLA2-IIATGN strain D21 vs sPLA2-IIATGN flora -> sPLA2-IIATGN strain D29	ASV_231	0.307682	0.629794	0.360352	0.68954
sPLA2-IIATGN flora -> sPLA2-IIATGN strain D21 vs sPLA2-IIATGN flora -> sPLA2-IIATGN strain D29	ASV_160	0.3253	0.636158	0.443359	0.717842
sPLA2-IIATGN flora -> sPLA2-IIATGN strain D21 vs sPLA2-IIATGN flora -> sPLA2-IIATGN strain D29	ASV_167	0.313369	0.641221	0.451172	0.752864
sPLA2-IIATGN flora -> sPLA2-IIATGN strain D21 vs sPLA2-IIATGN flora -> sPLA2-IIATGN strain D29	ASV_280	0.346456	0.649447	0.403809	0.711493
sPLA2-IIATGN flora -> sPLA2-IIATGN strain D21 vs sPLA2-IIATGN flora -> sPLA2-IIATGN strain D29	ASV_285	0.351666	0.652909	0.446777	0.73005
sPLA2-IIATGN flora -> sPLA2-IIATGN strain D21 vs sPLA2-IIATGN flora -> sPLA2-IIATGN strain D29	ASV_287	0.378352	0.653794	0.433594	0.703452
sPLA2-IIATGN flora -> sPLA2-IIATGN strain D21 vs sPLA2-IIATGN flora -> sPLA2-IIATGN strain D29	ASV_218	0.36742	0.659167	0.474609	0.743725
sPLA2-IIATGN flora -> sPLA2-IIATGN strain D21 vs sPLA2-IIATGN flora -> sPLA2-IIATGN strain D29	ASV_7	0.326723	0.66186	0.401855	0.724949
sPLA2-IIATGN flora -> sPLA2-IIATGN strain D21 vs sPLA2-IIATGN flora -> sPLA2-IIATGN strain D29	ASV_155	0.334207	0.664075	0.461914	0.78258
sPLA2-IIATGN flora -> sPLA2-IIATGN strain D21 vs sPLA2-IIATGN flora -> sPLA2-IIATGN strain D29	ASV_173	0.369758	0.677544	0.398438	0.728304
sPLA2-IIATGN flora -> sPLA2-IIATGN strain D21 vs sPLA2-IIATGN flora -> sPLA2-IIATGN strain D29	ASV_203	0.391323	0.679207	0.536621	0.777122
sPLA2-IIATGN flora -> sPLA2-IIATGN strain D21 vs sPLA2-IIATGN flora -> sPLA2-IIATGN strain D29	ASV_277	0.393638	0.680143	0.532715	0.78159
sPLA2-IIATGN flora -> sPLA2-IIATGN strain D21 vs sPLA2-IIATGN flora -> sPLA2-IIATGN strain D29	ASV_282	0.402404	0.683531	0.49707	0.751845
sPLA2-IIATGN flora -> sPLA2-IIATGN strain D21 vs sPLA2-IIATGN flora -> sPLA2-IIATGN strain D29	ASV_103	0.421122	0.685085	0.468262	0.730888
sPLA2-IIATGN flora -> sPLA2-IIATGN strain D21 vs sPLA2-IIATGN flora -> sPLA2-IIATGN strain D29	ASV_427	0.409354	0.691662	0.467773	0.755259
sPLA2-IIATGN flora -> sPLA2-IIATGN strain D21 vs sPLA2-IIATGN flora -> sPLA2-IIATGN strain D29	ASV_8	0.372113	0.692801	0.494141	0.796627
sPLA2-IIATGN flora -> sPLA2-IIATGN strain D21 vs sPLA2-IIATGN flora -> sPLA2-IIATGN strain D29	ASV_259	0.423135	0.692921	0.509277	0.758688
sPLA2-IIATGN flora -> sPLA2-IIATGN strain D21 vs sPLA2-IIATGN flora -> sPLA2-IIATGN strain D29	ASV_202	0.402344	0.693344	0.42334	0.741797
sPLA2-IIATGN flora -> sPLA2-IIATGN strain D21 vs sPLA2-IIATGN flora -> sPLA2-IIATGN strain D29	ASV_255	0.445072	0.702232	0.522461	0.765861
sPLA2-IIATGN flora -> sPLA2-IIATGN strain D21 vs sPLA2-IIATGN flora -> sPLA2-IIATGN strain D29	ASV_433	0.437402	0.705363	0.547852	0.78786
sPLA2-IIATGN flora -> sPLA2-IIATGN strain D21 vs sPLA2-IIATGN flora -> sPLA2-IIATGN strain D29	ASV_310	0.462404	0.705891	0.518066	0.757187
sPLA2-IIATGN flora -> sPLA2-IIATGN strain D21 vs sPLA2-IIATGN flora -> sPLA2-IIATGN strain D29	ASV_223	0.440487	0.709669	0.627441	0.834727
sPLA2-IIATGN flora -> sPLA2-IIATGN strain D21 vs sPLA2-IIATGN flora -> sPLA2-IIATGN strain D29	ASV_29	0.453671	0.711143	0.559082	0.78532
sPLA2-IIATGN flora -> sPLA2-IIATGN strain D21 vs sPLA2-IIATGN flora -> sPLA2-IIATGN strain D29	ASV_48	0.40283	0.712135	0.437012	0.780716
sPLA2-IIATGN flora -> sPLA2-IIATGN strain D21 vs sPLA2-IIATGN flora -> sPLA2-IIATGN strain D29	ASV_379	0.466318	0.71363	0.522461	0.767329
sPLA2-IIATGN flora -> sPLA2-IIATGN strain D21 vs sPLA2-IIATGN flora -> sPLA2-IIATGN strain D29	ASV_78	0.405517	0.714037	0.766602	0.929737
sPLA2-IIATGN flora -> sPLA2-IIATGN strain D21 vs sPLA2-IIATGN flora -> sPLA2-IIATGN strain D29	ASV_302	0.461728	0.71537	0.543457	0.776637
sPLA2-IIATGN flora -> sPLA2-IIATGN strain D21 vs sPLA2-IIATGN flora -> sPLA2-IIATGN strain D29	ASV_359	0.451854	0.715649	0.557129	0.79711
sPLA2-IIATGN flora -> sPLA2-IIATGN strain D21 vs sPLA2-IIATGN flora -> sPLA2-IIATGN strain D29	ASV_344	0.464436	0.716146	0.555176	0.791086
sPLA2-IIATGN flora -> sPLA2-IIATGN strain D21 vs sPLA2-IIATGN flora -> sPLA2-IIATGN strain D29	ASV_36	0.423035	0.718179	0.554199	0.822237
sPLA2-IIATGN flora -> sPLA2-IIATGN strain D21 vs sPLA2-IIATGN flora -> sPLA2-IIATGN strain D29	ASV_284	0.471659	0.719787	0.537109	0.774646
sPLA2-IIATGN flora -> sPLA2-IIATGN strain D21 vs sPLA2-IIATGN flora -> sPLA2-IIATGN strain D29	ASV_306	0.444546	0.720672	0.503906	0.784572
sPLA2-IIATGN flora -> sPLA2-IIATGN strain D21 vs sPLA2-IIATGN flora -> sPLA2-IIATGN strain D29	ASV_180	0.437787	0.721788	0.467773	0.767828
sPLA2-IIATGN flora -> sPLA2-IIATGN strain D21 vs sPLA2-IIATGN flora -> sPLA2-IIATGN strain D29	ASV_243	0.449735	0.722414	0.491211	0.77951
sPLA2-IIATGN flora -> sPLA2-IIATGN strain D21 vs sPLA2-IIATGN flora -> sPLA2-IIATGN strain D29	ASV_138	0.465717	0.724793	0.587402	0.809573
sPLA2-IIATGN flora -> sPLA2-IIATGN strain D21 vs sPLA2-IIATGN flora -> sPLA2-IIATGN strain D29	ASV_316	0.475194	0.729046	0.473145	0.758221
sPLA2-IIATGN flora -> sPLA2-IIATGN strain D21 vs sPLA2-IIATGN flora -> sPLA2-IIATGN strain D29	ASV_31	0.430085	0.730604	0.714355	0.899573
sPLA2-IIATGN flora -> sPLA2-IIATGN strain D21 vs sPLA2-IIATGN flora -> sPLA2-IIATGN strain D29	ASV_312	0.470544	0.730946	0.556641	0.804913
sPLA2-IIATGN flora -> sPLA2-IIATGN strain D21 vs sPLA2-IIATGN flora -> sPLA2-IIATGN strain D29	ASV_182	0.486147	0.732817	0.555664	0.788423
sPLA2-IIATGN flora -> sPLA2-IIATGN strain D21 vs sPLA2-IIATGN flora -> sPLA2-IIATGN strain D29	ASV_178	0.452955	0.73345	0.59082	0.839635
sPLA2-IIATGN flora -> sPLA2-IIATGN strain D21 vs sPLA2-IIATGN flora -> sPLA2-IIATGN strain D29	ASV_107	0.490615	0.734543	0.566895	0.794373
sPLA2-IIATGN flora -> sPLA2-IIATGN strain D21 vs sPLA2-IIATGN flora -> sPLA2-IIATGN strain D29	ASV_81	0.446206	0.734633	0.683105	0.886965
sPLA2-IIATGN flora -> sPLA2-IIATGN strain D21 vs sPLA2-IIATGN flora -> sPLA2-IIATGN strain D29	ASV_152	0.484809	0.737749	0.586914	0.810384
sPLA2-IIATGN flora -> sPLA2-IIATGN strain D21 vs sPLA2-IIATGN flora -> sPLA2-IIATGN strain D29	ASV_121	0.472923	0.737804	0.54834	0.816647
sPLA2-IIATGN flora -> sPLA2-IIATGN strain D21 vs sPLA2-IIATGN flora -> sPLA2-IIATGN strain D29	ASV_120	0.503744	0.741513	0.571777	0.803467
sPLA2-IIATGN flora -> sPLA2-IIATGN strain D21 vs sPLA2-IIATGN flora -> sPLA2-IIATGN strain D29	ASV_418	0.474801	0.741518	0.598633	0.833985
sPLA2-IIATGN flora -> sPLA2-IIATGN strain D21 vs sPLA2-IIATGN flora -> sPLA2-IIATGN strain D29	ASV_409	0.499634	0.741741	0.57959	0.80599
sPLA2-IIATGN flora -> sPLA2-IIATGN strain D21 vs sPLA2-IIATGN flora -> sPLA2-IIATGN strain D29	ASV_305	0.484693	0.742201	0.624512	0.839925
sPLA2-IIATGN flora -> sPLA2-IIATGN strain D21 vs sPLA2-IIATGN flora -> sPLA2-IIATGN strain D29	ASV_134	0.496461	0.743406	0.590332	0.820099
sPLA2-IIATGN flora -> sPLA2-IIATGN strain D21 vs sPLA2-IIATGN flora -> sPLA2-IIATGN strain D29	ASV_146	0.484078	0.743499	0.569824	0.818251
sPLA2-IIATGN flora -> sPLA2-IIATGN strain D21 vs sPLA2-IIATGN flora -> sPLA2-IIATGN strain D29	ASV_261	0.495823	0.74382	0.591797	0.808301
sPLA2-IIATGN flora -> sPLA2-IIATGN strain D21 vs sPLA2-IIATGN flora -> sPLA2-IIATGN strain D29	ASV_308	0.498475	0.746973	0.585938	0.822105
sPLA2-IIATGN flora -> sPLA2-IIATGN strain D21 vs sPLA2-IIATGN flora -> sPLA2-IIATGN strain D29	ASV_210	0.488511	0.748472	0.603027	0.830499
sPLA2-IIATGN flora -> sPLA2-IIATGN strain D21 vs sPLA2-IIATGN flora -> sPLA2-IIATGN strain D29	ASV_19	0.460031	0.750426	0.521484	0.816548
sPLA2-IIATGN flora -> sPLA2-IIATGN strain D21 vs sPLA2-IIATGN flora -> sPLA2-IIATGN strain D29	ASV_204	0.510863	0.752909	0.643066	0.83512
sPLA2-IIATGN flora -> sPLA2-IIATGN strain D21 vs sPLA2-IIATGN flora -> sPLA2-IIATGN strain D29	ASV_425	0.523972	0.753048	0.581543	0.802454
sPLA2-IIATGN flora -> sPLA2-IIATGN strain D21 vs sPLA2-IIATGN flora -> sPLA2-IIATGN strain D29	ASV_270	0.511849	0.755654	0.626953	0.826027
sPLA2-IIATGN flora -> sPLA2-IIATGN strain D21 vs sPLA2-IIATGN flora -> sPLA2-IIATGN strain D29	ASV_448	0.515737	0.756561	0.605469	0.829304
sPLA2-IIATGN flora -> sPLA2-IIATGN strain D21 vs sPLA2-IIATGN flora -> sPLA2-IIATGN strain D29	ASV_15	0.474397	0.761268	0.529297	0.826247
sPLA2-IIATGN flora -> sPLA2-IIATGN strain D21 vs sPLA2-IIATGN flora -> sPLA2-IIATGN strain D29	ASV_192	0.522132	0.762263	0.63916	0.846719
sPLA2-IIATGN flora -> sPLA2-IIATGN strain D21 vs sPLA2-IIATGN flora -> sPLA2-IIATGN strain D29	ASV_97	0.525979	0.762448	0.591797	0.821945
sPLA2-IIATGN flora -> sPLA2-IIATGN strain D21 vs sPLA2-IIATGN flora -> sPLA2-IIATGN strain D29	ASV_105	0.50459	0.765009	0.731934	0.907241
sPLA2-IIATGN flora -> sPLA2-IIATGN strain D21 vs sPLA2-IIATGN flora -> sPLA2-IIATGN strain D29	ASV_360	0.531177	0.765924	0.603516	0.822901
sPLA2-IIATGN flora -> sPLA2-IIATGN strain D21 vs sPLA2-IIATGN flora -> sPLA2-IIATGN strain D29	ASV_354	0.511781	0.767002	0.679688	0.873471
sPLA2-IIATGN flora -> sPLA2-IIATGN strain D21 vs sPLA2-IIATGN flora -> sPLA2-IIATGN strain D29	ASV_185	0.517721	0.76737	0.605469	0.837299
sPLA2-IIATGN flora -> sPLA2-IIATGN strain D21 vs sPLA2-IIATGN flora -> sPLA2-IIATGN strain D29	ASV_227	0.529955	0.768175	0.555664	0.816605
sPLA2-IIATGN flora -> sPLA2-IIATGN strain D21 vs sPLA2-IIATGN flora -> sPLA2-IIATGN strain D29	ASV_139	0.504269	0.771154	0.76709	0.931544
sPLA2-IIATGN flora -> sPLA2-IIATGN strain D21 vs sPLA2-IIATGN flora -> sPLA2-IIATGN strain D29	ASV_358	0.531226	0.771714	0.641602	0.851287
sPLA2-IIATGN flora -> sPLA2-IIATGN strain D21 vs sPLA2-IIATGN flora -> sPLA2-IIATGN strain D29	ASV_407	0.56073	0.782492	0.652344	0.846886
sPLA2-IIATGN flora -> sPLA2-IIATGN strain D21 vs sPLA2-IIATGN flora -> sPLA2-IIATGN strain D29	ASV_225	0.54071	0.784366	0.675781	0.872312
sPLA2-IIATGN flora -> sPLA2-IIATGN strain D21 vs sPLA2-IIATGN flora -> sPLA2-IIATGN strain D29	ASV_208	0.55179	0.785223	0.664551	0.858269
sPLA2-IIATGN flora -> sPLA2-IIATGN strain D21 vs sPLA2-IIATGN flora -> sPLA2-IIATGN strain D29	ASV_114	0.524292	0.787081	0.878906	0.962709
sPLA2-IIATGN flora -> sPLA2-IIATGN strain D21 vs sPLA2-IIATGN flora -> sPLA2-IIATGN strain D29	ASV_483	0.572667	0.790615	0.632324	0.849013
sPLA2-IIATGN flora -> sPLA2-IIATGN strain D21 vs sPLA2-IIATGN flora -> sPLA2-IIATGN strain D29	ASV_328	0.566894	0.794664	0.695801	0.88506
sPLA2-IIATGN flora -> sPLA2-IIATGN strain D21 vs sPLA2-IIATGN flora -> sPLA2-IIATGN strain D29	ASV_46	0.561096	0.794673	0.695312	0.88104
sPLA2-IIATGN flora -> sPLA2-IIATGN strain D21 vs sPLA2-IIATGN flora -> sPLA2-IIATGN strain D29	ASV_303	0.570438	0.795554	0.664062	0.866828
sPLA2-IIATGN flora -> sPLA2-IIATGN strain D21 vs sPLA2-IIATGN flora -> sPLA2-IIATGN strain D29	ASV_198	0.559379	0.795626	0.6875	0.887428
sPLA2-IIATGN flora -> sPLA2-IIATGN strain D21 vs sPLA2-IIATGN flora -> sPLA2-IIATGN strain D29	ASV_89	0.57423	0.79703	0.495117	0.798142
sPLA2-IIATGN flora -> sPLA2-IIATGN strain D21 vs sPLA2-IIATGN flora -> sPLA2-IIATGN strain D29	ASV_42	0.57241	0.799849	0.75	0.916677
sPLA2-IIATGN flora -> sPLA2-IIATGN strain D21 vs sPLA2-IIATGN flora -> sPLA2-IIATGN strain D29	ASV_477	0.585057	0.802899	0.675293	0.86758
sPLA2-IIATGN flora -> sPLA2-IIATGN strain D21 vs sPLA2-IIATGN flora -> sPLA2-IIATGN strain D29	ASV_108	0.587899	0.804692	0.662598	0.86142
sPLA2-IIATGN flora -> sPLA2-IIATGN strain D21 vs sPLA2-IIATGN flora -> sPLA2-IIATGN strain D29	ASV_113	0.580108	0.805044	0.613281	0.850781
sPLA2-IIATGN flora -> sPLA2-IIATGN strain D21 vs sPLA2-IIATGN flora -> sPLA2-IIATGN strain D29	ASV_201	0.601944	0.812879	0.675781	0.877008
sPLA2-IIATGN flora -> sPLA2-IIATGN strain D21 vs sPLA2-IIATGN flora -> sPLA2-IIATGN strain D29	ASV_104	0.579931	0.814984	0.797852	0.935414
sPLA2-IIATGN flora -> sPLA2-IIATGN strain D21 vs sPLA2-IIATGN flora -> sPLA2-IIATGN strain D29	ASV_274	0.600988	0.815165	0.703613	0.888779
sPLA2-IIATGN flora -> sPLA2-IIATGN strain D21 vs sPLA2-IIATGN flora -> sPLA2-IIATGN strain D29	ASV_249	0.604006	0.815447	0.678223	0.871343
sPLA2-IIATGN flora -> sPLA2-IIATGN strain D21 vs sPLA2-IIATGN flora -> sPLA2-IIATGN strain D29	ASV_288	0.597639	0.815787	0.763184	0.919038
sPLA2-IIATGN flora -> sPLA2-IIATGN strain D21 vs sPLA2-IIATGN flora -> sPLA2-IIATGN strain D29	ASV_117	0.605064	0.817446	0.721191	0.89269
sPLA2-IIATGN flora -> sPLA2-IIATGN strain D21 vs sPLA2-IIATGN flora -> sPLA2-IIATGN strain D29	ASV_221	0.61129	0.818744	0.685059	0.87581
sPLA2-IIATGN flora -> sPLA2-IIATGN strain D21 vs sPLA2-IIATGN flora -> sPLA2-IIATGN strain D29	ASV_473	0.612025	0.819994	0.69873	0.880069
sPLA2-IIATGN flora -> sPLA2-IIATGN strain D21 vs sPLA2-IIATGN flora -> sPLA2-IIATGN strain D29	ASV_416	0.630022	0.820742	0.656738	0.856052
sPLA2-IIATGN flora -> sPLA2-IIATGN strain D21 vs sPLA2-IIATGN flora -> sPLA2-IIATGN strain D29	ASV_193	0.630015	0.825773	0.729492	0.898446
sPLA2-IIATGN flora -> sPLA2-IIATGN strain D21 vs sPLA2-IIATGN flora -> sPLA2-IIATGN strain D29	ASV_234	0.617588	0.826276	0.691406	0.890623
sPLA2-IIATGN flora -> sPLA2-IIATGN strain D21 vs sPLA2-IIATGN flora -> sPLA2-IIATGN strain D29	ASV_96	0.622901	0.82652	0.74707	0.907507
sPLA2-IIATGN flora -> sPLA2-IIATGN strain D21 vs sPLA2-IIATGN flora -> sPLA2-IIATGN strain D29	ASV_438	0.624767	0.829054	0.705078	0.891962
sPLA2-IIATGN flora -> sPLA2-IIATGN strain D21 vs sPLA2-IIATGN flora -> sPLA2-IIATGN strain D29	ASV_315	0.630068	0.829548	0.762207	0.907271
sPLA2-IIATGN flora -> sPLA2-IIATGN strain D21 vs sPLA2-IIATGN flora -> sPLA2-IIATGN strain D29	ASV_343	0.637757	0.831018	0.691895	0.879491
sPLA2-IIATGN flora -> sPLA2-IIATGN strain D21 vs sPLA2-IIATGN flora -> sPLA2-IIATGN strain D29	ASV_205	0.631044	0.832516	0.745605	0.900376
sPLA2-IIATGN flora -> sPLA2-IIATGN strain D21 vs sPLA2-IIATGN flora -> sPLA2-IIATGN strain D29	ASV_126	0.640755	0.836024	0.72998	0.902582
sPLA2-IIATGN flora -> sPLA2-IIATGN strain D21 vs sPLA2-IIATGN flora -> sPLA2-IIATGN strain D29	ASV_331	0.645962	0.836144	0.741211	0.90486
sPLA2-IIATGN flora -> sPLA2-IIATGN strain D21 vs sPLA2-IIATGN flora -> sPLA2-IIATGN strain D29	ASV_179	0.643517	0.836156	0.722656	0.892166
sPLA2-IIATGN flora -> sPLA2-IIATGN strain D21 vs sPLA2-IIATGN flora -> sPLA2-IIATGN strain D29	ASV_254	0.645206	0.836867	0.725098	0.893941
sPLA2-IIATGN flora -> sPLA2-IIATGN strain D21 vs sPLA2-IIATGN flora -> sPLA2-IIATGN strain D29	ASV_82	0.644409	0.837338	0.713867	0.893491
sPLA2-IIATGN flora -> sPLA2-IIATGN strain D21 vs sPLA2-IIATGN flora -> sPLA2-IIATGN strain D29	ASV_377	0.650375	0.837823	0.722656	0.895787
sPLA2-IIATGN flora -> sPLA2-IIATGN strain D21 vs sPLA2-IIATGN flora -> sPLA2-IIATGN strain D29	ASV_236	0.648549	0.839744	0.714844	0.892739
sPLA2-IIATGN flora -> sPLA2-IIATGN strain D21 vs sPLA2-IIATGN flora -> sPLA2-IIATGN strain D29	ASV_311	0.645621	0.840735	0.685547	0.888806
sPLA2-IIATGN flora -> sPLA2-IIATGN strain D21 vs sPLA2-IIATGN flora -> sPLA2-IIATGN strain D29	ASV_158	0.651824	0.841923	0.745117	0.911778
sPLA2-IIATGN flora -> sPLA2-IIATGN strain D21 vs sPLA2-IIATGN flora -> sPLA2-IIATGN strain D29	ASV_304	0.659418	0.84844	0.841309	0.944243
sPLA2-IIATGN flora -> sPLA2-IIATGN strain D21 vs sPLA2-IIATGN flora -> sPLA2-IIATGN strain D29	ASV_200	0.664068	0.849271	0.817383	0.936039
sPLA2-IIATGN flora -> sPLA2-IIATGN strain D21 vs sPLA2-IIATGN flora -> sPLA2-IIATGN strain D29	ASV_161	0.66567	0.851703	0.69043	0.894678
sPLA2-IIATGN flora -> sPLA2-IIATGN strain D21 vs sPLA2-IIATGN flora -> sPLA2-IIATGN strain D29	ASV_18	0.648633	0.853214	0.994141	0.999362
sPLA2-IIATGN flora -> sPLA2-IIATGN strain D21 vs sPLA2-IIATGN flora -> sPLA2-IIATGN strain D29	ASV_410	0.67583	0.855374	0.711914	0.89502
sPLA2-IIATGN flora -> sPLA2-IIATGN strain D21 vs sPLA2-IIATGN flora -> sPLA2-IIATGN strain D29	ASV_4	0.651775	0.856661	0.910645	0.974116
sPLA2-IIATGN flora -> sPLA2-IIATGN strain D21 vs sPLA2-IIATGN flora -> sPLA2-IIATGN strain D29	ASV_517	0.689057	0.858863	0.791016	0.925193
sPLA2-IIATGN flora -> sPLA2-IIATGN strain D21 vs sPLA2-IIATGN flora -> sPLA2-IIATGN strain D29	ASV_190	0.691222	0.863641	0.774902	0.920126
sPLA2-IIATGN flora -> sPLA2-IIATGN strain D21 vs sPLA2-IIATGN flora -> sPLA2-IIATGN strain D29	ASV_106	0.696692	0.86638	0.785645	0.931844
sPLA2-IIATGN flora -> sPLA2-IIATGN strain D21 vs sPLA2-IIATGN flora -> sPLA2-IIATGN strain D29	ASV_206	0.69128	0.867183	0.844727	0.951203
sPLA2-IIATGN flora -> sPLA2-IIATGN strain D21 vs sPLA2-IIATGN flora -> sPLA2-IIATGN strain D29	ASV_51	0.684763	0.869567	0.733398	0.920147
sPLA2-IIATGN flora -> sPLA2-IIATGN strain D21 vs sPLA2-IIATGN flora -> sPLA2-IIATGN strain D29	ASV_370	0.701469	0.870384	0.805176	0.93191
sPLA2-IIATGN flora -> sPLA2-IIATGN strain D21 vs sPLA2-IIATGN flora -> sPLA2-IIATGN strain D29	ASV_235	0.703353	0.87243	0.79541	0.927129
sPLA2-IIATGN flora -> sPLA2-IIATGN strain D21 vs sPLA2-IIATGN flora -> sPLA2-IIATGN strain D29	ASV_90	0.706558	0.875945	0.795898	0.932943
sPLA2-IIATGN flora -> sPLA2-IIATGN strain D21 vs sPLA2-IIATGN flora -> sPLA2-IIATGN strain D29	ASV_77	0.713198	0.876168	0.809082	0.937013
sPLA2-IIATGN flora -> sPLA2-IIATGN strain D21 vs sPLA2-IIATGN flora -> sPLA2-IIATGN strain D29	ASV_110	0.704341	0.876201	0.900391	0.971633
sPLA2-IIATGN flora -> sPLA2-IIATGN strain D21 vs sPLA2-IIATGN flora -> sPLA2-IIATGN strain D29	ASV_256	0.715664	0.880453	0.833496	0.94928
sPLA2-IIATGN flora -> sPLA2-IIATGN strain D21 vs sPLA2-IIATGN flora -> sPLA2-IIATGN strain D29	ASV_47	0.727142	0.882298	0.64502	0.877905
sPLA2-IIATGN flora -> sPLA2-IIATGN strain D21 vs sPLA2-IIATGN flora -> sPLA2-IIATGN strain D29	ASV_269	0.726395	0.883368	0.846191	0.950502
sPLA2-IIATGN flora -> sPLA2-IIATGN strain D21 vs sPLA2-IIATGN flora -> sPLA2-IIATGN strain D29	ASV_196	0.727035	0.883906	0.804688	0.934447
sPLA2-IIATGN flora -> sPLA2-IIATGN strain D21 vs sPLA2-IIATGN flora -> sPLA2-IIATGN strain D29	ASV_41	0.730763	0.885693	0.567871	0.850315
sPLA2-IIATGN flora -> sPLA2-IIATGN strain D21 vs sPLA2-IIATGN flora -> sPLA2-IIATGN strain D29	ASV_101	0.731103	0.886019	0.865234	0.960341
sPLA2-IIATGN flora -> sPLA2-IIATGN strain D21 vs sPLA2-IIATGN flora -> sPLA2-IIATGN strain D29	ASV_191	0.737	0.889079	0.916504	0.974954
sPLA2-IIATGN flora -> sPLA2-IIATGN strain D21 vs sPLA2-IIATGN flora -> sPLA2-IIATGN strain D29	ASV_119	0.743127	0.893688	0.842285	0.949776
sPLA2-IIATGN flora -> sPLA2-IIATGN strain D21 vs sPLA2-IIATGN flora -> sPLA2-IIATGN strain D29	ASV_95	0.749188	0.894543	0.918457	0.973112
sPLA2-IIATGN flora -> sPLA2-IIATGN strain D21 vs sPLA2-IIATGN flora -> sPLA2-IIATGN strain D29	ASV_266	0.760585	0.900071	0.821289	0.94165
sPLA2-IIATGN flora -> sPLA2-IIATGN strain D21 vs sPLA2-IIATGN flora -> sPLA2-IIATGN strain D29	ASV_13	0.772913	0.912013	0.888672	0.965934
sPLA2-IIATGN flora -> sPLA2-IIATGN strain D21 vs sPLA2-IIATGN flora -> sPLA2-IIATGN strain D29	ASV_65	0.788557	0.914394	0.848145	0.953217
sPLA2-IIATGN flora -> sPLA2-IIATGN strain D21 vs sPLA2-IIATGN flora -> sPLA2-IIATGN strain D29	ASV_125	0.800447	0.919955	0.900391	0.973158
sPLA2-IIATGN flora -> sPLA2-IIATGN strain D21 vs sPLA2-IIATGN flora -> sPLA2-IIATGN strain D29	ASV_58	0.806249	0.924611	0.938477	0.981982
sPLA2-IIATGN flora -> sPLA2-IIATGN strain D21 vs sPLA2-IIATGN flora -> sPLA2-IIATGN strain D29	ASV_80	0.853178	0.943666	0.915527	0.973931
sPLA2-IIATGN flora -> sPLA2-IIATGN strain D21 vs sPLA2-IIATGN flora -> sPLA2-IIATGN strain D29	ASV_68	0.864751	0.947439	0.772949	0.931327
sPLA2-IIATGN flora -> sPLA2-IIATGN strain D21 vs sPLA2-IIATGN flora -> sPLA2-IIATGN strain D29	ASV_5	0.875678	0.952429	0.774414	0.931531
sPLA2-IIATGN flora -> sPLA2-IIATGN strain D21 vs sPLA2-IIATGN flora -> sPLA2-IIATGN strain D29	ASV_14	0.911055	0.964372	0.890137	0.967831
sPLA2-IIATGN flora -> sPLA2-IIATGN strain D29 vs WT flora -> sPLA2-IIATGN strain D29	ASV_35	0.00123931	0.0391899	0.00793651	0.112933
sPLA2-IIATGN flora -> sPLA2-IIATGN strain D29 vs WT flora -> sPLA2-IIATGN strain D29	ASV_34	0.00166486	0.0430593	0.00793651	0.112933
sPLA2-IIATGN flora -> sPLA2-IIATGN strain D29 vs WT flora -> sPLA2-IIATGN strain D29	ASV_24	0.0017438	0.0445714	0.00793651	0.112933
sPLA2-IIATGN flora -> sPLA2-IIATGN strain D29 vs WT flora -> sPLA2-IIATGN strain D29	ASV_67	0.00256934	0.0566579	0.00793651	0.112933
sPLA2-IIATGN flora -> sPLA2-IIATGN strain D29 vs WT flora -> sPLA2-IIATGN strain D29	ASV_129	0.00472715	0.0759655	0.00793651	0.112933
sPLA2-IIATGN flora -> sPLA2-IIATGN strain D29 vs WT flora -> sPLA2-IIATGN strain D29	ASV_69	0.00359417	0.0760864	0.00799851	0.113348
sPLA2-IIATGN flora -> sPLA2-IIATGN strain D29 vs WT flora -> sPLA2-IIATGN strain D29	ASV_118	0.0100837	0.117187	0.00843254	0.114958
sPLA2-IIATGN flora -> sPLA2-IIATGN strain D29 vs WT flora -> sPLA2-IIATGN strain D29	ASV_54	0.00849344	0.119904	0.0187252	0.150774
sPLA2-IIATGN flora -> sPLA2-IIATGN strain D29 vs WT flora -> sPLA2-IIATGN strain D29	ASV_212	0.011229	0.126013	0.0101687	0.12171
sPLA2-IIATGN flora -> sPLA2-IIATGN strain D29 vs WT flora -> sPLA2-IIATGN strain D29	ASV_148	0.011904	0.126615	0.00818452	0.114216
sPLA2-IIATGN flora -> sPLA2-IIATGN strain D29 vs WT flora -> sPLA2-IIATGN strain D29	ASV_9	0.0085471	0.127603	0.00793651	0.112933
sPLA2-IIATGN flora -> sPLA2-IIATGN strain D29 vs WT flora -> sPLA2-IIATGN strain D29	ASV_175	0.0154843	0.164605	0.0259177	0.165696
sPLA2-IIATGN flora -> sPLA2-IIATGN strain D29 vs WT flora -> sPLA2-IIATGN strain D29	ASV_10	0.0144226	0.169136	0.0102307	0.123959
sPLA2-IIATGN flora -> sPLA2-IIATGN strain D29 vs WT flora -> sPLA2-IIATGN strain D29	ASV_135	0.0176488	0.199142	0.0239955	0.18057
sPLA2-IIATGN flora -> sPLA2-IIATGN strain D29 vs WT flora -> sPLA2-IIATGN strain D29	ASV_126	0.0223842	0.2094	0.0106027	0.124205
sPLA2-IIATGN flora -> sPLA2-IIATGN strain D29 vs WT flora -> sPLA2-IIATGN strain D29	ASV_1	0.0182365	0.211314	0.0610739	0.270518
sPLA2-IIATGN flora -> sPLA2-IIATGN strain D29 vs WT flora -> sPLA2-IIATGN strain D29	ASV_17	0.0283766	0.235992	0.0409226	0.220929
sPLA2-IIATGN flora -> sPLA2-IIATGN strain D29 vs WT flora -> sPLA2-IIATGN strain D29	ASV_52	0.0273004	0.240445	0.0375124	0.212611
sPLA2-IIATGN flora -> sPLA2-IIATGN strain D29 vs WT flora -> sPLA2-IIATGN strain D29	ASV_90	0.0327361	0.244043	0.0381324	0.212217
sPLA2-IIATGN flora -> sPLA2-IIATGN strain D29 vs WT flora -> sPLA2-IIATGN strain D29	ASV_28	0.0384023	0.252441	0.0441468	0.223695
sPLA2-IIATGN flora -> sPLA2-IIATGN strain D29 vs WT flora -> sPLA2-IIATGN strain D29	ASV_53	0.0467707	0.255492	0.0743428	0.266358
sPLA2-IIATGN flora -> sPLA2-IIATGN strain D29 vs WT flora -> sPLA2-IIATGN strain D29	ASV_68	0.0442391	0.25694	0.0186632	0.162165
sPLA2-IIATGN flora -> sPLA2-IIATGN strain D29 vs WT flora -> sPLA2-IIATGN strain D29	ASV_101	0.0484218	0.272665	0.0104167	0.123252
sPLA2-IIATGN flora -> sPLA2-IIATGN strain D29 vs WT flora -> sPLA2-IIATGN strain D29	ASV_220	0.0434917	0.273005	0.0478671	0.229022
sPLA2-IIATGN flora -> sPLA2-IIATGN strain D29 vs WT flora -> sPLA2-IIATGN strain D29	ASV_308	0.0629615	0.273077	0.06188	0.234371
sPLA2-IIATGN flora -> sPLA2-IIATGN strain D29 vs WT flora -> sPLA2-IIATGN strain D29	ASV_277	0.0617166	0.282532	0.0349082	0.188174
sPLA2-IIATGN flora -> sPLA2-IIATGN strain D29 vs WT flora -> sPLA2-IIATGN strain D29	ASV_331	0.0627643	0.282746	0.0552455	0.233926
sPLA2-IIATGN flora -> sPLA2-IIATGN strain D29 vs WT flora -> sPLA2-IIATGN strain D29	ASV_51	0.0511646	0.28863	0.0689484	0.279172
sPLA2-IIATGN flora -> sPLA2-IIATGN strain D29 vs WT flora -> sPLA2-IIATGN strain D29	ASV_14	0.0476896	0.291368	0.0832093	0.302722
sPLA2-IIATGN flora -> sPLA2-IIATGN strain D29 vs WT flora -> sPLA2-IIATGN strain D29	ASV_196	0.0627816	0.291644	0.0533854	0.240094
sPLA2-IIATGN flora -> sPLA2-IIATGN strain D29 vs WT flora -> sPLA2-IIATGN strain D29	ASV_141	0.0549292	0.291796	0.0675843	0.275705
sPLA2-IIATGN flora -> sPLA2-IIATGN strain D29 vs WT flora -> sPLA2-IIATGN strain D29	ASV_170	0.0875737	0.302185	0.0796131	0.270464
sPLA2-IIATGN flora -> sPLA2-IIATGN strain D29 vs WT flora -> sPLA2-IIATGN strain D29	ASV_13	0.0567277	0.302343	0.142423	0.383918
sPLA2-IIATGN flora -> sPLA2-IIATGN strain D29 vs WT flora -> sPLA2-IIATGN strain D29	ASV_256	0.0789747	0.302968	0.078745	0.255899
sPLA2-IIATGN flora -> sPLA2-IIATGN strain D29 vs WT flora -> sPLA2-IIATGN strain D29	ASV_33	0.0627718	0.306353	0.0747768	0.279737
sPLA2-IIATGN flora -> sPLA2-IIATGN strain D29 vs WT flora -> sPLA2-IIATGN strain D29	ASV_5	0.0616236	0.3077	0.122582	0.358215
sPLA2-IIATGN flora -> sPLA2-IIATGN strain D29 vs WT flora -> sPLA2-IIATGN strain D29	ASV_130	0.0681872	0.309467	0.0385045	0.207593
sPLA2-IIATGN flora -> sPLA2-IIATGN strain D29 vs WT flora -> sPLA2-IIATGN strain D29	ASV_12	0.0570213	0.31047	0.0460069	0.23754
sPLA2-IIATGN flora -> sPLA2-IIATGN strain D29 vs WT flora -> sPLA2-IIATGN strain D29	ASV_255	0.0917747	0.31588	0.0699405	0.266782
sPLA2-IIATGN flora -> sPLA2-IIATGN strain D29 vs WT flora -> sPLA2-IIATGN strain D29	ASV_42	0.0678058	0.317161	0.047061	0.232169
sPLA2-IIATGN flora -> sPLA2-IIATGN strain D29 vs WT flora -> sPLA2-IIATGN strain D29	ASV_3	0.0664426	0.321894	0.0498512	0.245668
sPLA2-IIATGN flora -> sPLA2-IIATGN strain D29 vs WT flora -> sPLA2-IIATGN strain D29	ASV_242	0.114938	0.324538	0.0964162	0.290813
sPLA2-IIATGN flora -> sPLA2-IIATGN strain D29 vs WT flora -> sPLA2-IIATGN strain D29	ASV_191	0.0835281	0.327382	0.0477431	0.222385
sPLA2-IIATGN flora -> sPLA2-IIATGN strain D29 vs WT flora -> sPLA2-IIATGN strain D29	ASV_202	0.0748887	0.327819	0.110119	0.340255
sPLA2-IIATGN flora -> sPLA2-IIATGN strain D29 vs WT flora -> sPLA2-IIATGN strain D29	ASV_232	0.0928494	0.328648	0.0926339	0.276233
sPLA2-IIATGN flora -> sPLA2-IIATGN strain D29 vs WT flora -> sPLA2-IIATGN strain D29	ASV_43	0.0735397	0.329011	0.103547	0.329067
sPLA2-IIATGN flora -> sPLA2-IIATGN strain D29 vs WT flora -> sPLA2-IIATGN strain D29	ASV_287	0.110133	0.329847	0.0648562	0.248462
sPLA2-IIATGN flora -> sPLA2-IIATGN strain D29 vs WT flora -> sPLA2-IIATGN strain D29	ASV_15	0.0784703	0.333721	0.0636781	0.273118
sPLA2-IIATGN flora -> sPLA2-IIATGN strain D29 vs WT flora -> sPLA2-IIATGN strain D29	ASV_48	0.0840267	0.339524	0.134115	0.377635
sPLA2-IIATGN flora -> sPLA2-IIATGN strain D29 vs WT flora -> sPLA2-IIATGN strain D29	ASV_78	0.0840352	0.341757	0.0886657	0.308086
sPLA2-IIATGN flora -> sPLA2-IIATGN strain D29 vs WT flora -> sPLA2-IIATGN strain D29	ASV_26	0.0867946	0.342682	0.0637401	0.270583
sPLA2-IIATGN flora -> sPLA2-IIATGN strain D29 vs WT flora -> sPLA2-IIATGN strain D29	ASV_178	0.0887219	0.344775	0.130456	0.364419
sPLA2-IIATGN flora -> sPLA2-IIATGN strain D29 vs WT flora -> sPLA2-IIATGN strain D29	ASV_19	0.0895169	0.345968	0.0956721	0.320903
sPLA2-IIATGN flora -> sPLA2-IIATGN strain D29 vs WT flora -> sPLA2-IIATGN strain D29	ASV_16	0.0895928	0.347356	0.104043	0.334867
sPLA2-IIATGN flora -> sPLA2-IIATGN strain D29 vs WT flora -> sPLA2-IIATGN strain D29	ASV_107	0.121025	0.349343	0.0890997	0.290568
sPLA2-IIATGN flora -> sPLA2-IIATGN strain D29 vs WT flora -> sPLA2-IIATGN strain D29	ASV_120	0.112939	0.352267	0.0946801	0.306172
sPLA2-IIATGN flora -> sPLA2-IIATGN strain D29 vs WT flora -> sPLA2-IIATGN strain D29	ASV_269	0.116003	0.354935	0.101749	0.313725
sPLA2-IIATGN flora -> sPLA2-IIATGN strain D29 vs WT flora -> sPLA2-IIATGN strain D29	ASV_216	0.0969588	0.356435	0.161396	0.407799
sPLA2-IIATGN flora -> sPLA2-IIATGN strain D29 vs WT flora -> sPLA2-IIATGN strain D29	ASV_270	0.129322	0.358171	0.114459	0.322305
sPLA2-IIATGN flora -> sPLA2-IIATGN strain D29 vs WT flora -> sPLA2-IIATGN strain D29	ASV_337	0.11952	0.358247	0.078187	0.280191
sPLA2-IIATGN flora -> sPLA2-IIATGN strain D29 vs WT flora -> sPLA2-IIATGN strain D29	ASV_205	0.123181	0.365459	0.0964782	0.310119
sPLA2-IIATGN flora -> sPLA2-IIATGN strain D29 vs WT flora -> sPLA2-IIATGN strain D29	ASV_125	0.112008	0.372189	0.137773	0.358283
sPLA2-IIATGN flora -> sPLA2-IIATGN strain D29 vs WT flora -> sPLA2-IIATGN strain D29	ASV_235	0.113496	0.376418	0.165179	0.398528
sPLA2-IIATGN flora -> sPLA2-IIATGN strain D29 vs WT flora -> sPLA2-IIATGN strain D29	ASV_7	0.113261	0.377759	0.138517	0.378889
sPLA2-IIATGN flora -> sPLA2-IIATGN strain D29 vs WT flora -> sPLA2-IIATGN strain D29	ASV_223	0.123951	0.388495	0.199219	0.454783
sPLA2-IIATGN flora -> sPLA2-IIATGN strain D29 vs WT flora -> sPLA2-IIATGN strain D29	ASV_70	0.125183	0.388929	0.155258	0.397332
sPLA2-IIATGN flora -> sPLA2-IIATGN strain D29 vs WT flora -> sPLA2-IIATGN strain D29	ASV_334	0.130607	0.392867	0.188678	0.43492
sPLA2-IIATGN flora -> sPLA2-IIATGN strain D29 vs WT flora -> sPLA2-IIATGN strain D29	ASV_416	0.163049	0.409399	0.109189	0.326574
sPLA2-IIATGN flora -> sPLA2-IIATGN strain D29 vs WT flora -> sPLA2-IIATGN strain D29	ASV_8	0.144766	0.413339	0.209077	0.470213
sPLA2-IIATGN flora -> sPLA2-IIATGN strain D29 vs WT flora -> sPLA2-IIATGN strain D29	ASV_117	0.151919	0.418571	0.172309	0.418749
sPLA2-IIATGN flora -> sPLA2-IIATGN strain D29 vs WT flora -> sPLA2-IIATGN strain D29	ASV_160	0.151229	0.420467	0.160776	0.387184
sPLA2-IIATGN flora -> sPLA2-IIATGN strain D29 vs WT flora -> sPLA2-IIATGN strain D29	ASV_102	0.152893	0.422301	0.18843	0.444398
sPLA2-IIATGN flora -> sPLA2-IIATGN strain D29 vs WT flora -> sPLA2-IIATGN strain D29	ASV_473	0.18826	0.423249	0.179067	0.391559
sPLA2-IIATGN flora -> sPLA2-IIATGN strain D29 vs WT flora -> sPLA2-IIATGN strain D29	ASV_2	0.156359	0.426055	0.369482	0.629216
sPLA2-IIATGN flora -> sPLA2-IIATGN strain D29 vs WT flora -> sPLA2-IIATGN strain D29	ASV_85	0.158021	0.430666	0.259115	0.532194
sPLA2-IIATGN flora -> sPLA2-IIATGN strain D29 vs WT flora -> sPLA2-IIATGN strain D29	ASV_153	0.161131	0.432918	0.234065	0.474546
sPLA2-IIATGN flora -> sPLA2-IIATGN strain D29 vs WT flora -> sPLA2-IIATGN strain D29	ASV_80	0.160911	0.433529	0.194816	0.457773
sPLA2-IIATGN flora -> sPLA2-IIATGN strain D29 vs WT flora -> sPLA2-IIATGN strain D29	ASV_259	0.18824	0.436705	0.127852	0.355331
sPLA2-IIATGN flora -> sPLA2-IIATGN strain D29 vs WT flora -> sPLA2-IIATGN strain D29	ASV_6	0.172452	0.448319	0.166295	0.419274
sPLA2-IIATGN flora -> sPLA2-IIATGN strain D29 vs WT flora -> sPLA2-IIATGN strain D29	ASV_134	0.177354	0.452986	0.38244	0.654239
sPLA2-IIATGN flora -> sPLA2-IIATGN strain D29 vs WT flora -> sPLA2-IIATGN strain D29	ASV_25	0.186414	0.464056	0.128286	0.368414
sPLA2-IIATGN flora -> sPLA2-IIATGN strain D29 vs WT flora -> sPLA2-IIATGN strain D29	ASV_198	0.19626	0.4695	0.260851	0.528299
sPLA2-IIATGN flora -> sPLA2-IIATGN strain D29 vs WT flora -> sPLA2-IIATGN strain D29	ASV_358	0.212472	0.476162	0.214286	0.467055
sPLA2-IIATGN flora -> sPLA2-IIATGN strain D29 vs WT flora -> sPLA2-IIATGN strain D29	ASV_157	0.213359	0.476179	0.174417	0.420304
sPLA2-IIATGN flora -> sPLA2-IIATGN strain D29 vs WT flora -> sPLA2-IIATGN strain D29	ASV_312	0.227125	0.476426	0.108321	0.333524
sPLA2-IIATGN flora -> sPLA2-IIATGN strain D29 vs WT flora -> sPLA2-IIATGN strain D29	ASV_143	0.226115	0.479412	0.207279	0.457279
sPLA2-IIATGN flora -> sPLA2-IIATGN strain D29 vs WT flora -> sPLA2-IIATGN strain D29	ASV_29	0.210751	0.480576	0.317708	0.580471
sPLA2-IIATGN flora -> sPLA2-IIATGN strain D29 vs WT flora -> sPLA2-IIATGN strain D29	ASV_180	0.222856	0.482351	0.302207	0.564595
sPLA2-IIATGN flora -> sPLA2-IIATGN strain D29 vs WT flora -> sPLA2-IIATGN strain D29	ASV_164	0.22714	0.483231	0.227121	0.470228
sPLA2-IIATGN flora -> sPLA2-IIATGN strain D29 vs WT flora -> sPLA2-IIATGN strain D29	ASV_122	0.239132	0.488526	0.262339	0.49741
sPLA2-IIATGN flora -> sPLA2-IIATGN strain D29 vs WT flora -> sPLA2-IIATGN strain D29	ASV_433	0.23481	0.488867	0.297867	0.518976
sPLA2-IIATGN flora -> sPLA2-IIATGN strain D29 vs WT flora -> sPLA2-IIATGN strain D29	ASV_280	0.257669	0.497135	0.226625	0.461821
sPLA2-IIATGN flora -> sPLA2-IIATGN strain D29 vs WT flora -> sPLA2-IIATGN strain D29	ASV_560	0.248431	0.497383	0.174417	0.404353
sPLA2-IIATGN flora -> sPLA2-IIATGN strain D29 vs WT flora -> sPLA2-IIATGN strain D29	ASV_354	0.245683	0.504846	0.256076	0.479405
sPLA2-IIATGN flora -> sPLA2-IIATGN strain D29 vs WT flora -> sPLA2-IIATGN strain D29	ASV_188	0.242941	0.513616	0.208147	0.468945
sPLA2-IIATGN flora -> sPLA2-IIATGN strain D29 vs WT flora -> sPLA2-IIATGN strain D29	ASV_81	0.241007	0.526501	0.317398	0.594771
sPLA2-IIATGN flora -> sPLA2-IIATGN strain D29 vs WT flora -> sPLA2-IIATGN strain D29	ASV_113	0.2718	0.527521	0.257626	0.504021
sPLA2-IIATGN flora -> sPLA2-IIATGN strain D29 vs WT flora -> sPLA2-IIATGN strain D29	ASV_410	0.280425	0.528342	0.28776	0.522004
sPLA2-IIATGN flora -> sPLA2-IIATGN strain D29 vs WT flora -> sPLA2-IIATGN strain D29	ASV_139	0.260292	0.529746	0.368304	0.596526
sPLA2-IIATGN flora -> sPLA2-IIATGN strain D29 vs WT flora -> sPLA2-IIATGN strain D29	ASV_201	0.297448	0.542895	0.285342	0.54132
sPLA2-IIATGN flora -> sPLA2-IIATGN strain D29 vs WT flora -> sPLA2-IIATGN strain D29	ASV_211	0.286634	0.544819	0.277282	0.529468
sPLA2-IIATGN flora -> sPLA2-IIATGN strain D29 vs WT flora -> sPLA2-IIATGN strain D29	ASV_123	0.269408	0.55039	0.261533	0.532395
sPLA2-IIATGN flora -> sPLA2-IIATGN strain D29 vs WT flora -> sPLA2-IIATGN strain D29	ASV_224	0.273333	0.552727	0.331535	0.580278
sPLA2-IIATGN flora -> sPLA2-IIATGN strain D29 vs WT flora -> sPLA2-IIATGN strain D29	ASV_210	0.272722	0.559035	0.663194	0.855171
sPLA2-IIATGN flora -> sPLA2-IIATGN strain D29 vs WT flora -> sPLA2-IIATGN strain D29	ASV_98	0.304005	0.559433	0.356027	0.589371
sPLA2-IIATGN flora -> sPLA2-IIATGN strain D29 vs WT flora -> sPLA2-IIATGN strain D29	ASV_185	0.298089	0.563583	0.354725	0.598943
sPLA2-IIATGN flora -> sPLA2-IIATGN strain D29 vs WT flora -> sPLA2-IIATGN strain D29	ASV_356	0.314091	0.567782	0.328373	0.564731
sPLA2-IIATGN flora -> sPLA2-IIATGN strain D29 vs WT flora -> sPLA2-IIATGN strain D29	ASV_161	0.293723	0.571575	0.360615	0.603691
sPLA2-IIATGN flora -> sPLA2-IIATGN strain D29 vs WT flora -> sPLA2-IIATGN strain D29	ASV_249	0.333484	0.578082	0.298983	0.540447
sPLA2-IIATGN flora -> sPLA2-IIATGN strain D29 vs WT flora -> sPLA2-IIATGN strain D29	ASV_62	0.325919	0.581664	0.335069	0.591067
sPLA2-IIATGN flora -> sPLA2-IIATGN strain D29 vs WT flora -> sPLA2-IIATGN strain D29	ASV_483	0.350026	0.588391	0.334635	0.567423
sPLA2-IIATGN flora -> sPLA2-IIATGN strain D29 vs WT flora -> sPLA2-IIATGN strain D29	ASV_158	0.332646	0.591047	0.259425	0.522438
sPLA2-IIATGN flora -> sPLA2-IIATGN strain D29 vs WT flora -> sPLA2-IIATGN strain D29	ASV_97	0.369445	0.59326	0.43347	0.631833
sPLA2-IIATGN flora -> sPLA2-IIATGN strain D29 vs WT flora -> sPLA2-IIATGN strain D29	ASV_350	0.337571	0.597205	0.464782	0.673074
sPLA2-IIATGN flora -> sPLA2-IIATGN strain D29 vs WT flora -> sPLA2-IIATGN strain D29	ASV_407	0.367834	0.601018	0.387649	0.614366
sPLA2-IIATGN flora -> sPLA2-IIATGN strain D29 vs WT flora -> sPLA2-IIATGN strain D29	ASV_225	0.360187	0.607056	0.420759	0.655467
sPLA2-IIATGN flora -> sPLA2-IIATGN strain D29 vs WT flora -> sPLA2-IIATGN strain D29	ASV_89	0.347051	0.61192	0.102803	0.331025
sPLA2-IIATGN flora -> sPLA2-IIATGN strain D29 vs WT flora -> sPLA2-IIATGN strain D29	ASV_234	0.354852	0.612481	0.282304	0.541019
sPLA2-IIATGN flora -> sPLA2-IIATGN strain D29 vs WT flora -> sPLA2-IIATGN strain D29	ASV_208	0.348344	0.621543	0.568886	0.778245
sPLA2-IIATGN flora -> sPLA2-IIATGN strain D29 vs WT flora -> sPLA2-IIATGN strain D29	ASV_310	0.391313	0.621595	0.371032	0.598444
sPLA2-IIATGN flora -> sPLA2-IIATGN strain D29 vs WT flora -> sPLA2-IIATGN strain D29	ASV_99	0.337379	0.622025	0.459201	0.711688
sPLA2-IIATGN flora -> sPLA2-IIATGN strain D29 vs WT flora -> sPLA2-IIATGN strain D29	ASV_395	0.396871	0.623923	0.398375	0.620623
sPLA2-IIATGN flora -> sPLA2-IIATGN strain D29 vs WT flora -> sPLA2-IIATGN strain D29	ASV_425	0.408845	0.626015	0.405258	0.608773
sPLA2-IIATGN flora -> sPLA2-IIATGN strain D29 vs WT flora -> sPLA2-IIATGN strain D29	ASV_306	0.360085	0.62897	0.551711	0.761918
sPLA2-IIATGN flora -> sPLA2-IIATGN strain D29 vs WT flora -> sPLA2-IIATGN strain D29	ASV_105	0.403493	0.62989	0.153026	0.39915
sPLA2-IIATGN flora -> sPLA2-IIATGN strain D29 vs WT flora -> sPLA2-IIATGN strain D29	ASV_228	0.395922	0.632833	0.466394	0.67919
sPLA2-IIATGN flora -> sPLA2-IIATGN strain D29 vs WT flora -> sPLA2-IIATGN strain D29	ASV_266	0.408696	0.63871	0.369296	0.614707
sPLA2-IIATGN flora -> sPLA2-IIATGN strain D29 vs WT flora -> sPLA2-IIATGN strain D29	ASV_36	0.34464	0.63904	0.46162	0.704438
sPLA2-IIATGN flora -> sPLA2-IIATGN strain D29 vs WT flora -> sPLA2-IIATGN strain D29	ASV_31	0.368049	0.646027	0.511285	0.735812
sPLA2-IIATGN flora -> sPLA2-IIATGN strain D29 vs WT flora -> sPLA2-IIATGN strain D29	ASV_115	0.400746	0.658064	0.548611	0.773209
sPLA2-IIATGN flora -> sPLA2-IIATGN strain D29 vs WT flora -> sPLA2-IIATGN strain D29	ASV_573	0.449574	0.673503	0.527406	0.716011
sPLA2-IIATGN flora -> sPLA2-IIATGN strain D29 vs WT flora -> sPLA2-IIATGN strain D29	ASV_75	0.411873	0.682444	0.554874	0.783706
sPLA2-IIATGN flora -> sPLA2-IIATGN strain D29 vs WT flora -> sPLA2-IIATGN strain D29	ASV_377	0.432606	0.685155	0.44277	0.677555
sPLA2-IIATGN flora -> sPLA2-IIATGN strain D29 vs WT flora -> sPLA2-IIATGN strain D29	ASV_11	0.409182	0.68742	0.486793	0.745353
sPLA2-IIATGN flora -> sPLA2-IIATGN strain D29 vs WT flora -> sPLA2-IIATGN strain D29	ASV_110	0.458103	0.690791	0.376922	0.64229
sPLA2-IIATGN flora -> sPLA2-IIATGN strain D29 vs WT flora -> sPLA2-IIATGN strain D29	ASV_379	0.476499	0.692568	0.542597	0.733984
sPLA2-IIATGN flora -> sPLA2-IIATGN strain D29 vs WT flora -> sPLA2-IIATGN strain D29	ASV_428	0.48558	0.694903	0.540675	0.722108
sPLA2-IIATGN flora -> sPLA2-IIATGN strain D29 vs WT flora -> sPLA2-IIATGN strain D29	ASV_38	0.441281	0.697042	0.595796	0.797637
sPLA2-IIATGN flora -> sPLA2-IIATGN strain D29 vs WT flora -> sPLA2-IIATGN strain D29	ASV_41	0.435679	0.697386	0.2766	0.547217
sPLA2-IIATGN flora -> sPLA2-IIATGN strain D29 vs WT flora -> sPLA2-IIATGN strain D29	ASV_65	0.473	0.700973	0.341704	0.60964
sPLA2-IIATGN flora -> sPLA2-IIATGN strain D29 vs WT flora -> sPLA2-IIATGN strain D29	ASV_374	0.484358	0.7025	0.559028	0.744089
sPLA2-IIATGN flora -> sPLA2-IIATGN strain D29 vs WT flora -> sPLA2-IIATGN strain D29	ASV_285	0.484687	0.703099	0.376426	0.634174
sPLA2-IIATGN flora -> sPLA2-IIATGN strain D29 vs WT flora -> sPLA2-IIATGN strain D29	ASV_144	0.453154	0.706808	0.34685	0.618824
sPLA2-IIATGN flora -> sPLA2-IIATGN strain D29 vs WT flora -> sPLA2-IIATGN strain D29	ASV_226	0.506182	0.707549	0.578311	0.748992
sPLA2-IIATGN flora -> sPLA2-IIATGN strain D29 vs WT flora -> sPLA2-IIATGN strain D29	ASV_349	0.495562	0.709464	0.568638	0.761926
sPLA2-IIATGN flora -> sPLA2-IIATGN strain D29 vs WT flora -> sPLA2-IIATGN strain D29	ASV_71	0.446543	0.715905	0.864893	0.944489
sPLA2-IIATGN flora -> sPLA2-IIATGN strain D29 vs WT flora -> sPLA2-IIATGN strain D29	ASV_536	0.502946	0.716578	0.574467	0.76493
sPLA2-IIATGN flora -> sPLA2-IIATGN strain D29 vs WT flora -> sPLA2-IIATGN strain D29	ASV_359	0.501989	0.717504	0.575149	0.761417
sPLA2-IIATGN flora -> sPLA2-IIATGN strain D29 vs WT flora -> sPLA2-IIATGN strain D29	ASV_273	0.481039	0.719218	0.466766	0.69331
sPLA2-IIATGN flora -> sPLA2-IIATGN strain D29 vs WT flora -> sPLA2-IIATGN strain D29	ASV_86	0.454278	0.720989	0.802207	0.90874
sPLA2-IIATGN flora -> sPLA2-IIATGN strain D29 vs WT flora -> sPLA2-IIATGN strain D29	ASV_241	0.518353	0.73004	0.563802	0.763587
sPLA2-IIATGN flora -> sPLA2-IIATGN strain D29 vs WT flora -> sPLA2-IIATGN strain D29	ASV_418	0.51504	0.732209	0.669085	0.825968
sPLA2-IIATGN flora -> sPLA2-IIATGN strain D29 vs WT flora -> sPLA2-IIATGN strain D29	ASV_168	0.490167	0.738843	0.688678	0.864419
sPLA2-IIATGN flora -> sPLA2-IIATGN strain D29 vs WT flora -> sPLA2-IIATGN strain D29	ASV_151	0.536323	0.745299	0.606399	0.786858
sPLA2-IIATGN flora -> sPLA2-IIATGN strain D29 vs WT flora -> sPLA2-IIATGN strain D29	ASV_190	0.506787	0.747624	0.788132	0.90885
sPLA2-IIATGN flora -> sPLA2-IIATGN strain D29 vs WT flora -> sPLA2-IIATGN strain D29	ASV_218	0.54507	0.750249	0.635541	0.79963
sPLA2-IIATGN flora -> sPLA2-IIATGN strain D29 vs WT flora -> sPLA2-IIATGN strain D29	ASV_344	0.559472	0.759299	0.546069	0.739543
sPLA2-IIATGN flora -> sPLA2-IIATGN strain D29 vs WT flora -> sPLA2-IIATGN strain D29	ASV_311	0.545603	0.764639	0.608321	0.803552
sPLA2-IIATGN flora -> sPLA2-IIATGN strain D29 vs WT flora -> sPLA2-IIATGN strain D29	ASV_217	0.560017	0.766402	0.6516	0.821759
sPLA2-IIATGN flora -> sPLA2-IIATGN strain D29 vs WT flora -> sPLA2-IIATGN strain D29	ASV_517	0.568491	0.766542	0.649988	0.813025
sPLA2-IIATGN flora -> sPLA2-IIATGN strain D29 vs WT flora -> sPLA2-IIATGN strain D29	ASV_477	0.572923	0.768282	0.647507	0.813395
sPLA2-IIATGN flora -> sPLA2-IIATGN strain D29 vs WT flora -> sPLA2-IIATGN strain D29	ASV_409	0.571977	0.768556	0.687438	0.838244
sPLA2-IIATGN flora -> sPLA2-IIATGN strain D29 vs WT flora -> sPLA2-IIATGN strain D29	ASV_39	0.549564	0.769333	0.773872	0.890707
sPLA2-IIATGN flora -> sPLA2-IIATGN strain D29 vs WT flora -> sPLA2-IIATGN strain D29	ASV_167	0.570251	0.769672	0.557354	0.778117
sPLA2-IIATGN flora -> sPLA2-IIATGN strain D29 vs WT flora -> sPLA2-IIATGN strain D29	ASV_200	0.577946	0.772159	0.643043	0.808271
sPLA2-IIATGN flora -> sPLA2-IIATGN strain D29 vs WT flora -> sPLA2-IIATGN strain D29	ASV_192	0.558921	0.773797	0.710379	0.865725
sPLA2-IIATGN flora -> sPLA2-IIATGN strain D29 vs WT flora -> sPLA2-IIATGN strain D29	ASV_18	0.540873	0.77481	0.712984	0.880439
sPLA2-IIATGN flora -> sPLA2-IIATGN strain D29 vs WT flora -> sPLA2-IIATGN strain D29	ASV_92	0.575211	0.776709	0.678385	0.835211
sPLA2-IIATGN flora -> sPLA2-IIATGN strain D29 vs WT flora -> sPLA2-IIATGN strain D29	ASV_303	0.597816	0.784382	0.655506	0.814011
sPLA2-IIATGN flora -> sPLA2-IIATGN strain D29 vs WT flora -> sPLA2-IIATGN strain D29	ASV_274	0.587926	0.787303	0.59375	0.784716
sPLA2-IIATGN flora -> sPLA2-IIATGN strain D29 vs WT flora -> sPLA2-IIATGN strain D29	ASV_111	0.593191	0.787967	0.621032	0.80662
sPLA2-IIATGN flora -> sPLA2-IIATGN strain D29 vs WT flora -> sPLA2-IIATGN strain D29	ASV_427	0.60933	0.793275	0.705977	0.853844
sPLA2-IIATGN flora -> sPLA2-IIATGN strain D29 vs WT flora -> sPLA2-IIATGN strain D29	ASV_238	0.587557	0.794496	0.720734	0.861931
sPLA2-IIATGN flora -> sPLA2-IIATGN strain D29 vs WT flora -> sPLA2-IIATGN strain D29	ASV_370	0.6139	0.795704	0.710379	0.861574
sPLA2-IIATGN flora -> sPLA2-IIATGN strain D29 vs WT flora -> sPLA2-IIATGN strain D29	ASV_261	0.613406	0.795798	0.676587	0.830687
sPLA2-IIATGN flora -> sPLA2-IIATGN strain D29 vs WT flora -> sPLA2-IIATGN strain D29	ASV_162	0.618829	0.797531	0.572297	0.773757
sPLA2-IIATGN flora -> sPLA2-IIATGN strain D29 vs WT flora -> sPLA2-IIATGN strain D29	ASV_448	0.617464	0.799639	0.700087	0.843213
sPLA2-IIATGN flora -> sPLA2-IIATGN strain D29 vs WT flora -> sPLA2-IIATGN strain D29	ASV_360	0.615554	0.801817	0.733321	0.869905
sPLA2-IIATGN flora -> sPLA2-IIATGN strain D29 vs WT flora -> sPLA2-IIATGN strain D29	ASV_193	0.62467	0.802922	0.644283	0.819965
sPLA2-IIATGN flora -> sPLA2-IIATGN strain D29 vs WT flora -> sPLA2-IIATGN strain D29	ASV_56	0.583449	0.803338	0.609499	0.815003
sPLA2-IIATGN flora -> sPLA2-IIATGN strain D29 vs WT flora -> sPLA2-IIATGN strain D29	ASV_204	0.616296	0.803645	0.770275	0.893517
sPLA2-IIATGN flora -> sPLA2-IIATGN strain D29 vs WT flora -> sPLA2-IIATGN strain D29	ASV_302	0.619203	0.805159	0.757812	0.886027
sPLA2-IIATGN flora -> sPLA2-IIATGN strain D29 vs WT flora -> sPLA2-IIATGN strain D29	ASV_88	0.599128	0.805442	0.866381	0.947882
sPLA2-IIATGN flora -> sPLA2-IIATGN strain D29 vs WT flora -> sPLA2-IIATGN strain D29	ASV_343	0.630567	0.811378	0.754154	0.884806
sPLA2-IIATGN flora -> sPLA2-IIATGN strain D29 vs WT flora -> sPLA2-IIATGN strain D29	ASV_247	0.632393	0.811919	0.641493	0.814118
sPLA2-IIATGN flora -> sPLA2-IIATGN strain D29 vs WT flora -> sPLA2-IIATGN strain D29	ASV_282	0.635363	0.812488	0.720114	0.864479
sPLA2-IIATGN flora -> sPLA2-IIATGN strain D29 vs WT flora -> sPLA2-IIATGN strain D29	ASV_243	0.62575	0.812988	0.710875	0.862088
sPLA2-IIATGN flora -> sPLA2-IIATGN strain D29 vs WT flora -> sPLA2-IIATGN strain D29	ASV_342	0.629076	0.813902	0.72185	0.869229
sPLA2-IIATGN flora -> sPLA2-IIATGN strain D29 vs WT flora -> sPLA2-IIATGN strain D29	ASV_305	0.627477	0.815291	0.797185	0.910328
sPLA2-IIATGN flora -> sPLA2-IIATGN strain D29 vs WT flora -> sPLA2-IIATGN strain D29	ASV_203	0.648165	0.819851	0.736483	0.874059
sPLA2-IIATGN flora -> sPLA2-IIATGN strain D29 vs WT flora -> sPLA2-IIATGN strain D29	ASV_221	0.648082	0.821918	0.667411	0.831187
sPLA2-IIATGN flora -> sPLA2-IIATGN strain D29 vs WT flora -> sPLA2-IIATGN strain D29	ASV_173	0.648183	0.822909	0.710565	0.861267
sPLA2-IIATGN flora -> sPLA2-IIATGN strain D29 vs WT flora -> sPLA2-IIATGN strain D29	ASV_179	0.650227	0.823028	0.711744	0.861047
sPLA2-IIATGN flora -> sPLA2-IIATGN strain D29 vs WT flora -> sPLA2-IIATGN strain D29	ASV_20	0.629884	0.824521	0.661954	0.845119
sPLA2-IIATGN flora -> sPLA2-IIATGN strain D29 vs WT flora -> sPLA2-IIATGN strain D29	ASV_236	0.659151	0.825122	0.749318	0.876296
sPLA2-IIATGN flora -> sPLA2-IIATGN strain D29 vs WT flora -> sPLA2-IIATGN strain D29	ASV_182	0.65017	0.8272	0.729911	0.873958
sPLA2-IIATGN flora -> sPLA2-IIATGN strain D29 vs WT flora -> sPLA2-IIATGN strain D29	ASV_316	0.648451	0.830359	0.780382	0.900116
sPLA2-IIATGN flora -> sPLA2-IIATGN strain D29 vs WT flora -> sPLA2-IIATGN strain D29	ASV_152	0.660362	0.831025	0.688988	0.855264
sPLA2-IIATGN flora -> sPLA2-IIATGN strain D29 vs WT flora -> sPLA2-IIATGN strain D29	ASV_438	0.655201	0.831218	0.738715	0.875738
sPLA2-IIATGN flora -> sPLA2-IIATGN strain D29 vs WT flora -> sPLA2-IIATGN strain D29	ASV_315	0.661172	0.83204	0.775918	0.896233
sPLA2-IIATGN flora -> sPLA2-IIATGN strain D29 vs WT flora -> sPLA2-IIATGN strain D29	ASV_57	0.663646	0.835953	0.510045	0.770587
sPLA2-IIATGN flora -> sPLA2-IIATGN strain D29 vs WT flora -> sPLA2-IIATGN strain D29	ASV_27	0.670418	0.837157	0.797805	0.911742
sPLA2-IIATGN flora -> sPLA2-IIATGN strain D29 vs WT flora -> sPLA2-IIATGN strain D29	ASV_227	0.667004	0.837608	0.698227	0.851479
sPLA2-IIATGN flora -> sPLA2-IIATGN strain D29 vs WT flora -> sPLA2-IIATGN strain D29	ASV_103	0.677533	0.838732	0.736855	0.870316
sPLA2-IIATGN flora -> sPLA2-IIATGN strain D29 vs WT flora -> sPLA2-IIATGN strain D29	ASV_284	0.670777	0.839758	0.785342	0.902362
sPLA2-IIATGN flora -> sPLA2-IIATGN strain D29 vs WT flora -> sPLA2-IIATGN strain D29	ASV_106	0.667261	0.8405	0.752108	0.880294
sPLA2-IIATGN flora -> sPLA2-IIATGN strain D29 vs WT flora -> sPLA2-IIATGN strain D29	ASV_44	0.673321	0.840736	0.673797	0.827771
sPLA2-IIATGN flora -> sPLA2-IIATGN strain D29 vs WT flora -> sPLA2-IIATGN strain D29	ASV_114	0.66977	0.84291	0.87407	0.948995
sPLA2-IIATGN flora -> sPLA2-IIATGN strain D29 vs WT flora -> sPLA2-IIATGN strain D29	ASV_104	0.67752	0.843899	0.541047	0.774104
sPLA2-IIATGN flora -> sPLA2-IIATGN strain D29 vs WT flora -> sPLA2-IIATGN strain D29	ASV_231	0.678639	0.8449	0.860863	0.942556
sPLA2-IIATGN flora -> sPLA2-IIATGN strain D29 vs WT flora -> sPLA2-IIATGN strain D29	ASV_91	0.700872	0.848485	0.701699	0.860472
sPLA2-IIATGN flora -> sPLA2-IIATGN strain D29 vs WT flora -> sPLA2-IIATGN strain D29	ASV_22	0.677469	0.850018	0.795449	0.910627
sPLA2-IIATGN flora -> sPLA2-IIATGN strain D29 vs WT flora -> sPLA2-IIATGN strain D29	ASV_328	0.693273	0.852653	0.840526	0.932443
sPLA2-IIATGN flora -> sPLA2-IIATGN strain D29 vs WT flora -> sPLA2-IIATGN strain D29	ASV_108	0.695009	0.85305	0.763393	0.889469
sPLA2-IIATGN flora -> sPLA2-IIATGN strain D29 vs WT flora -> sPLA2-IIATGN strain D29	ASV_45	0.687789	0.853201	0.745598	0.888914
sPLA2-IIATGN flora -> sPLA2-IIATGN strain D29 vs WT flora -> sPLA2-IIATGN strain D29	ASV_82	0.693976	0.854157	0.825769	0.921684
sPLA2-IIATGN flora -> sPLA2-IIATGN strain D29 vs WT flora -> sPLA2-IIATGN strain D29	ASV_288	0.69924	0.855874	0.750124	0.885345
sPLA2-IIATGN flora -> sPLA2-IIATGN strain D29 vs WT flora -> sPLA2-IIATGN strain D29	ASV_146	0.697992	0.857999	0.84344	0.932749
sPLA2-IIATGN flora -> sPLA2-IIATGN strain D29 vs WT flora -> sPLA2-IIATGN strain D29	ASV_254	0.71212	0.859271	0.733755	0.875823
sPLA2-IIATGN flora -> sPLA2-IIATGN strain D29 vs WT flora -> sPLA2-IIATGN strain D29	ASV_138	0.700434	0.859498	0.828001	0.926066
sPLA2-IIATGN flora -> sPLA2-IIATGN strain D29 vs WT flora -> sPLA2-IIATGN strain D29	ASV_304	0.718377	0.865821	0.825459	0.923246
sPLA2-IIATGN flora -> sPLA2-IIATGN strain D29 vs WT flora -> sPLA2-IIATGN strain D29	ASV_59	0.726667	0.868202	0.697607	0.861895
sPLA2-IIATGN flora -> sPLA2-IIATGN strain D29 vs WT flora -> sPLA2-IIATGN strain D29	ASV_96	0.726587	0.872497	0.682974	0.853119
sPLA2-IIATGN flora -> sPLA2-IIATGN strain D29 vs WT flora -> sPLA2-IIATGN strain D29	ASV_206	0.73938	0.877258	0.874318	0.946493
sPLA2-IIATGN flora -> sPLA2-IIATGN strain D29 vs WT flora -> sPLA2-IIATGN strain D29	ASV_77	0.745726	0.883183	0.873326	0.946034
sPLA2-IIATGN flora -> sPLA2-IIATGN strain D29 vs WT flora -> sPLA2-IIATGN strain D29	ASV_46	0.737402	0.883238	0.638827	0.830675
sPLA2-IIATGN flora -> sPLA2-IIATGN strain D29 vs WT flora -> sPLA2-IIATGN strain D29	ASV_121	0.753	0.885672	0.701203	0.844084
sPLA2-IIATGN flora -> sPLA2-IIATGN strain D29 vs WT flora -> sPLA2-IIATGN strain D29	ASV_145	0.755152	0.888198	0.677083	0.850948
sPLA2-IIATGN flora -> sPLA2-IIATGN strain D29 vs WT flora -> sPLA2-IIATGN strain D29	ASV_58	0.753768	0.88847	0.817646	0.925817
sPLA2-IIATGN flora -> sPLA2-IIATGN strain D29 vs WT flora -> sPLA2-IIATGN strain D29	ASV_155	0.757626	0.888897	0.683532	0.862608
sPLA2-IIATGN flora -> sPLA2-IIATGN strain D29 vs WT flora -> sPLA2-IIATGN strain D29	ASV_95	0.764351	0.890205	0.771081	0.891952
sPLA2-IIATGN flora -> sPLA2-IIATGN strain D29 vs WT flora -> sPLA2-IIATGN strain D29	ASV_47	0.769295	0.894776	0.833271	0.92866
sPLA2-IIATGN flora -> sPLA2-IIATGN strain D29 vs WT flora -> sPLA2-IIATGN strain D29	ASV_119	0.768886	0.898271	0.822235	0.924371
sPLA2-IIATGN flora -> sPLA2-IIATGN strain D29 vs WT flora -> sPLA2-IIATGN strain D29	ASV_74	0.778476	0.902839	0.99504	0.997699
sPLA2-IIATGN flora -> sPLA2-IIATGN strain D29 vs WT flora -> sPLA2-IIATGN strain D29	ASV_127	0.81605	0.916809	0.769655	0.901914
sPLA2-IIATGN flora -> sPLA2-IIATGN strain D29 vs WT flora -> sPLA2-IIATGN strain D29	ASV_4	0.877471	0.948103	0.810578	0.920603
sPLA2-IIATGN flora -> sPLA2-IIATGN strain D29 vs WT flora -> sPLA2-IIATGN strain D29	ASV_37	0.885327	0.950505	0.676215	0.860933
sPLA2-IIATGN flora -> sPLA2-IIATGN strain D29 vs WT flora -> sPLA2-IIATGN strain D29	ASV_21	0.888643	0.952021	1	1
sPLA2-IIATGN flora -> WT strain D21-D29 vs WT flora -> WT strain D21-D29	ASV_34	2.00256e-05	0.0011395	2.16502e-05	0.00119426
sPLA2-IIATGN flora -> WT strain D21-D29 vs WT flora -> WT strain D21-D29	ASV_24	9.55179e-05	0.00181129	2.28342e-05	0.00123451
sPLA2-IIATGN flora -> WT strain D21-D29 vs WT flora -> WT strain D21-D29	ASV_35	4.2926e-05	0.00229213	3.14604e-05	0.00153355
sPLA2-IIATGN flora -> WT strain D21-D29 vs WT flora -> WT strain D21-D29	ASV_67	7.55501e-05	0.00264215	2.18193e-05	0.00120029
sPLA2-IIATGN flora -> WT strain D21-D29 vs WT flora -> WT strain D21-D29	ASV_255	0.00124699	0.029924	0.000674877	0.0142061
sPLA2-IIATGN flora -> WT strain D21-D29 vs WT flora -> WT strain D21-D29	ASV_1	0.00186953	0.0501083	0.000958189	0.0193102
sPLA2-IIATGN flora -> WT strain D21-D29 vs WT flora -> WT strain D21-D29	ASV_54	0.00260931	0.0518287	0.00101468	0.0198943
sPLA2-IIATGN flora -> WT strain D21-D29 vs WT flora -> WT strain D21-D29	ASV_103	0.00339898	0.0571454	6.74877e-05	0.00284551
sPLA2-IIATGN flora -> WT strain D21-D29 vs WT flora -> WT strain D21-D29	ASV_10	0.00368227	0.0643927	0.00143618	0.0249438
sPLA2-IIATGN flora -> WT strain D21-D29 vs WT flora -> WT strain D21-D29	ASV_6	0.00508514	0.0773166	0.0127638	0.0965068
sPLA2-IIATGN flora -> WT strain D21-D29 vs WT flora -> WT strain D21-D29	ASV_220	0.00635628	0.0781681	0.00459728	0.0500424
sPLA2-IIATGN flora -> WT strain D21-D29 vs WT flora -> WT strain D21-D29	ASV_86	0.00772889	0.0869685	0.00188137	0.0286857
sPLA2-IIATGN flora -> WT strain D21-D29 vs WT flora -> WT strain D21-D29	ASV_56	0.00832668	0.0937812	0.00110128	0.0210791
sPLA2-IIATGN flora -> WT strain D21-D29 vs WT flora -> WT strain D21-D29	ASV_46	0.00876754	0.0951949	0.00101621	0.0201289
sPLA2-IIATGN flora -> WT strain D21-D29 vs WT flora -> WT strain D21-D29	ASV_227	0.0105066	0.0964332	0.0013462	0.0202691
sPLA2-IIATGN flora -> WT strain D21-D29 vs WT flora -> WT strain D21-D29	ASV_354	0.0115705	0.0982021	0.00657878	0.0566387
sPLA2-IIATGN flora -> WT strain D21-D29 vs WT flora -> WT strain D21-D29	ASV_101	0.00887763	0.0995006	0.0229336	0.139628
sPLA2-IIATGN flora -> WT strain D21-D29 vs WT flora -> WT strain D21-D29	ASV_27	0.00924036	0.101736	0.00785986	0.0768982
sPLA2-IIATGN flora -> WT strain D21-D29 vs WT flora -> WT strain D21-D29	ASV_99	0.0124277	0.112609	0.00891328	0.0793924
sPLA2-IIATGN flora -> WT strain D21-D29 vs WT flora -> WT strain D21-D29	ASV_43	0.0117208	0.115089	0.0156201	0.111644
sPLA2-IIATGN flora -> WT strain D21-D29 vs WT flora -> WT strain D21-D29	ASV_52	0.0126318	0.117346	0.0395791	0.19064
sPLA2-IIATGN flora -> WT strain D21-D29 vs WT flora -> WT strain D21-D29	ASV_337	0.0212783	0.122008	0.0104871	0.0702374
sPLA2-IIATGN flora -> WT strain D21-D29 vs WT flora -> WT strain D21-D29	ASV_170	0.0154557	0.129026	0.0208983	0.130244
sPLA2-IIATGN flora -> WT strain D21-D29 vs WT flora -> WT strain D21-D29	ASV_125	0.0210984	0.142158	0.0258386	0.126364
sPLA2-IIATGN flora -> WT strain D21-D29 vs WT flora -> WT strain D21-D29	ASV_139	0.0279201	0.162168	0.0114883	0.0782185
sPLA2-IIATGN flora -> WT strain D21-D29 vs WT flora -> WT strain D21-D29	ASV_29	0.0317686	0.169646	0.022286	0.137351
sPLA2-IIATGN flora -> WT strain D21-D29 vs WT flora -> WT strain D21-D29	ASV_19	0.0289031	0.175623	0.0309975	0.154752
sPLA2-IIATGN flora -> WT strain D21-D29 vs WT flora -> WT strain D21-D29	ASV_203	0.0456425	0.192637	0.0104486	0.0839865
sPLA2-IIATGN flora -> WT strain D21-D29 vs WT flora -> WT strain D21-D29	ASV_15	0.0345703	0.194875	0.0537281	0.211036
sPLA2-IIATGN flora -> WT strain D21-D29 vs WT flora -> WT strain D21-D29	ASV_82	0.0381571	0.198018	0.0465294	0.185796
sPLA2-IIATGN flora -> WT strain D21-D29 vs WT flora -> WT strain D21-D29	ASV_241	0.0496289	0.201265	0.054211	0.183726
sPLA2-IIATGN flora -> WT strain D21-D29 vs WT flora -> WT strain D21-D29	ASV_92	0.0461671	0.21575	0.0335118	0.171099
sPLA2-IIATGN flora -> WT strain D21-D29 vs WT flora -> WT strain D21-D29	ASV_193	0.0479135	0.222332	0.0429538	0.166944
sPLA2-IIATGN flora -> WT strain D21-D29 vs WT flora -> WT strain D21-D29	ASV_377	0.0704941	0.222845	0.0255543	0.128667
sPLA2-IIATGN flora -> WT strain D21-D29 vs WT flora -> WT strain D21-D29	ASV_85	0.0463823	0.223898	0.0552129	0.221631
sPLA2-IIATGN flora -> WT strain D21-D29 vs WT flora -> WT strain D21-D29	ASV_155	0.0524677	0.225879	0.0477777	0.186807
sPLA2-IIATGN flora -> WT strain D21-D29 vs WT flora -> WT strain D21-D29	ASV_196	0.054145	0.230656	0.0633141	0.210383
sPLA2-IIATGN flora -> WT strain D21-D29 vs WT flora -> WT strain D21-D29	ASV_68	0.0506745	0.231837	0.0927353	0.276175
sPLA2-IIATGN flora -> WT strain D21-D29 vs WT flora -> WT strain D21-D29	ASV_178	0.0804261	0.2331	0.0539551	0.184768
sPLA2-IIATGN flora -> WT strain D21-D29 vs WT flora -> WT strain D21-D29	ASV_259	0.0713208	0.248511	0.079482	0.247636
sPLA2-IIATGN flora -> WT strain D21-D29 vs WT flora -> WT strain D21-D29	ASV_77	0.0748516	0.259261	0.0453417	0.169552
sPLA2-IIATGN flora -> WT strain D21-D29 vs WT flora -> WT strain D21-D29	ASV_2	0.064193	0.262227	0.0941394	0.292564
sPLA2-IIATGN flora -> WT strain D21-D29 vs WT flora -> WT strain D21-D29	ASV_126	0.066913	0.268181	0.0798137	0.26684
sPLA2-IIATGN flora -> WT strain D21-D29 vs WT flora -> WT strain D21-D29	ASV_342	0.0971342	0.270746	0.0624154	0.218151
sPLA2-IIATGN flora -> WT strain D21-D29 vs WT flora -> WT strain D21-D29	ASV_427	0.117904	0.282749	0.0630162	0.194788
sPLA2-IIATGN flora -> WT strain D21-D29 vs WT flora -> WT strain D21-D29	ASV_473	0.116317	0.283159	0.0626274	0.198599
sPLA2-IIATGN flora -> WT strain D21-D29 vs WT flora -> WT strain D21-D29	ASV_105	0.0836043	0.288677	0.102409	0.291415
sPLA2-IIATGN flora -> WT strain D21-D29 vs WT flora -> WT strain D21-D29	ASV_127	0.091426	0.292681	0.0971313	0.274301
sPLA2-IIATGN flora -> WT strain D21-D29 vs WT flora -> WT strain D21-D29	ASV_349	0.0970749	0.293714	0.120935	0.301161
sPLA2-IIATGN flora -> WT strain D21-D29 vs WT flora -> WT strain D21-D29	ASV_232	0.106812	0.296651	0.13356	0.309577
sPLA2-IIATGN flora -> WT strain D21-D29 vs WT flora -> WT strain D21-D29	ASV_7	0.0815701	0.297521	0.106005	0.314262
sPLA2-IIATGN flora -> WT strain D21-D29 vs WT flora -> WT strain D21-D29	ASV_192	0.116428	0.301819	0.0654422	0.221269
sPLA2-IIATGN flora -> WT strain D21-D29 vs WT flora -> WT strain D21-D29	ASV_198	0.0892382	0.303764	0.0948073	0.293774
sPLA2-IIATGN flora -> WT strain D21-D29 vs WT flora -> WT strain D21-D29	ASV_8	0.086408	0.305218	0.120504	0.333585
sPLA2-IIATGN flora -> WT strain D21-D29 vs WT flora -> WT strain D21-D29	ASV_80	0.0939219	0.309006	0.149676	0.359721
sPLA2-IIATGN flora -> WT strain D21-D29 vs WT flora -> WT strain D21-D29	ASV_210	0.117852	0.312478	0.0743511	0.246413
sPLA2-IIATGN flora -> WT strain D21-D29 vs WT flora -> WT strain D21-D29	ASV_37	0.0987666	0.315256	0.142095	0.352213
sPLA2-IIATGN flora -> WT strain D21-D29 vs WT flora -> WT strain D21-D29	ASV_416	0.140403	0.319426	0.079389	0.216083
sPLA2-IIATGN flora -> WT strain D21-D29 vs WT flora -> WT strain D21-D29	ASV_331	0.106425	0.320825	0.175549	0.37015
sPLA2-IIATGN flora -> WT strain D21-D29 vs WT flora -> WT strain D21-D29	ASV_164	0.107066	0.322541	0.0667546	0.216554
sPLA2-IIATGN flora -> WT strain D21-D29 vs WT flora -> WT strain D21-D29	ASV_129	0.129934	0.326215	0.0808424	0.254036
sPLA2-IIATGN flora -> WT strain D21-D29 vs WT flora -> WT strain D21-D29	ASV_256	0.143972	0.329901	0.10678	0.265993
sPLA2-IIATGN flora -> WT strain D21-D29 vs WT flora -> WT strain D21-D29	ASV_48	0.108328	0.333103	0.155605	0.36899
sPLA2-IIATGN flora -> WT strain D21-D29 vs WT flora -> WT strain D21-D29	ASV_161	0.126123	0.340349	0.170148	0.363564
sPLA2-IIATGN flora -> WT strain D21-D29 vs WT flora -> WT strain D21-D29	ASV_243	0.119947	0.341315	0.243311	0.45132
sPLA2-IIATGN flora -> WT strain D21-D29 vs WT flora -> WT strain D21-D29	ASV_200	0.147951	0.350479	0.16963	0.358123
sPLA2-IIATGN flora -> WT strain D21-D29 vs WT flora -> WT strain D21-D29	ASV_269	0.157373	0.356004	0.103065	0.284813
sPLA2-IIATGN flora -> WT strain D21-D29 vs WT flora -> WT strain D21-D29	ASV_360	0.154518	0.357168	0.140824	0.324629
sPLA2-IIATGN flora -> WT strain D21-D29 vs WT flora -> WT strain D21-D29	ASV_135	0.130895	0.360217	0.20561	0.42804
sPLA2-IIATGN flora -> WT strain D21-D29 vs WT flora -> WT strain D21-D29	ASV_310	0.160804	0.361735	0.158741	0.362899
sPLA2-IIATGN flora -> WT strain D21-D29 vs WT flora -> WT strain D21-D29	ASV_41	0.129679	0.363269	0.136438	0.350024
sPLA2-IIATGN flora -> WT strain D21-D29 vs WT flora -> WT strain D21-D29	ASV_221	0.15469	0.36915	0.0663786	0.219625
sPLA2-IIATGN flora -> WT strain D21-D29 vs WT flora -> WT strain D21-D29	ASV_145	0.159413	0.370162	0.131817	0.334454
sPLA2-IIATGN flora -> WT strain D21-D29 vs WT flora -> WT strain D21-D29	ASV_21	0.139924	0.377222	0.185617	0.415361
sPLA2-IIATGN flora -> WT strain D21-D29 vs WT flora -> WT strain D21-D29	ASV_288	0.167945	0.381277	0.179914	0.377396
sPLA2-IIATGN flora -> WT strain D21-D29 vs WT flora -> WT strain D21-D29	ASV_69	0.172267	0.382432	0.0975993	0.292577
sPLA2-IIATGN flora -> WT strain D21-D29 vs WT flora -> WT strain D21-D29	ASV_223	0.161543	0.382778	0.211131	0.414664
sPLA2-IIATGN flora -> WT strain D21-D29 vs WT flora -> WT strain D21-D29	ASV_218	0.187586	0.386304	0.117482	0.30522
sPLA2-IIATGN flora -> WT strain D21-D29 vs WT flora -> WT strain D21-D29	ASV_231	0.169284	0.390045	0.11236	0.294265
sPLA2-IIATGN flora -> WT strain D21-D29 vs WT flora -> WT strain D21-D29	ASV_287	0.174148	0.401642	0.33084	0.526659
sPLA2-IIATGN flora -> WT strain D21-D29 vs WT flora -> WT strain D21-D29	ASV_89	0.174962	0.403033	0.17505	0.391527
sPLA2-IIATGN flora -> WT strain D21-D29 vs WT flora -> WT strain D21-D29	ASV_205	0.179426	0.405122	0.230413	0.427471
sPLA2-IIATGN flora -> WT strain D21-D29 vs WT flora -> WT strain D21-D29	ASV_74	0.173625	0.406264	0.213499	0.434354
sPLA2-IIATGN flora -> WT strain D21-D29 vs WT flora -> WT strain D21-D29	ASV_185	0.177011	0.408657	0.139347	0.329979
sPLA2-IIATGN flora -> WT strain D21-D29 vs WT flora -> WT strain D21-D29	ASV_273	0.230008	0.413011	0.173051	0.346264
sPLA2-IIATGN flora -> WT strain D21-D29 vs WT flora -> WT strain D21-D29	ASV_114	0.197574	0.413912	0.0734185	0.245772
sPLA2-IIATGN flora -> WT strain D21-D29 vs WT flora -> WT strain D21-D29	ASV_225	0.227945	0.418695	0.14549	0.325803
sPLA2-IIATGN flora -> WT strain D21-D29 vs WT flora -> WT strain D21-D29	ASV_26	0.17725	0.421256	0.30255	0.526642
sPLA2-IIATGN flora -> WT strain D21-D29 vs WT flora -> WT strain D21-D29	ASV_110	0.201231	0.422251	0.0699199	0.249021
sPLA2-IIATGN flora -> WT strain D21-D29 vs WT flora -> WT strain D21-D29	ASV_312	0.219629	0.423705	0.193007	0.383452
sPLA2-IIATGN flora -> WT strain D21-D29 vs WT flora -> WT strain D21-D29	ASV_305	0.213018	0.424109	0.16574	0.369733
sPLA2-IIATGN flora -> WT strain D21-D29 vs WT flora -> WT strain D21-D29	ASV_356	0.200099	0.425505	0.155206	0.35304
sPLA2-IIATGN flora -> WT strain D21-D29 vs WT flora -> WT strain D21-D29	ASV_65	0.193764	0.430573	0.0262283	0.144218
sPLA2-IIATGN flora -> WT strain D21-D29 vs WT flora -> WT strain D21-D29	ASV_448	0.228375	0.434035	0.174326	0.363722
sPLA2-IIATGN flora -> WT strain D21-D29 vs WT flora -> WT strain D21-D29	ASV_217	0.232904	0.439913	0.169192	0.369599
sPLA2-IIATGN flora -> WT strain D21-D29 vs WT flora -> WT strain D21-D29	ASV_206	0.235295	0.442787	0.128965	0.30937
sPLA2-IIATGN flora -> WT strain D21-D29 vs WT flora -> WT strain D21-D29	ASV_25	0.199848	0.443829	0.225839	0.450747
sPLA2-IIATGN flora -> WT strain D21-D29 vs WT flora -> WT strain D21-D29	ASV_242	0.250591	0.444184	0.242487	0.429034
sPLA2-IIATGN flora -> WT strain D21-D29 vs WT flora -> WT strain D21-D29	ASV_144	0.216778	0.445898	0.123515	0.329368
sPLA2-IIATGN flora -> WT strain D21-D29 vs WT flora -> WT strain D21-D29	ASV_44	0.229163	0.446774	0.155153	0.359492
sPLA2-IIATGN flora -> WT strain D21-D29 vs WT flora -> WT strain D21-D29	ASV_249	0.257732	0.448308	0.223657	0.407276
sPLA2-IIATGN flora -> WT strain D21-D29 vs WT flora -> WT strain D21-D29	ASV_175	0.218348	0.456827	0.577361	0.721491
sPLA2-IIATGN flora -> WT strain D21-D29 vs WT flora -> WT strain D21-D29	ASV_3	0.216588	0.461985	0.330988	0.546142
sPLA2-IIATGN flora -> WT strain D21-D29 vs WT flora -> WT strain D21-D29	ASV_4	0.221028	0.469691	0.22152	0.451027
sPLA2-IIATGN flora -> WT strain D21-D29 vs WT flora -> WT strain D21-D29	ASV_280	0.276142	0.473901	0.254679	0.448599
sPLA2-IIATGN flora -> WT strain D21-D29 vs WT flora -> WT strain D21-D29	ASV_517	0.265152	0.474199	0.294629	0.483848
sPLA2-IIATGN flora -> WT strain D21-D29 vs WT flora -> WT strain D21-D29	ASV_284	0.273506	0.474763	0.233182	0.428351
sPLA2-IIATGN flora -> WT strain D21-D29 vs WT flora -> WT strain D21-D29	ASV_11	0.231794	0.476409	0.286442	0.507396
sPLA2-IIATGN flora -> WT strain D21-D29 vs WT flora -> WT strain D21-D29	ASV_106	0.242794	0.480197	0.333419	0.529928
sPLA2-IIATGN flora -> WT strain D21-D29 vs WT flora -> WT strain D21-D29	ASV_308	0.295355	0.48344	0.256216	0.4375
sPLA2-IIATGN flora -> WT strain D21-D29 vs WT flora -> WT strain D21-D29	ASV_12	0.239994	0.484382	0.373162	0.583104
sPLA2-IIATGN flora -> WT strain D21-D29 vs WT flora -> WT strain D21-D29	ASV_235	0.275314	0.490923	0.166999	0.37783
sPLA2-IIATGN flora -> WT strain D21-D29 vs WT flora -> WT strain D21-D29	ASV_302	0.281004	0.492026	0.369137	0.559795
sPLA2-IIATGN flora -> WT strain D21-D29 vs WT flora -> WT strain D21-D29	ASV_57	0.253301	0.495736	0.254918	0.478086
sPLA2-IIATGN flora -> WT strain D21-D29 vs WT flora -> WT strain D21-D29	ASV_16	0.266186	0.512198	0.285764	0.508823
sPLA2-IIATGN flora -> WT strain D21-D29 vs WT flora -> WT strain D21-D29	ASV_350	0.313129	0.521272	0.255739	0.46277
sPLA2-IIATGN flora -> WT strain D21-D29 vs WT flora -> WT strain D21-D29	ASV_31	0.291831	0.533654	0.330277	0.548881
sPLA2-IIATGN flora -> WT strain D21-D29 vs WT flora -> WT strain D21-D29	ASV_306	0.323927	0.540028	0.181596	0.39099
sPLA2-IIATGN flora -> WT strain D21-D29 vs WT flora -> WT strain D21-D29	ASV_51	0.313533	0.540811	0.226978	0.454431
sPLA2-IIATGN flora -> WT strain D21-D29 vs WT flora -> WT strain D21-D29	ASV_190	0.337115	0.542663	0.446037	0.617531
sPLA2-IIATGN flora -> WT strain D21-D29 vs WT flora -> WT strain D21-D29	ASV_111	0.338785	0.556218	0.240835	0.456575
sPLA2-IIATGN flora -> WT strain D21-D29 vs WT flora -> WT strain D21-D29	ASV_379	0.376706	0.558413	0.343769	0.524498
sPLA2-IIATGN flora -> WT strain D21-D29 vs WT flora -> WT strain D21-D29	ASV_58	0.331663	0.55857	0.206713	0.435435
sPLA2-IIATGN flora -> WT strain D21-D29 vs WT flora -> WT strain D21-D29	ASV_71	0.338286	0.568463	0.441278	0.630107
sPLA2-IIATGN flora -> WT strain D21-D29 vs WT flora -> WT strain D21-D29	ASV_261	0.378261	0.569658	0.34281	0.521872
sPLA2-IIATGN flora -> WT strain D21-D29 vs WT flora -> WT strain D21-D29	ASV_121	0.335612	0.569701	0.458363	0.63941
sPLA2-IIATGN flora -> WT strain D21-D29 vs WT flora -> WT strain D21-D29	ASV_344	0.359521	0.570943	0.346433	0.543724
sPLA2-IIATGN flora -> WT strain D21-D29 vs WT flora -> WT strain D21-D29	ASV_115	0.351039	0.574349	0.472131	0.661875
sPLA2-IIATGN flora -> WT strain D21-D29 vs WT flora -> WT strain D21-D29	ASV_212	0.380351	0.578158	0.329464	0.528401
sPLA2-IIATGN flora -> WT strain D21-D29 vs WT flora -> WT strain D21-D29	ASV_122	0.378292	0.578316	0.29683	0.490045
sPLA2-IIATGN flora -> WT strain D21-D29 vs WT flora -> WT strain D21-D29	ASV_277	0.372317	0.579317	0.557043	0.70527
sPLA2-IIATGN flora -> WT strain D21-D29 vs WT flora -> WT strain D21-D29	ASV_97	0.36367	0.586808	0.478249	0.663621
sPLA2-IIATGN flora -> WT strain D21-D29 vs WT flora -> WT strain D21-D29	ASV_343	0.386977	0.589219	0.375616	0.562951
sPLA2-IIATGN flora -> WT strain D21-D29 vs WT flora -> WT strain D21-D29	ASV_81	0.384875	0.594655	0.382461	0.5762
sPLA2-IIATGN flora -> WT strain D21-D29 vs WT flora -> WT strain D21-D29	ASV_315	0.417666	0.596457	0.411425	0.571687
sPLA2-IIATGN flora -> WT strain D21-D29 vs WT flora -> WT strain D21-D29	ASV_157	0.397805	0.596471	0.375549	0.56849
sPLA2-IIATGN flora -> WT strain D21-D29 vs WT flora -> WT strain D21-D29	ASV_28	0.375748	0.601411	0.400232	0.601212
sPLA2-IIATGN flora -> WT strain D21-D29 vs WT flora -> WT strain D21-D29	ASV_17	0.380866	0.610059	0.540573	0.710057
sPLA2-IIATGN flora -> WT strain D21-D29 vs WT flora -> WT strain D21-D29	ASV_236	0.425517	0.618516	0.497269	0.65605
sPLA2-IIATGN flora -> WT strain D21-D29 vs WT flora -> WT strain D21-D29	ASV_20	0.39605	0.618518	0.401847	0.604086
sPLA2-IIATGN flora -> WT strain D21-D29 vs WT flora -> WT strain D21-D29	ASV_123	0.414573	0.620254	0.347927	0.543187
sPLA2-IIATGN flora -> WT strain D21-D29 vs WT flora -> WT strain D21-D29	ASV_98	0.416132	0.622122	0.241386	0.46592
sPLA2-IIATGN flora -> WT strain D21-D29 vs WT flora -> WT strain D21-D29	ASV_59	0.448218	0.626191	0.398213	0.570712
sPLA2-IIATGN flora -> WT strain D21-D29 vs WT flora -> WT strain D21-D29	ASV_151	0.426427	0.627071	0.412829	0.604978
sPLA2-IIATGN flora -> WT strain D21-D29 vs WT flora -> WT strain D21-D29	ASV_33	0.413988	0.632739	0.429861	0.627229
sPLA2-IIATGN flora -> WT strain D21-D29 vs WT flora -> WT strain D21-D29	ASV_477	0.445772	0.635005	0.538621	0.694464
sPLA2-IIATGN flora -> WT strain D21-D29 vs WT flora -> WT strain D21-D29	ASV_143	0.452246	0.637899	0.432162	0.612466
sPLA2-IIATGN flora -> WT strain D21-D29 vs WT flora -> WT strain D21-D29	ASV_119	0.443496	0.637918	0.292513	0.505467
sPLA2-IIATGN flora -> WT strain D21-D29 vs WT flora -> WT strain D21-D29	ASV_108	0.438316	0.638691	0.507379	0.683889
sPLA2-IIATGN flora -> WT strain D21-D29 vs WT flora -> WT strain D21-D29	ASV_14	0.415584	0.639901	0.394082	0.602555
sPLA2-IIATGN flora -> WT strain D21-D29 vs WT flora -> WT strain D21-D29	ASV_96	0.44279	0.645689	0.302857	0.516441
sPLA2-IIATGN flora -> WT strain D21-D29 vs WT flora -> WT strain D21-D29	ASV_104	0.44195	0.652884	0.28008	0.503236
sPLA2-IIATGN flora -> WT strain D21-D29 vs WT flora -> WT strain D21-D29	ASV_120	0.471261	0.658572	0.306562	0.514372
sPLA2-IIATGN flora -> WT strain D21-D29 vs WT flora -> WT strain D21-D29	ASV_370	0.488531	0.666633	0.35595	0.549041
sPLA2-IIATGN flora -> WT strain D21-D29 vs WT flora -> WT strain D21-D29	ASV_153	0.47597	0.668358	0.387163	0.590576
sPLA2-IIATGN flora -> WT strain D21-D29 vs WT flora -> WT strain D21-D29	ASV_191	0.49077	0.671542	0.537011	0.691714
sPLA2-IIATGN flora -> WT strain D21-D29 vs WT flora -> WT strain D21-D29	ASV_160	0.49436	0.675263	0.500407	0.665712
sPLA2-IIATGN flora -> WT strain D21-D29 vs WT flora -> WT strain D21-D29	ASV_409	0.491137	0.676179	0.477273	0.646377
sPLA2-IIATGN flora -> WT strain D21-D29 vs WT flora -> WT strain D21-D29	ASV_152	0.472584	0.676948	0.426722	0.625318
sPLA2-IIATGN flora -> WT strain D21-D29 vs WT flora -> WT strain D21-D29	ASV_130	0.483147	0.679229	0.602509	0.750966
sPLA2-IIATGN flora -> WT strain D21-D29 vs WT flora -> WT strain D21-D29	ASV_247	0.507435	0.679595	0.514572	0.669651
sPLA2-IIATGN flora -> WT strain D21-D29 vs WT flora -> WT strain D21-D29	ASV_316	0.504717	0.683399	0.574548	0.719866
sPLA2-IIATGN flora -> WT strain D21-D29 vs WT flora -> WT strain D21-D29	ASV_224	0.524157	0.69012	0.320311	0.51897
sPLA2-IIATGN flora -> WT strain D21-D29 vs WT flora -> WT strain D21-D29	ASV_211	0.513169	0.693286	0.345738	0.557185
sPLA2-IIATGN flora -> WT strain D21-D29 vs WT flora -> WT strain D21-D29	ASV_438	0.524786	0.694789	0.444941	0.619142
sPLA2-IIATGN flora -> WT strain D21-D29 vs WT flora -> WT strain D21-D29	ASV_107	0.520988	0.695435	0.466412	0.645677
sPLA2-IIATGN flora -> WT strain D21-D29 vs WT flora -> WT strain D21-D29	ASV_483	0.52886	0.69833	0.550684	0.700778
sPLA2-IIATGN flora -> WT strain D21-D29 vs WT flora -> WT strain D21-D29	ASV_208	0.521254	0.698727	0.456818	0.63569
sPLA2-IIATGN flora -> WT strain D21-D29 vs WT flora -> WT strain D21-D29	ASV_358	0.536074	0.704809	0.38954	0.573525
sPLA2-IIATGN flora -> WT strain D21-D29 vs WT flora -> WT strain D21-D29	ASV_113	0.527099	0.708258	0.433921	0.628469
sPLA2-IIATGN flora -> WT strain D21-D29 vs WT flora -> WT strain D21-D29	ASV_234	0.527635	0.708655	0.524158	0.687426
sPLA2-IIATGN flora -> WT strain D21-D29 vs WT flora -> WT strain D21-D29	ASV_117	0.538374	0.710706	0.519122	0.680076
sPLA2-IIATGN flora -> WT strain D21-D29 vs WT flora -> WT strain D21-D29	ASV_573	0.542402	0.711565	0.504994	0.669313
sPLA2-IIATGN flora -> WT strain D21-D29 vs WT flora -> WT strain D21-D29	ASV_141	0.539136	0.717786	0.696209	0.813933
sPLA2-IIATGN flora -> WT strain D21-D29 vs WT flora -> WT strain D21-D29	ASV_285	0.548104	0.717808	0.631082	0.762156
sPLA2-IIATGN flora -> WT strain D21-D29 vs WT flora -> WT strain D21-D29	ASV_13	0.521596	0.717959	0.527783	0.702496
sPLA2-IIATGN flora -> WT strain D21-D29 vs WT flora -> WT strain D21-D29	ASV_395	0.545455	0.720131	0.635496	0.765494
sPLA2-IIATGN flora -> WT strain D21-D29 vs WT flora -> WT strain D21-D29	ASV_425	0.563586	0.725764	0.594806	0.735748
sPLA2-IIATGN flora -> WT strain D21-D29 vs WT flora -> WT strain D21-D29	ASV_270	0.561627	0.727209	0.430728	0.61038
sPLA2-IIATGN flora -> WT strain D21-D29 vs WT flora -> WT strain D21-D29	ASV_407	0.561326	0.731566	0.651789	0.780949
sPLA2-IIATGN flora -> WT strain D21-D29 vs WT flora -> WT strain D21-D29	ASV_88	0.562414	0.73551	0.229112	0.452366
sPLA2-IIATGN flora -> WT strain D21-D29 vs WT flora -> WT strain D21-D29	ASV_148	0.569185	0.735572	0.566301	0.716232
sPLA2-IIATGN flora -> WT strain D21-D29 vs WT flora -> WT strain D21-D29	ASV_359	0.57784	0.736824	0.531205	0.690767
sPLA2-IIATGN flora -> WT strain D21-D29 vs WT flora -> WT strain D21-D29	ASV_304	0.582831	0.739782	0.397312	0.590341
sPLA2-IIATGN flora -> WT strain D21-D29 vs WT flora -> WT strain D21-D29	ASV_202	0.574348	0.742495	0.66478	0.787197
sPLA2-IIATGN flora -> WT strain D21-D29 vs WT flora -> WT strain D21-D29	ASV_162	0.572825	0.744029	0.806701	0.886215
sPLA2-IIATGN flora -> WT strain D21-D29 vs WT flora -> WT strain D21-D29	ASV_180	0.584817	0.744985	0.674475	0.797809
sPLA2-IIATGN flora -> WT strain D21-D29 vs WT flora -> WT strain D21-D29	ASV_274	0.584181	0.745035	0.690148	0.805754
sPLA2-IIATGN flora -> WT strain D21-D29 vs WT flora -> WT strain D21-D29	ASV_374	0.586993	0.746309	0.648072	0.777156
sPLA2-IIATGN flora -> WT strain D21-D29 vs WT flora -> WT strain D21-D29	ASV_201	0.590237	0.747103	0.655289	0.784231
sPLA2-IIATGN flora -> WT strain D21-D29 vs WT flora -> WT strain D21-D29	ASV_62	0.601063	0.748888	0.613791	0.7464
sPLA2-IIATGN flora -> WT strain D21-D29 vs WT flora -> WT strain D21-D29	ASV_5	0.566529	0.74959	0.596942	0.75111
sPLA2-IIATGN flora -> WT strain D21-D29 vs WT flora -> WT strain D21-D29	ASV_138	0.590014	0.749813	0.647098	0.777511
sPLA2-IIATGN flora -> WT strain D21-D29 vs WT flora -> WT strain D21-D29	ASV_228	0.589492	0.752637	0.495755	0.66456
sPLA2-IIATGN flora -> WT strain D21-D29 vs WT flora -> WT strain D21-D29	ASV_90	0.583555	0.752942	0.648445	0.783228
sPLA2-IIATGN flora -> WT strain D21-D29 vs WT flora -> WT strain D21-D29	ASV_182	0.598794	0.755912	0.668823	0.793773
sPLA2-IIATGN flora -> WT strain D21-D29 vs WT flora -> WT strain D21-D29	ASV_158	0.598187	0.75732	0.582742	0.735691
sPLA2-IIATGN flora -> WT strain D21-D29 vs WT flora -> WT strain D21-D29	ASV_134	0.597832	0.758555	0.638672	0.766387
sPLA2-IIATGN flora -> WT strain D21-D29 vs WT flora -> WT strain D21-D29	ASV_47	0.584374	0.758696	0.773792	0.866309
sPLA2-IIATGN flora -> WT strain D21-D29 vs WT flora -> WT strain D21-D29	ASV_433	0.605378	0.761642	0.673134	0.792249
sPLA2-IIATGN flora -> WT strain D21-D29 vs WT flora -> WT strain D21-D29	ASV_167	0.608952	0.762348	0.526568	0.690143
sPLA2-IIATGN flora -> WT strain D21-D29 vs WT flora -> WT strain D21-D29	ASV_146	0.607419	0.764252	0.687985	0.805426
sPLA2-IIATGN flora -> WT strain D21-D29 vs WT flora -> WT strain D21-D29	ASV_53	0.616872	0.771407	0.682377	0.800744
sPLA2-IIATGN flora -> WT strain D21-D29 vs WT flora -> WT strain D21-D29	ASV_102	0.618866	0.771548	0.571588	0.720384
sPLA2-IIATGN flora -> WT strain D21-D29 vs WT flora -> WT strain D21-D29	ASV_168	0.6252	0.771648	0.493564	0.664177
sPLA2-IIATGN flora -> WT strain D21-D29 vs WT flora -> WT strain D21-D29	ASV_536	0.627135	0.77628	0.683993	0.799956
sPLA2-IIATGN flora -> WT strain D21-D29 vs WT flora -> WT strain D21-D29	ASV_410	0.624493	0.778499	0.710047	0.82287
sPLA2-IIATGN flora -> WT strain D21-D29 vs WT flora -> WT strain D21-D29	ASV_418	0.6334	0.782009	0.659232	0.784062
sPLA2-IIATGN flora -> WT strain D21-D29 vs WT flora -> WT strain D21-D29	ASV_334	0.644394	0.784255	0.567849	0.716093
sPLA2-IIATGN flora -> WT strain D21-D29 vs WT flora -> WT strain D21-D29	ASV_18	0.625022	0.790288	0.722163	0.834946
sPLA2-IIATGN flora -> WT strain D21-D29 vs WT flora -> WT strain D21-D29	ASV_179	0.648527	0.791999	0.741326	0.841696
sPLA2-IIATGN flora -> WT strain D21-D29 vs WT flora -> WT strain D21-D29	ASV_428	0.655454	0.794364	0.693284	0.807525
sPLA2-IIATGN flora -> WT strain D21-D29 vs WT flora -> WT strain D21-D29	ASV_303	0.656245	0.795012	0.595235	0.742064
sPLA2-IIATGN flora -> WT strain D21-D29 vs WT flora -> WT strain D21-D29	ASV_118	0.655916	0.796364	0.739365	0.839861
sPLA2-IIATGN flora -> WT strain D21-D29 vs WT flora -> WT strain D21-D29	ASV_204	0.655744	0.797831	0.690181	0.808455
sPLA2-IIATGN flora -> WT strain D21-D29 vs WT flora -> WT strain D21-D29	ASV_560	0.665437	0.801351	0.703238	0.813769
sPLA2-IIATGN flora -> WT strain D21-D29 vs WT flora -> WT strain D21-D29	ASV_282	0.661626	0.80267	0.683818	0.803338
sPLA2-IIATGN flora -> WT strain D21-D29 vs WT flora -> WT strain D21-D29	ASV_188	0.665294	0.803813	0.780407	0.868049
sPLA2-IIATGN flora -> WT strain D21-D29 vs WT flora -> WT strain D21-D29	ASV_311	0.668108	0.804857	0.768666	0.859976
sPLA2-IIATGN flora -> WT strain D21-D29 vs WT flora -> WT strain D21-D29	ASV_238	0.671752	0.804892	0.507832	0.674803
sPLA2-IIATGN flora -> WT strain D21-D29 vs WT flora -> WT strain D21-D29	ASV_328	0.668409	0.80743	0.71317	0.822534
sPLA2-IIATGN flora -> WT strain D21-D29 vs WT flora -> WT strain D21-D29	ASV_216	0.670273	0.81162	0.842308	0.909397
sPLA2-IIATGN flora -> WT strain D21-D29 vs WT flora -> WT strain D21-D29	ASV_75	0.669213	0.812494	0.858889	0.918892
sPLA2-IIATGN flora -> WT strain D21-D29 vs WT flora -> WT strain D21-D29	ASV_36	0.667077	0.815525	0.620102	0.770119
sPLA2-IIATGN flora -> WT strain D21-D29 vs WT flora -> WT strain D21-D29	ASV_254	0.694335	0.822484	0.640156	0.778128
sPLA2-IIATGN flora -> WT strain D21-D29 vs WT flora -> WT strain D21-D29	ASV_266	0.704491	0.829774	0.712598	0.820344
sPLA2-IIATGN flora -> WT strain D21-D29 vs WT flora -> WT strain D21-D29	ASV_42	0.703801	0.831052	0.654901	0.78412
sPLA2-IIATGN flora -> WT strain D21-D29 vs WT flora -> WT strain D21-D29	ASV_45	0.705756	0.83231	0.764343	0.859793
sPLA2-IIATGN flora -> WT strain D21-D29 vs WT flora -> WT strain D21-D29	ASV_226	0.725766	0.844282	0.805539	0.887464
sPLA2-IIATGN flora -> WT strain D21-D29 vs WT flora -> WT strain D21-D29	ASV_173	0.731608	0.847614	0.453163	0.645637
sPLA2-IIATGN flora -> WT strain D21-D29 vs WT flora -> WT strain D21-D29	ASV_91	0.739323	0.85241	0.79693	0.881403
sPLA2-IIATGN flora -> WT strain D21-D29 vs WT flora -> WT strain D21-D29	ASV_38	0.73828	0.858056	0.740344	0.840988
sPLA2-IIATGN flora -> WT strain D21-D29 vs WT flora -> WT strain D21-D29	ASV_95	0.791005	0.885052	0.809008	0.887592
sPLA2-IIATGN flora -> WT strain D21-D29 vs WT flora -> WT strain D21-D29	ASV_39	0.790842	0.889316	0.773083	0.862849
sPLA2-IIATGN flora -> WT strain D21-D29 vs WT flora -> WT strain D21-D29	ASV_70	0.817061	0.899222	0.827962	0.899944
sPLA2-IIATGN flora -> WT strain D21-D29 vs WT flora -> WT strain D21-D29	ASV_78	0.852972	0.922334	0.903868	0.946481
sPLA2-IIATGN flora -> WT strain D21-D29 vs WT flora -> WT strain D21-D29	ASV_22	0.879876	0.936953	0.6352	0.771118
sPLA2-IIATGN flora -> WT strain D21-D29 vs WT flora -> WT strain D21-D29	ASV_9	0.87578	0.936954	0.941685	0.968858
sPLA2-IIATGN flora -> WT strain D21 vs sPLA2-IIATGN flora -> WT strain D29	ASV_74	0.00529419	0.240161	0.0625	0.465764
sPLA2-IIATGN flora -> WT strain D21 vs sPLA2-IIATGN flora -> WT strain D29	ASV_21	0.0048619	0.267631	0.0625	0.465764
sPLA2-IIATGN flora -> WT strain D21 vs sPLA2-IIATGN flora -> WT strain D29	ASV_130	0.0101078	0.281892	0.0625	0.465764
sPLA2-IIATGN flora -> WT strain D21 vs sPLA2-IIATGN flora -> WT strain D29	ASV_97	0.0127183	0.314637	0.0625	0.465764
sPLA2-IIATGN flora -> WT strain D21 vs sPLA2-IIATGN flora -> WT strain D29	ASV_153	0.0231025	0.364352	0.0639648	0.467131
sPLA2-IIATGN flora -> WT strain D21 vs sPLA2-IIATGN flora -> WT strain D29	ASV_51	0.0238463	0.386641	0.0625	0.465764
sPLA2-IIATGN flora -> WT strain D21 vs sPLA2-IIATGN flora -> WT strain D29	ASV_78	0.0237912	0.404766	0.0698242	0.47686
sPLA2-IIATGN flora -> WT strain D21 vs sPLA2-IIATGN flora -> WT strain D29	ASV_27	0.023202	0.415192	0.0712891	0.475006
sPLA2-IIATGN flora -> WT strain D21 vs sPLA2-IIATGN flora -> WT strain D29	ASV_47	0.0439779	0.416578	0.0898438	0.492631
sPLA2-IIATGN flora -> WT strain D21 vs sPLA2-IIATGN flora -> WT strain D29	ASV_162	0.0435019	0.417566	0.0888672	0.499405
sPLA2-IIATGN flora -> WT strain D21 vs sPLA2-IIATGN flora -> WT strain D29	ASV_208	0.0586694	0.449012	0.0961914	0.504123
sPLA2-IIATGN flora -> WT strain D21 vs sPLA2-IIATGN flora -> WT strain D29	ASV_167	0.0667926	0.471103	0.0913086	0.491906
sPLA2-IIATGN flora -> WT strain D21 vs sPLA2-IIATGN flora -> WT strain D29	ASV_122	0.0681821	0.472867	0.090332	0.50114
sPLA2-IIATGN flora -> WT strain D21 vs sPLA2-IIATGN flora -> WT strain D29	ASV_89	0.0519469	0.479251	0.0844727	0.494494
sPLA2-IIATGN flora -> WT strain D21 vs sPLA2-IIATGN flora -> WT strain D29	ASV_45	0.0962404	0.480925	0.141602	0.547505
sPLA2-IIATGN flora -> WT strain D21 vs sPLA2-IIATGN flora -> WT strain D29	ASV_57	0.0577018	0.492584	0.0698242	0.475536
sPLA2-IIATGN flora -> WT strain D21 vs sPLA2-IIATGN flora -> WT strain D29	ASV_270	0.0686936	0.49927	0.078125	0.484766
sPLA2-IIATGN flora -> WT strain D21 vs sPLA2-IIATGN flora -> WT strain D29	ASV_247	0.0960248	0.499396	0.142578	0.561638
sPLA2-IIATGN flora -> WT strain D21 vs sPLA2-IIATGN flora -> WT strain D29	ASV_102	0.0712097	0.506179	0.0854492	0.4929
sPLA2-IIATGN flora -> WT strain D21 vs sPLA2-IIATGN flora -> WT strain D29	ASV_211	0.0666544	0.507484	0.0727539	0.476577
sPLA2-IIATGN flora -> WT strain D21 vs sPLA2-IIATGN flora -> WT strain D29	ASV_113	0.0695307	0.509908	0.115234	0.536207
sPLA2-IIATGN flora -> WT strain D21 vs sPLA2-IIATGN flora -> WT strain D29	ASV_155	0.0855382	0.517162	0.118164	0.523864
sPLA2-IIATGN flora -> WT strain D21 vs sPLA2-IIATGN flora -> WT strain D29	ASV_151	0.0767105	0.523981	0.128418	0.558081
sPLA2-IIATGN flora -> WT strain D21 vs sPLA2-IIATGN flora -> WT strain D29	ASV_141	0.092393	0.531678	0.102539	0.518221
sPLA2-IIATGN flora -> WT strain D21 vs sPLA2-IIATGN flora -> WT strain D29	ASV_26	0.0870323	0.539635	0.123535	0.541848
sPLA2-IIATGN flora -> WT strain D21 vs sPLA2-IIATGN flora -> WT strain D29	ASV_206	0.11202	0.543028	0.137207	0.547332
sPLA2-IIATGN flora -> WT strain D21 vs sPLA2-IIATGN flora -> WT strain D29	ASV_354	0.105942	0.543858	0.160645	0.583143
sPLA2-IIATGN flora -> WT strain D21 vs sPLA2-IIATGN flora -> WT strain D29	ASV_377	0.102352	0.545229	0.120117	0.530638
sPLA2-IIATGN flora -> WT strain D21 vs sPLA2-IIATGN flora -> WT strain D29	ASV_223	0.109994	0.546712	0.146484	0.56642
sPLA2-IIATGN flora -> WT strain D21 vs sPLA2-IIATGN flora -> WT strain D29	ASV_126	0.112846	0.549854	0.158203	0.573469
sPLA2-IIATGN flora -> WT strain D21 vs sPLA2-IIATGN flora -> WT strain D29	ASV_316	0.162415	0.552693	0.219238	0.614098
sPLA2-IIATGN flora -> WT strain D21 vs sPLA2-IIATGN flora -> WT strain D29	ASV_143	0.104716	0.553693	0.177734	0.612749
sPLA2-IIATGN flora -> WT strain D21 vs sPLA2-IIATGN flora -> WT strain D29	ASV_168	0.109654	0.561169	0.147461	0.576667
sPLA2-IIATGN flora -> WT strain D21 vs sPLA2-IIATGN flora -> WT strain D29	ASV_48	0.111291	0.562545	0.101074	0.508781
sPLA2-IIATGN flora -> WT strain D21 vs sPLA2-IIATGN flora -> WT strain D29	ASV_185	0.122559	0.564743	0.169434	0.586615
sPLA2-IIATGN flora -> WT strain D21 vs sPLA2-IIATGN flora -> WT strain D29	ASV_282	0.118595	0.568125	0.163086	0.595875
sPLA2-IIATGN flora -> WT strain D21 vs sPLA2-IIATGN flora -> WT strain D29	ASV_409	0.146958	0.572308	0.147461	0.553396
sPLA2-IIATGN flora -> WT strain D21 vs sPLA2-IIATGN flora -> WT strain D29	ASV_75	0.132967	0.573101	0.166016	0.579741
sPLA2-IIATGN flora -> WT strain D21 vs sPLA2-IIATGN flora -> WT strain D29	ASV_17	0.126915	0.57728	0.180176	0.617681
sPLA2-IIATGN flora -> WT strain D21 vs sPLA2-IIATGN flora -> WT strain D29	ASV_58	0.125853	0.579044	0.15918	0.587977
sPLA2-IIATGN flora -> WT strain D21 vs sPLA2-IIATGN flora -> WT strain D29	ASV_81	0.139053	0.58041	0.197266	0.623785
sPLA2-IIATGN flora -> WT strain D21 vs sPLA2-IIATGN flora -> WT strain D29	ASV_228	0.143055	0.586307	0.181152	0.60742
sPLA2-IIATGN flora -> WT strain D21 vs sPLA2-IIATGN flora -> WT strain D29	ASV_284	0.156258	0.59446	0.199707	0.616979
sPLA2-IIATGN flora -> WT strain D21 vs sPLA2-IIATGN flora -> WT strain D29	ASV_43	0.147442	0.596626	0.211426	0.650059
sPLA2-IIATGN flora -> WT strain D21 vs sPLA2-IIATGN flora -> WT strain D29	ASV_285	0.196025	0.599291	0.251953	0.640297
sPLA2-IIATGN flora -> WT strain D21 vs sPLA2-IIATGN flora -> WT strain D29	ASV_152	0.161586	0.602642	0.125	0.536018
sPLA2-IIATGN flora -> WT strain D21 vs sPLA2-IIATGN flora -> WT strain D29	ASV_46	0.158237	0.606524	0.171875	0.600045
sPLA2-IIATGN flora -> WT strain D21 vs sPLA2-IIATGN flora -> WT strain D29	ASV_212	0.168094	0.611459	0.246582	0.676464
sPLA2-IIATGN flora -> WT strain D21 vs sPLA2-IIATGN flora -> WT strain D29	ASV_10	0.167426	0.614348	0.239746	0.662912
sPLA2-IIATGN flora -> WT strain D21 vs sPLA2-IIATGN flora -> WT strain D29	ASV_310	0.236414	0.614913	0.294922	0.664807
sPLA2-IIATGN flora -> WT strain D21 vs sPLA2-IIATGN flora -> WT strain D29	ASV_157	0.214091	0.618824	0.213867	0.614068
sPLA2-IIATGN flora -> WT strain D21 vs sPLA2-IIATGN flora -> WT strain D29	ASV_536	0.254307	0.628502	0.273926	0.649891
sPLA2-IIATGN flora -> WT strain D21 vs sPLA2-IIATGN flora -> WT strain D29	ASV_288	0.20819	0.629432	0.236816	0.626249
sPLA2-IIATGN flora -> WT strain D21 vs sPLA2-IIATGN flora -> WT strain D29	ASV_62	0.25944	0.638346	0.312012	0.673925
sPLA2-IIATGN flora -> WT strain D21 vs sPLA2-IIATGN flora -> WT strain D29	ASV_108	0.227033	0.644415	0.282227	0.697301
sPLA2-IIATGN flora -> WT strain D21 vs sPLA2-IIATGN flora -> WT strain D29	ASV_331	0.26984	0.64878	0.327637	0.705972
sPLA2-IIATGN flora -> WT strain D21 vs sPLA2-IIATGN flora -> WT strain D29	ASV_144	0.213284	0.650227	0.231934	0.668959
sPLA2-IIATGN flora -> WT strain D21 vs sPLA2-IIATGN flora -> WT strain D29	ASV_106	0.21473	0.650924	0.279785	0.696655
sPLA2-IIATGN flora -> WT strain D21 vs sPLA2-IIATGN flora -> WT strain D29	ASV_274	0.264754	0.654608	0.309082	0.684299
sPLA2-IIATGN flora -> WT strain D21 vs sPLA2-IIATGN flora -> WT strain D29	ASV_103	0.272878	0.660491	0.324707	0.690136
sPLA2-IIATGN flora -> WT strain D21 vs sPLA2-IIATGN flora -> WT strain D29	ASV_28	0.229382	0.661891	0.278809	0.705709
sPLA2-IIATGN flora -> WT strain D21 vs sPLA2-IIATGN flora -> WT strain D29	ASV_92	0.291857	0.665265	0.337402	0.684821
sPLA2-IIATGN flora -> WT strain D21 vs sPLA2-IIATGN flora -> WT strain D29	ASV_303	0.23748	0.665718	0.325195	0.735229
sPLA2-IIATGN flora -> WT strain D21 vs sPLA2-IIATGN flora -> WT strain D29	ASV_42	0.239869	0.665722	0.294434	0.717826
sPLA2-IIATGN flora -> WT strain D21 vs sPLA2-IIATGN flora -> WT strain D29	ASV_56	0.231871	0.666327	0.316406	0.734992
sPLA2-IIATGN flora -> WT strain D21 vs sPLA2-IIATGN flora -> WT strain D29	ASV_517	0.256724	0.668514	0.329102	0.727315
sPLA2-IIATGN flora -> WT strain D21 vs sPLA2-IIATGN flora -> WT strain D29	ASV_231	0.307988	0.678224	0.31543	0.677592
sPLA2-IIATGN flora -> WT strain D21 vs sPLA2-IIATGN flora -> WT strain D29	ASV_312	0.314259	0.678762	0.374023	0.714806
sPLA2-IIATGN flora -> WT strain D21 vs sPLA2-IIATGN flora -> WT strain D29	ASV_88	0.24836	0.6797	0.323242	0.751787
sPLA2-IIATGN flora -> WT strain D21 vs sPLA2-IIATGN flora -> WT strain D29	ASV_477	0.306449	0.681759	0.388184	0.722279
sPLA2-IIATGN flora -> WT strain D21 vs sPLA2-IIATGN flora -> WT strain D29	ASV_114	0.256848	0.683489	0.310059	0.720385
sPLA2-IIATGN flora -> WT strain D21 vs sPLA2-IIATGN flora -> WT strain D29	ASV_241	0.302031	0.68592	0.385742	0.74304
sPLA2-IIATGN flora -> WT strain D21 vs sPLA2-IIATGN flora -> WT strain D29	ASV_18	0.267411	0.687564	0.352051	0.75579
sPLA2-IIATGN flora -> WT strain D21 vs sPLA2-IIATGN flora -> WT strain D29	ASV_69	0.314225	0.688991	0.384766	0.731708
sPLA2-IIATGN flora -> WT strain D21 vs sPLA2-IIATGN flora -> WT strain D29	ASV_134	0.302563	0.693953	0.385254	0.755333
sPLA2-IIATGN flora -> WT strain D21 vs sPLA2-IIATGN flora -> WT strain D29	ASV_280	0.353982	0.696567	0.44873	0.767052
sPLA2-IIATGN flora -> WT strain D21 vs sPLA2-IIATGN flora -> WT strain D29	ASV_448	0.338721	0.698083	0.403809	0.747216
sPLA2-IIATGN flora -> WT strain D21 vs sPLA2-IIATGN flora -> WT strain D29	ASV_410	0.308584	0.699558	0.408691	0.756366
sPLA2-IIATGN flora -> WT strain D21 vs sPLA2-IIATGN flora -> WT strain D29	ASV_220	0.341634	0.701016	0.417969	0.755993
sPLA2-IIATGN flora -> WT strain D21 vs sPLA2-IIATGN flora -> WT strain D29	ASV_98	0.306938	0.701472	0.322754	0.732606
sPLA2-IIATGN flora -> WT strain D21 vs sPLA2-IIATGN flora -> WT strain D29	ASV_334	0.319135	0.702584	0.401367	0.740468
sPLA2-IIATGN flora -> WT strain D21 vs sPLA2-IIATGN flora -> WT strain D29	ASV_29	0.303075	0.703002	0.336426	0.740189
sPLA2-IIATGN flora -> WT strain D21 vs sPLA2-IIATGN flora -> WT strain D29	ASV_198	0.311282	0.707526	0.375977	0.765662
sPLA2-IIATGN flora -> WT strain D21 vs sPLA2-IIATGN flora -> WT strain D29	ASV_277	0.34671	0.70808	0.426758	0.761832
sPLA2-IIATGN flora -> WT strain D21 vs sPLA2-IIATGN flora -> WT strain D29	ASV_170	0.367172	0.711407	0.396484	0.729354
sPLA2-IIATGN flora -> WT strain D21 vs sPLA2-IIATGN flora -> WT strain D29	ASV_302	0.377293	0.711767	0.420898	0.737934
sPLA2-IIATGN flora -> WT strain D21 vs sPLA2-IIATGN flora -> WT strain D29	ASV_129	0.365102	0.71251	0.432617	0.751509
sPLA2-IIATGN flora -> WT strain D21 vs sPLA2-IIATGN flora -> WT strain D29	ASV_77	0.338791	0.7143	0.417969	0.760996
sPLA2-IIATGN flora -> WT strain D21 vs sPLA2-IIATGN flora -> WT strain D29	ASV_328	0.325102	0.717302	0.470703	0.800825
sPLA2-IIATGN flora -> WT strain D21 vs sPLA2-IIATGN flora -> WT strain D29	ASV_118	0.357225	0.721412	0.440918	0.782144
sPLA2-IIATGN flora -> WT strain D21 vs sPLA2-IIATGN flora -> WT strain D29	ASV_54	0.334795	0.724832	0.458008	0.798763
sPLA2-IIATGN flora -> WT strain D21 vs sPLA2-IIATGN flora -> WT strain D29	ASV_161	0.359139	0.726574	0.444336	0.778102
sPLA2-IIATGN flora -> WT strain D21 vs sPLA2-IIATGN flora -> WT strain D29	ASV_234	0.383898	0.726822	0.474609	0.783621
sPLA2-IIATGN flora -> WT strain D21 vs sPLA2-IIATGN flora -> WT strain D29	ASV_428	0.36061	0.727547	0.423828	0.779859
sPLA2-IIATGN flora -> WT strain D21 vs sPLA2-IIATGN flora -> WT strain D29	ASV_374	0.383715	0.728159	0.463867	0.782006
sPLA2-IIATGN flora -> WT strain D21 vs sPLA2-IIATGN flora -> WT strain D29	ASV_205	0.377653	0.730213	0.44873	0.771735
sPLA2-IIATGN flora -> WT strain D21 vs sPLA2-IIATGN flora -> WT strain D29	ASV_202	0.393158	0.730818	0.45459	0.754801
sPLA2-IIATGN flora -> WT strain D21 vs sPLA2-IIATGN flora -> WT strain D29	ASV_164	0.354329	0.732468	0.399414	0.77314
sPLA2-IIATGN flora -> WT strain D21 vs sPLA2-IIATGN flora -> WT strain D29	ASV_36	0.331488	0.733502	0.41748	0.802693
sPLA2-IIATGN flora -> WT strain D21 vs sPLA2-IIATGN flora -> WT strain D29	ASV_111	0.384839	0.739017	0.485352	0.799189
sPLA2-IIATGN flora -> WT strain D21 vs sPLA2-IIATGN flora -> WT strain D29	ASV_560	0.404756	0.739827	0.483887	0.787703
sPLA2-IIATGN flora -> WT strain D21 vs sPLA2-IIATGN flora -> WT strain D29	ASV_90	0.342859	0.741212	0.441895	0.820179
sPLA2-IIATGN flora -> WT strain D21 vs sPLA2-IIATGN flora -> WT strain D29	ASV_261	0.386653	0.742192	0.52832	0.814971
sPLA2-IIATGN flora -> WT strain D21 vs sPLA2-IIATGN flora -> WT strain D29	ASV_427	0.427909	0.744653	0.474121	0.777251
sPLA2-IIATGN flora -> WT strain D21 vs sPLA2-IIATGN flora -> WT strain D29	ASV_99	0.364681	0.745737	0.458984	0.822453
sPLA2-IIATGN flora -> WT strain D21 vs sPLA2-IIATGN flora -> WT strain D29	ASV_379	0.41605	0.748079	0.461914	0.776049
sPLA2-IIATGN flora -> WT strain D21 vs sPLA2-IIATGN flora -> WT strain D29	ASV_86	0.363419	0.750382	0.477539	0.833169
sPLA2-IIATGN flora -> WT strain D21 vs sPLA2-IIATGN flora -> WT strain D29	ASV_139	0.387682	0.753545	0.53125	0.836211
sPLA2-IIATGN flora -> WT strain D21 vs sPLA2-IIATGN flora -> WT strain D29	ASV_360	0.404651	0.755946	0.555176	0.83651
sPLA2-IIATGN flora -> WT strain D21 vs sPLA2-IIATGN flora -> WT strain D29	ASV_115	0.433038	0.757909	0.498047	0.784927
sPLA2-IIATGN flora -> WT strain D21 vs sPLA2-IIATGN flora -> WT strain D29	ASV_473	0.417106	0.759237	0.45752	0.804984
sPLA2-IIATGN flora -> WT strain D21 vs sPLA2-IIATGN flora -> WT strain D29	ASV_20	0.39742	0.759585	0.561523	0.841007
sPLA2-IIATGN flora -> WT strain D21 vs sPLA2-IIATGN flora -> WT strain D29	ASV_44	0.419476	0.762848	0.483887	0.812922
sPLA2-IIATGN flora -> WT strain D21 vs sPLA2-IIATGN flora -> WT strain D29	ASV_370	0.430525	0.765012	0.538086	0.827518
sPLA2-IIATGN flora -> WT strain D21 vs sPLA2-IIATGN flora -> WT strain D29	ASV_337	0.467213	0.766818	0.442871	0.779777
sPLA2-IIATGN flora -> WT strain D21 vs sPLA2-IIATGN flora -> WT strain D29	ASV_182	0.446387	0.767471	0.568359	0.837683
sPLA2-IIATGN flora -> WT strain D21 vs sPLA2-IIATGN flora -> WT strain D29	ASV_221	0.406323	0.771753	0.645508	0.901559
sPLA2-IIATGN flora -> WT strain D21 vs sPLA2-IIATGN flora -> WT strain D29	ASV_243	0.445953	0.771939	0.529297	0.81568
sPLA2-IIATGN flora -> WT strain D21 vs sPLA2-IIATGN flora -> WT strain D29	ASV_146	0.453882	0.77642	0.501953	0.822281
sPLA2-IIATGN flora -> WT strain D21 vs sPLA2-IIATGN flora -> WT strain D29	ASV_24	0.497548	0.780534	0.584473	0.832365
sPLA2-IIATGN flora -> WT strain D21 vs sPLA2-IIATGN flora -> WT strain D29	ASV_217	0.457023	0.783658	0.661133	0.894128
sPLA2-IIATGN flora -> WT strain D21 vs sPLA2-IIATGN flora -> WT strain D29	ASV_145	0.423005	0.784771	0.675781	0.911453
sPLA2-IIATGN flora -> WT strain D21 vs sPLA2-IIATGN flora -> WT strain D29	ASV_196	0.481118	0.786785	0.56543	0.837898
sPLA2-IIATGN flora -> WT strain D21 vs sPLA2-IIATGN flora -> WT strain D29	ASV_117	0.475491	0.790749	0.614258	0.861239
sPLA2-IIATGN flora -> WT strain D21 vs sPLA2-IIATGN flora -> WT strain D29	ASV_358	0.485186	0.79109	0.474121	0.823191
sPLA2-IIATGN flora -> WT strain D21 vs sPLA2-IIATGN flora -> WT strain D29	ASV_249	0.498345	0.794931	0.581543	0.842017
sPLA2-IIATGN flora -> WT strain D21 vs sPLA2-IIATGN flora -> WT strain D29	ASV_4	0.438723	0.795208	0.566406	0.880696
sPLA2-IIATGN flora -> WT strain D21 vs sPLA2-IIATGN flora -> WT strain D29	ASV_12	0.469406	0.798544	0.558105	0.856067
sPLA2-IIATGN flora -> WT strain D21 vs sPLA2-IIATGN flora -> WT strain D29	ASV_210	0.484232	0.798718	0.697266	0.895645
sPLA2-IIATGN flora -> WT strain D21 vs sPLA2-IIATGN flora -> WT strain D29	ASV_190	0.517438	0.800305	0.599609	0.856847
sPLA2-IIATGN flora -> WT strain D21 vs sPLA2-IIATGN flora -> WT strain D29	ASV_7	0.477537	0.80118	0.638184	0.895368
sPLA2-IIATGN flora -> WT strain D21 vs sPLA2-IIATGN flora -> WT strain D29	ASV_59	0.520033	0.803913	0.598633	0.848384
sPLA2-IIATGN flora -> WT strain D21 vs sPLA2-IIATGN flora -> WT strain D29	ASV_68	0.495013	0.805588	0.54248	0.843899
sPLA2-IIATGN flora -> WT strain D21 vs sPLA2-IIATGN flora -> WT strain D29	ASV_269	0.48164	0.805809	0.726074	0.932476
sPLA2-IIATGN flora -> WT strain D21 vs sPLA2-IIATGN flora -> WT strain D29	ASV_95	0.485039	0.805961	0.572754	0.869138
sPLA2-IIATGN flora -> WT strain D21 vs sPLA2-IIATGN flora -> WT strain D29	ASV_25	0.468603	0.808812	0.582031	0.882476
sPLA2-IIATGN flora -> WT strain D21 vs sPLA2-IIATGN flora -> WT strain D29	ASV_305	0.524671	0.810658	0.594238	0.853087
sPLA2-IIATGN flora -> WT strain D21 vs sPLA2-IIATGN flora -> WT strain D29	ASV_178	0.50235	0.810942	0.562012	0.858969
sPLA2-IIATGN flora -> WT strain D21 vs sPLA2-IIATGN flora -> WT strain D29	ASV_343	0.523479	0.811888	0.622559	0.867442
sPLA2-IIATGN flora -> WT strain D21 vs sPLA2-IIATGN flora -> WT strain D29	ASV_224	0.524235	0.812027	0.618652	0.866146
sPLA2-IIATGN flora -> WT strain D21 vs sPLA2-IIATGN flora -> WT strain D29	ASV_342	0.536717	0.812702	0.622559	0.865092
sPLA2-IIATGN flora -> WT strain D21 vs sPLA2-IIATGN flora -> WT strain D29	ASV_395	0.5284	0.813572	0.62207	0.86314
sPLA2-IIATGN flora -> WT strain D21 vs sPLA2-IIATGN flora -> WT strain D29	ASV_308	0.534385	0.814442	0.615234	0.863387
sPLA2-IIATGN flora -> WT strain D21 vs sPLA2-IIATGN flora -> WT strain D29	ASV_110	0.524771	0.814612	0.674316	0.887168
sPLA2-IIATGN flora -> WT strain D21 vs sPLA2-IIATGN flora -> WT strain D29	ASV_201	0.554101	0.818526	0.65918	0.875061
sPLA2-IIATGN flora -> WT strain D21 vs sPLA2-IIATGN flora -> WT strain D29	ASV_123	0.52451	0.818934	0.562988	0.85778
sPLA2-IIATGN flora -> WT strain D21 vs sPLA2-IIATGN flora -> WT strain D29	ASV_418	0.535304	0.819292	0.62793	0.867586
sPLA2-IIATGN flora -> WT strain D21 vs sPLA2-IIATGN flora -> WT strain D29	ASV_204	0.549744	0.823645	0.64209	0.877648
sPLA2-IIATGN flora -> WT strain D21 vs sPLA2-IIATGN flora -> WT strain D29	ASV_82	0.538492	0.823806	0.608887	0.869401
sPLA2-IIATGN flora -> WT strain D21 vs sPLA2-IIATGN flora -> WT strain D29	ASV_311	0.556683	0.825051	0.611816	0.871058
sPLA2-IIATGN flora -> WT strain D21 vs sPLA2-IIATGN flora -> WT strain D29	ASV_425	0.544511	0.825877	0.658203	0.890731
sPLA2-IIATGN flora -> WT strain D21 vs sPLA2-IIATGN flora -> WT strain D29	ASV_273	0.539133	0.82633	0.653809	0.879084
sPLA2-IIATGN flora -> WT strain D21 vs sPLA2-IIATGN flora -> WT strain D29	ASV_158	0.524442	0.827145	0.681152	0.910177
sPLA2-IIATGN flora -> WT strain D21 vs sPLA2-IIATGN flora -> WT strain D29	ASV_315	0.566535	0.82789	0.640137	0.873718
sPLA2-IIATGN flora -> WT strain D21 vs sPLA2-IIATGN flora -> WT strain D29	ASV_255	0.555651	0.830719	0.649902	0.888504
sPLA2-IIATGN flora -> WT strain D21 vs sPLA2-IIATGN flora -> WT strain D29	ASV_180	0.547236	0.831135	0.669434	0.900256
sPLA2-IIATGN flora -> WT strain D21 vs sPLA2-IIATGN flora -> WT strain D29	ASV_483	0.570958	0.832644	0.648438	0.873
sPLA2-IIATGN flora -> WT strain D21 vs sPLA2-IIATGN flora -> WT strain D29	ASV_179	0.578101	0.83481	0.65332	0.885223
sPLA2-IIATGN flora -> WT strain D21 vs sPLA2-IIATGN flora -> WT strain D29	ASV_175	0.564903	0.835805	0.674316	0.893799
sPLA2-IIATGN flora -> WT strain D21 vs sPLA2-IIATGN flora -> WT strain D29	ASV_232	0.579521	0.835823	0.685547	0.891734
sPLA2-IIATGN flora -> WT strain D21 vs sPLA2-IIATGN flora -> WT strain D29	ASV_121	0.533118	0.836712	0.736328	0.928681
sPLA2-IIATGN flora -> WT strain D21 vs sPLA2-IIATGN flora -> WT strain D29	ASV_438	0.56585	0.836917	0.678223	0.901505
sPLA2-IIATGN flora -> WT strain D21 vs sPLA2-IIATGN flora -> WT strain D29	ASV_359	0.55449	0.837201	0.720215	0.922032
sPLA2-IIATGN flora -> WT strain D21 vs sPLA2-IIATGN flora -> WT strain D29	ASV_173	0.560958	0.837997	0.487793	0.835027
sPLA2-IIATGN flora -> WT strain D21 vs sPLA2-IIATGN flora -> WT strain D29	ASV_19	0.541914	0.840895	0.669434	0.908322
sPLA2-IIATGN flora -> WT strain D21 vs sPLA2-IIATGN flora -> WT strain D29	ASV_191	0.585695	0.843073	0.682617	0.900456
sPLA2-IIATGN flora -> WT strain D21 vs sPLA2-IIATGN flora -> WT strain D29	ASV_15	0.54743	0.844438	0.730957	0.927603
sPLA2-IIATGN flora -> WT strain D21 vs sPLA2-IIATGN flora -> WT strain D29	ASV_8	0.570738	0.844602	0.750977	0.938249
sPLA2-IIATGN flora -> WT strain D21 vs sPLA2-IIATGN flora -> WT strain D29	ASV_238	0.580287	0.845337	0.710449	0.906544
sPLA2-IIATGN flora -> WT strain D21 vs sPLA2-IIATGN flora -> WT strain D29	ASV_225	0.596298	0.845476	0.663574	0.889715
sPLA2-IIATGN flora -> WT strain D21 vs sPLA2-IIATGN flora -> WT strain D29	ASV_236	0.607871	0.849239	0.685059	0.891009
sPLA2-IIATGN flora -> WT strain D21 vs sPLA2-IIATGN flora -> WT strain D29	ASV_188	0.592948	0.853521	0.750977	0.936318
sPLA2-IIATGN flora -> WT strain D21 vs sPLA2-IIATGN flora -> WT strain D29	ASV_85	0.57435	0.854011	0.568359	0.868204
sPLA2-IIATGN flora -> WT strain D21 vs sPLA2-IIATGN flora -> WT strain D29	ASV_1	0.60332	0.856731	0.705566	0.916563
sPLA2-IIATGN flora -> WT strain D21 vs sPLA2-IIATGN flora -> WT strain D29	ASV_433	0.613182	0.861103	0.746582	0.926975
sPLA2-IIATGN flora -> WT strain D21 vs sPLA2-IIATGN flora -> WT strain D29	ASV_407	0.640475	0.861887	0.721191	0.913658
sPLA2-IIATGN flora -> WT strain D21 vs sPLA2-IIATGN flora -> WT strain D29	ASV_416	0.610669	0.862196	0.721191	0.920936
sPLA2-IIATGN flora -> WT strain D21 vs sPLA2-IIATGN flora -> WT strain D29	ASV_38	0.5866	0.862831	0.796387	0.952289
sPLA2-IIATGN flora -> WT strain D21 vs sPLA2-IIATGN flora -> WT strain D29	ASV_3	0.610858	0.86382	0.705566	0.920707
sPLA2-IIATGN flora -> WT strain D21 vs sPLA2-IIATGN flora -> WT strain D29	ASV_242	0.628253	0.865231	0.698242	0.913035
sPLA2-IIATGN flora -> WT strain D21 vs sPLA2-IIATGN flora -> WT strain D29	ASV_135	0.629596	0.867974	0.599121	0.890699
sPLA2-IIATGN flora -> WT strain D21 vs sPLA2-IIATGN flora -> WT strain D29	ASV_259	0.628869	0.868326	0.693359	0.915445
sPLA2-IIATGN flora -> WT strain D21 vs sPLA2-IIATGN flora -> WT strain D29	ASV_200	0.626828	0.868593	0.736328	0.925453
sPLA2-IIATGN flora -> WT strain D21 vs sPLA2-IIATGN flora -> WT strain D29	ASV_138	0.634126	0.868814	0.727051	0.918289
sPLA2-IIATGN flora -> WT strain D21 vs sPLA2-IIATGN flora -> WT strain D29	ASV_22	0.605548	0.869228	0.679199	0.919913
sPLA2-IIATGN flora -> WT strain D21 vs sPLA2-IIATGN flora -> WT strain D29	ASV_350	0.640779	0.87367	0.707031	0.915823
sPLA2-IIATGN flora -> WT strain D21 vs sPLA2-IIATGN flora -> WT strain D29	ASV_6	0.621371	0.874267	0.797852	0.950622
sPLA2-IIATGN flora -> WT strain D21 vs sPLA2-IIATGN flora -> WT strain D29	ASV_227	0.656829	0.877028	0.729492	0.919314
sPLA2-IIATGN flora -> WT strain D21 vs sPLA2-IIATGN flora -> WT strain D29	ASV_266	0.655439	0.877781	0.622559	0.891202
sPLA2-IIATGN flora -> WT strain D21 vs sPLA2-IIATGN flora -> WT strain D29	ASV_70	0.65078	0.878982	0.699707	0.913249
sPLA2-IIATGN flora -> WT strain D21 vs sPLA2-IIATGN flora -> WT strain D29	ASV_148	0.660221	0.879575	0.584473	0.878902
sPLA2-IIATGN flora -> WT strain D21 vs sPLA2-IIATGN flora -> WT strain D29	ASV_107	0.655822	0.87995	0.757812	0.937105
sPLA2-IIATGN flora -> WT strain D21 vs sPLA2-IIATGN flora -> WT strain D29	ASV_119	0.664829	0.880937	0.749512	0.931229
sPLA2-IIATGN flora -> WT strain D21 vs sPLA2-IIATGN flora -> WT strain D29	ASV_160	0.658454	0.881313	0.751953	0.925976
sPLA2-IIATGN flora -> WT strain D21 vs sPLA2-IIATGN flora -> WT strain D29	ASV_71	0.6664	0.882556	0.785156	0.946682
sPLA2-IIATGN flora -> WT strain D21 vs sPLA2-IIATGN flora -> WT strain D29	ASV_11	0.66314	0.883936	0.774902	0.937471
sPLA2-IIATGN flora -> WT strain D21 vs sPLA2-IIATGN flora -> WT strain D29	ASV_349	0.669332	0.884485	0.744141	0.926804
sPLA2-IIATGN flora -> WT strain D21 vs sPLA2-IIATGN flora -> WT strain D29	ASV_101	0.668512	0.885177	0.743652	0.925324
sPLA2-IIATGN flora -> WT strain D21 vs sPLA2-IIATGN flora -> WT strain D29	ASV_344	0.66467	0.885504	0.827148	0.952811
sPLA2-IIATGN flora -> WT strain D21 vs sPLA2-IIATGN flora -> WT strain D29	ASV_306	0.674721	0.885788	0.575684	0.879422
sPLA2-IIATGN flora -> WT strain D21 vs sPLA2-IIATGN flora -> WT strain D29	ASV_192	0.666362	0.887865	0.810547	0.953525
sPLA2-IIATGN flora -> WT strain D21 vs sPLA2-IIATGN flora -> WT strain D29	ASV_287	0.676236	0.888293	0.753906	0.929957
sPLA2-IIATGN flora -> WT strain D21 vs sPLA2-IIATGN flora -> WT strain D29	ASV_573	0.681207	0.888311	0.751465	0.926875
sPLA2-IIATGN flora -> WT strain D21 vs sPLA2-IIATGN flora -> WT strain D29	ASV_193	0.69282	0.891829	0.821777	0.945566
sPLA2-IIATGN flora -> WT strain D21 vs sPLA2-IIATGN flora -> WT strain D29	ASV_33	0.686767	0.892388	0.818359	0.950236
sPLA2-IIATGN flora -> WT strain D21 vs sPLA2-IIATGN flora -> WT strain D29	ASV_218	0.691154	0.896308	0.872559	0.972218
sPLA2-IIATGN flora -> WT strain D21 vs sPLA2-IIATGN flora -> WT strain D29	ASV_120	0.704897	0.896881	0.763184	0.931724
sPLA2-IIATGN flora -> WT strain D21 vs sPLA2-IIATGN flora -> WT strain D29	ASV_216	0.707036	0.903106	0.808594	0.955275
sPLA2-IIATGN flora -> WT strain D21 vs sPLA2-IIATGN flora -> WT strain D29	ASV_65	0.694138	0.904196	0.86084	0.976942
sPLA2-IIATGN flora -> WT strain D21 vs sPLA2-IIATGN flora -> WT strain D29	ASV_256	0.713646	0.904746	0.809082	0.950885
sPLA2-IIATGN flora -> WT strain D21 vs sPLA2-IIATGN flora -> WT strain D29	ASV_304	0.732315	0.910478	0.778809	0.945444
sPLA2-IIATGN flora -> WT strain D21 vs sPLA2-IIATGN flora -> WT strain D29	ASV_39	0.714622	0.911433	0.680664	0.92077
sPLA2-IIATGN flora -> WT strain D21 vs sPLA2-IIATGN flora -> WT strain D29	ASV_125	0.732218	0.91323	0.820312	0.957397
sPLA2-IIATGN flora -> WT strain D21 vs sPLA2-IIATGN flora -> WT strain D29	ASV_2	0.733811	0.9137	0.901855	0.979634
sPLA2-IIATGN flora -> WT strain D21 vs sPLA2-IIATGN flora -> WT strain D29	ASV_356	0.748635	0.917292	0.772949	0.942294
sPLA2-IIATGN flora -> WT strain D21 vs sPLA2-IIATGN flora -> WT strain D29	ASV_104	0.74008	0.917529	0.871582	0.965762
sPLA2-IIATGN flora -> WT strain D21 vs sPLA2-IIATGN flora -> WT strain D29	ASV_203	0.754385	0.918597	0.748535	0.934747
sPLA2-IIATGN flora -> WT strain D21 vs sPLA2-IIATGN flora -> WT strain D29	ASV_105	0.747365	0.919418	0.844727	0.964802
sPLA2-IIATGN flora -> WT strain D21 vs sPLA2-IIATGN flora -> WT strain D29	ASV_80	0.742876	0.920028	0.719238	0.929333
sPLA2-IIATGN flora -> WT strain D21 vs sPLA2-IIATGN flora -> WT strain D29	ASV_235	0.7527	0.920294	0.772461	0.942471
sPLA2-IIATGN flora -> WT strain D21 vs sPLA2-IIATGN flora -> WT strain D29	ASV_96	0.748463	0.920523	0.805176	0.953224
sPLA2-IIATGN flora -> WT strain D21 vs sPLA2-IIATGN flora -> WT strain D29	ASV_127	0.763615	0.925636	0.874512	0.975243
sPLA2-IIATGN flora -> WT strain D21 vs sPLA2-IIATGN flora -> WT strain D29	ASV_91	0.762135	0.925744	0.843262	0.967717
sPLA2-IIATGN flora -> WT strain D21 vs sPLA2-IIATGN flora -> WT strain D29	ASV_53	0.786878	0.931156	0.831543	0.953951
sPLA2-IIATGN flora -> WT strain D21 vs sPLA2-IIATGN flora -> WT strain D29	ASV_254	0.768474	0.931606	0.90625	0.97841
sPLA2-IIATGN flora -> WT strain D21 vs sPLA2-IIATGN flora -> WT strain D29	ASV_226	0.79424	0.935521	0.890137	0.975155
sPLA2-IIATGN flora -> WT strain D21 vs sPLA2-IIATGN flora -> WT strain D29	ASV_52	0.804004	0.937047	0.919434	0.982555
sPLA2-IIATGN flora -> WT strain D21 vs sPLA2-IIATGN flora -> WT strain D29	ASV_41	0.837096	0.949864	0.783203	0.948928
sPLA2-IIATGN flora -> WT strain D21 vs sPLA2-IIATGN flora -> WT strain D29	ASV_13	0.873261	0.961012	0.982422	0.996975
sPLA2-IIATGN flora -> WT strain D21 vs sPLA2-IIATGN flora -> WT strain D29	ASV_31	0.887434	0.965356	0.888672	0.974544
sPLA2-IIATGN flora -> WT strain D21 vs sPLA2-IIATGN flora -> WT strain D29	ASV_14	0.895222	0.969138	0.980957	0.996551
sPLA2-IIATGN flora -> WT strain D21 vs sPLA2-IIATGN flora -> WT strain D29	ASV_5	0.900864	0.970888	0.985352	0.997622
sPLA2-IIATGN flora -> WT strain D21 vs sPLA2-IIATGN flora -> WT strain D29	ASV_37	0.912296	0.972887	0.998535	0.999997
sPLA2-IIATGN flora -> WT strain D21 vs sPLA2-IIATGN flora -> WT strain D29	ASV_9	0.908465	0.97451	0.978027	0.996629
sPLA2-IIATGN flora -> WT strain D21 vs sPLA2-IIATGN flora -> WT strain D29	ASV_16	0.918797	0.975121	0.989746	0.998883
sPLA2-IIATGN flora -> WT strain D21 vs WT flora -> WT strain D21	ASV_34	0.00266005	0.0821955	0.015873	0.198924
sPLA2-IIATGN flora -> WT strain D21 vs WT flora -> WT strain D21	ASV_24	0.00236087	0.0848182	0.015873	0.198924
sPLA2-IIATGN flora -> WT strain D21 vs WT flora -> WT strain D21	ASV_35	0.0033138	0.0983712	0.015873	0.198924
sPLA2-IIATGN flora -> WT strain D21 vs WT flora -> WT strain D21	ASV_67	0.00310056	0.113851	0.015873	0.198924
sPLA2-IIATGN flora -> WT strain D21 vs WT flora -> WT strain D21	ASV_10	0.0122178	0.215724	0.015873	0.198924
sPLA2-IIATGN flora -> WT strain D21 vs WT flora -> WT strain D21	ASV_54	0.0153655	0.233859	0.015873	0.198924
sPLA2-IIATGN flora -> WT strain D21 vs WT flora -> WT strain D21	ASV_354	0.0264683	0.24918	0.0174851	0.20303
sPLA2-IIATGN flora -> WT strain D21 vs WT flora -> WT strain D21	ASV_139	0.0212858	0.278501	0.0235615	0.218402
sPLA2-IIATGN flora -> WT strain D21 vs WT flora -> WT strain D21	ASV_43	0.019131	0.325813	0.0259177	0.228787
sPLA2-IIATGN flora -> WT strain D21 vs WT flora -> WT strain D21	ASV_377	0.0378981	0.336618	0.0193452	0.208817
sPLA2-IIATGN flora -> WT strain D21 vs WT flora -> WT strain D21	ASV_220	0.031593	0.340928	0.0267857	0.231061
sPLA2-IIATGN flora -> WT strain D21 vs WT flora -> WT strain D21	ASV_19	0.0318292	0.389	0.0424107	0.275801
sPLA2-IIATGN flora -> WT strain D21 vs WT flora -> WT strain D21	ASV_15	0.0393562	0.405963	0.0605159	0.322251
sPLA2-IIATGN flora -> WT strain D21 vs WT flora -> WT strain D21	ASV_69	0.0382732	0.406785	0.0324901	0.251215
sPLA2-IIATGN flora -> WT strain D21 vs WT flora -> WT strain D21	ASV_227	0.0549389	0.408406	0.0246776	0.223963
sPLA2-IIATGN flora -> WT strain D21 vs WT flora -> WT strain D21	ASV_255	0.0408078	0.413894	0.078125	0.355294
sPLA2-IIATGN flora -> WT strain D21 vs WT flora -> WT strain D21	ASV_101	0.0447472	0.421652	0.0215774	0.214594
sPLA2-IIATGN flora -> WT strain D21 vs WT flora -> WT strain D21	ASV_1	0.044279	0.428121	0.112227	0.427034
sPLA2-IIATGN flora -> WT strain D21 vs WT flora -> WT strain D21	ASV_92	0.0548292	0.441036	0.0302579	0.239855
sPLA2-IIATGN flora -> WT strain D21 vs WT flora -> WT strain D21	ASV_52	0.0634842	0.452387	0.0374504	0.26839
sPLA2-IIATGN flora -> WT strain D21 vs WT flora -> WT strain D21	ASV_204	0.0727541	0.453788	0.0690724	0.330951
sPLA2-IIATGN flora -> WT strain D21 vs WT flora -> WT strain D21	ASV_103	0.0779496	0.455343	0.0303819	0.236938
sPLA2-IIATGN flora -> WT strain D21 vs WT flora -> WT strain D21	ASV_20	0.068557	0.457928	0.0615079	0.31579
sPLA2-IIATGN flora -> WT strain D21 vs WT flora -> WT strain D21	ASV_241	0.0950839	0.459365	0.122272	0.397591
sPLA2-IIATGN flora -> WT strain D21 vs WT flora -> WT strain D21	ASV_65	0.078757	0.462868	0.0879216	0.365113
sPLA2-IIATGN flora -> WT strain D21 vs WT flora -> WT strain D21	ASV_99	0.0725553	0.463338	0.0715526	0.343454
sPLA2-IIATGN flora -> WT strain D21 vs WT flora -> WT strain D21	ASV_349	0.0962365	0.465978	0.108755	0.368755
sPLA2-IIATGN flora -> WT strain D21 vs WT flora -> WT strain D21	ASV_122	0.112518	0.466622	0.163318	0.437828
sPLA2-IIATGN flora -> WT strain D21 vs WT flora -> WT strain D21	ASV_170	0.0732044	0.466928	0.109127	0.416545
sPLA2-IIATGN flora -> WT strain D21 vs WT flora -> WT strain D21	ASV_473	0.129665	0.481446	0.0928819	0.372141
sPLA2-IIATGN flora -> WT strain D21 vs WT flora -> WT strain D21	ASV_337	0.12204	0.48626	0.111607	0.369123
sPLA2-IIATGN flora -> WT strain D21 vs WT flora -> WT strain D21	ASV_48	0.0867068	0.492748	0.0700645	0.349217
sPLA2-IIATGN flora -> WT strain D21 vs WT flora -> WT strain D21	ASV_228	0.109078	0.49278	0.0988343	0.355728
sPLA2-IIATGN flora -> WT strain D21 vs WT flora -> WT strain D21	ASV_288	0.104329	0.49701	0.078497	0.33444
sPLA2-IIATGN flora -> WT strain D21 vs WT flora -> WT strain D21	ASV_127	0.116255	0.50281	0.148189	0.429215
sPLA2-IIATGN flora -> WT strain D21 vs WT flora -> WT strain D21	ASV_120	0.11179	0.513539	0.103795	0.392337
sPLA2-IIATGN flora -> WT strain D21 vs WT flora -> WT strain D21	ASV_27	0.107286	0.515756	0.146205	0.490901
sPLA2-IIATGN flora -> WT strain D21 vs WT flora -> WT strain D21	ASV_102	0.125485	0.516747	0.16307	0.476776
sPLA2-IIATGN flora -> WT strain D21 vs WT flora -> WT strain D21	ASV_125	0.114773	0.519044	0.145337	0.451305
sPLA2-IIATGN flora -> WT strain D21 vs WT flora -> WT strain D21	ASV_198	0.121675	0.519704	0.112351	0.422874
sPLA2-IIATGN flora -> WT strain D21 vs WT flora -> WT strain D21	ASV_111	0.112609	0.521491	0.0895337	0.380075
sPLA2-IIATGN flora -> WT strain D21 vs WT flora -> WT strain D21	ASV_259	0.117696	0.523363	0.266493	0.61007
sPLA2-IIATGN flora -> WT strain D21 vs WT flora -> WT strain D21	ASV_221	0.128445	0.524928	0.0551835	0.281168
sPLA2-IIATGN flora -> WT strain D21 vs WT flora -> WT strain D21	ASV_231	0.118088	0.525623	0.115327	0.390507
sPLA2-IIATGN flora -> WT strain D21 vs WT flora -> WT strain D21	ASV_223	0.128212	0.526339	0.164559	0.480136
sPLA2-IIATGN flora -> WT strain D21 vs WT flora -> WT strain D21	ASV_277	0.142237	0.528803	0.132688	0.41145
sPLA2-IIATGN flora -> WT strain D21 vs WT flora -> WT strain D21	ASV_328	0.140693	0.535399	0.132192	0.426324
sPLA2-IIATGN flora -> WT strain D21 vs WT flora -> WT strain D21	ASV_356	0.157293	0.536787	0.180184	0.493788
sPLA2-IIATGN flora -> WT strain D21 vs WT flora -> WT strain D21	ASV_88	0.139422	0.542987	0.189236	0.531287
sPLA2-IIATGN flora -> WT strain D21 vs WT flora -> WT strain D21	ASV_110	0.137794	0.548331	0.0980903	0.359583
sPLA2-IIATGN flora -> WT strain D21 vs WT flora -> WT strain D21	ASV_68	0.141836	0.550082	0.197297	0.547692
sPLA2-IIATGN flora -> WT strain D21 vs WT flora -> WT strain D21	ASV_256	0.199243	0.558904	0.194196	0.493707
sPLA2-IIATGN flora -> WT strain D21 vs WT flora -> WT strain D21	ASV_218	0.169327	0.561129	0.126736	0.440645
sPLA2-IIATGN flora -> WT strain D21 vs WT flora -> WT strain D21	ASV_98	0.16986	0.56446	0.144097	0.487919
sPLA2-IIATGN flora -> WT strain D21 vs WT flora -> WT strain D21	ASV_46	0.156314	0.569872	0.0212054	0.213364
sPLA2-IIATGN flora -> WT strain D21 vs WT flora -> WT strain D21	ASV_70	0.164664	0.570254	0.207217	0.553797
sPLA2-IIATGN flora -> WT strain D21 vs WT flora -> WT strain D21	ASV_203	0.164752	0.577287	0.16369	0.500613
sPLA2-IIATGN flora -> WT strain D21 vs WT flora -> WT strain D21	ASV_242	0.207448	0.579556	0.184028	0.514814
sPLA2-IIATGN flora -> WT strain D21 vs WT flora -> WT strain D21	ASV_56	0.162461	0.579731	0.0303819	0.242268
sPLA2-IIATGN flora -> WT strain D21 vs WT flora -> WT strain D21	ASV_77	0.176934	0.580336	0.163318	0.491047
sPLA2-IIATGN flora -> WT strain D21 vs WT flora -> WT strain D21	ASV_342	0.243192	0.586017	0.230407	0.536753
sPLA2-IIATGN flora -> WT strain D21 vs WT flora -> WT strain D21	ASV_161	0.187583	0.592974	0.246404	0.585269
sPLA2-IIATGN flora -> WT strain D21 vs WT flora -> WT strain D21	ASV_180	0.189337	0.593351	0.290179	0.632609
sPLA2-IIATGN flora -> WT strain D21 vs WT flora -> WT strain D21	ASV_86	0.174626	0.593462	0.0700645	0.349397
sPLA2-IIATGN flora -> WT strain D21 vs WT flora -> WT strain D21	ASV_196	0.187784	0.601647	0.219246	0.573611
sPLA2-IIATGN flora -> WT strain D21 vs WT flora -> WT strain D21	ASV_29	0.22085	0.606984	0.162326	0.501979
sPLA2-IIATGN flora -> WT strain D21 vs WT flora -> WT strain D21	ASV_33	0.212227	0.612755	0.260293	0.608115
sPLA2-IIATGN flora -> WT strain D21 vs WT flora -> WT strain D21	ASV_37	0.213237	0.623188	0.363219	0.702261
sPLA2-IIATGN flora -> WT strain D21 vs WT flora -> WT strain D21	ASV_312	0.295836	0.632717	0.323165	0.608284
sPLA2-IIATGN flora -> WT strain D21 vs WT flora -> WT strain D21	ASV_160	0.255174	0.632889	0.322421	0.639419
sPLA2-IIATGN flora -> WT strain D21 vs WT flora -> WT strain D21	ASV_280	0.314554	0.632901	0.369544	0.632917
sPLA2-IIATGN flora -> WT strain D21 vs WT flora -> WT strain D21	ASV_130	0.267667	0.635306	0.243552	0.580526
sPLA2-IIATGN flora -> WT strain D21 vs WT flora -> WT strain D21	ASV_80	0.220916	0.636596	0.289807	0.667136
sPLA2-IIATGN flora -> WT strain D21 vs WT flora -> WT strain D21	ASV_89	0.249098	0.63764	0.341518	0.679114
sPLA2-IIATGN flora -> WT strain D21 vs WT flora -> WT strain D21	ASV_135	0.260959	0.64146	0.33693	0.671481
sPLA2-IIATGN flora -> WT strain D21 vs WT flora -> WT strain D21	ASV_208	0.287614	0.646243	0.254464	0.598
sPLA2-IIATGN flora -> WT strain D21 vs WT flora -> WT strain D21	ASV_153	0.308382	0.655667	0.247024	0.573701
sPLA2-IIATGN flora -> WT strain D21 vs WT flora -> WT strain D21	ASV_269	0.302382	0.668574	0.268105	0.612452
sPLA2-IIATGN flora -> WT strain D21 vs WT flora -> WT strain D21	ASV_190	0.288114	0.670644	0.370412	0.685824
sPLA2-IIATGN flora -> WT strain D21 vs WT flora -> WT strain D21	ASV_178	0.332169	0.67208	0.383433	0.669488
sPLA2-IIATGN flora -> WT strain D21 vs WT flora -> WT strain D21	ASV_232	0.340477	0.674434	0.400546	0.686013
sPLA2-IIATGN flora -> WT strain D21 vs WT flora -> WT strain D21	ASV_310	0.281887	0.67495	0.549851	0.822258
sPLA2-IIATGN flora -> WT strain D21 vs WT flora -> WT strain D21	ASV_416	0.34301	0.676425	0.311012	0.611049
sPLA2-IIATGN flora -> WT strain D21 vs WT flora -> WT strain D21	ASV_225	0.342322	0.677156	0.324777	0.630438
sPLA2-IIATGN flora -> WT strain D21 vs WT flora -> WT strain D21	ASV_25	0.278711	0.677321	0.308904	0.662209
sPLA2-IIATGN flora -> WT strain D21 vs WT flora -> WT strain D21	ASV_210	0.306943	0.679585	0.257564	0.618938
sPLA2-IIATGN flora -> WT strain D21 vs WT flora -> WT strain D21	ASV_105	0.287656	0.682266	0.349826	0.693993
sPLA2-IIATGN flora -> WT strain D21 vs WT flora -> WT strain D21	ASV_282	0.300941	0.687008	0.332093	0.64954
sPLA2-IIATGN flora -> WT strain D21 vs WT flora -> WT strain D21	ASV_192	0.318478	0.689613	0.292907	0.633329
sPLA2-IIATGN flora -> WT strain D21 vs WT flora -> WT strain D21	ASV_3	0.284556	0.691028	0.469246	0.782892
sPLA2-IIATGN flora -> WT strain D21 vs WT flora -> WT strain D21	ASV_193	0.289047	0.692254	0.332093	0.660766
sPLA2-IIATGN flora -> WT strain D21 vs WT flora -> WT strain D21	ASV_129	0.372784	0.694078	0.422371	0.706322
sPLA2-IIATGN flora -> WT strain D21 vs WT flora -> WT strain D21	ASV_123	0.352905	0.698404	0.456969	0.714056
sPLA2-IIATGN flora -> WT strain D21 vs WT flora -> WT strain D21	ASV_12	0.295191	0.700055	0.53683	0.819598
sPLA2-IIATGN flora -> WT strain D21 vs WT flora -> WT strain D21	ASV_238	0.371567	0.716561	0.364955	0.676199
sPLA2-IIATGN flora -> WT strain D21 vs WT flora -> WT strain D21	ASV_331	0.359326	0.72204	0.407738	0.718427
sPLA2-IIATGN flora -> WT strain D21 vs WT flora -> WT strain D21	ASV_274	0.399571	0.722696	0.416915	0.724688
sPLA2-IIATGN flora -> WT strain D21 vs WT flora -> WT strain D21	ASV_226	0.351175	0.72349	0.466146	0.772637
sPLA2-IIATGN flora -> WT strain D21 vs WT flora -> WT strain D21	ASV_306	0.391061	0.724182	0.237723	0.577436
sPLA2-IIATGN flora -> WT strain D21 vs WT flora -> WT strain D21	ASV_379	0.422419	0.724782	0.470362	0.725368
sPLA2-IIATGN flora -> WT strain D21 vs WT flora -> WT strain D21	ASV_315	0.418594	0.727386	0.494048	0.734252
sPLA2-IIATGN flora -> WT strain D21 vs WT flora -> WT strain D21	ASV_254	0.371142	0.727774	0.279762	0.611165
sPLA2-IIATGN flora -> WT strain D21 vs WT flora -> WT strain D21	ASV_360	0.409945	0.735303	0.391741	0.698135
sPLA2-IIATGN flora -> WT strain D21 vs WT flora -> WT strain D21	ASV_81	0.369618	0.738393	0.597098	0.833947
sPLA2-IIATGN flora -> WT strain D21 vs WT flora -> WT strain D21	ASV_44	0.392299	0.738769	0.34313	0.69873
sPLA2-IIATGN flora -> WT strain D21 vs WT flora -> WT strain D21	ASV_448	0.422371	0.739564	0.502976	0.772771
sPLA2-IIATGN flora -> WT strain D21 vs WT flora -> WT strain D21	ASV_158	0.381667	0.745183	0.65935	0.885707
sPLA2-IIATGN flora -> WT strain D21 vs WT flora -> WT strain D21	ASV_85	0.368483	0.746674	0.547991	0.840245
sPLA2-IIATGN flora -> WT strain D21 vs WT flora -> WT strain D21	ASV_427	0.44165	0.74754	0.394717	0.710161
sPLA2-IIATGN flora -> WT strain D21 vs WT flora -> WT strain D21	ASV_9	0.372219	0.749314	0.456473	0.792321
sPLA2-IIATGN flora -> WT strain D21 vs WT flora -> WT strain D21	ASV_143	0.398481	0.755135	0.488467	0.797758
sPLA2-IIATGN flora -> WT strain D21 vs WT flora -> WT strain D21	ASV_273	0.45843	0.755421	0.503844	0.755736
sPLA2-IIATGN flora -> WT strain D21 vs WT flora -> WT strain D21	ASV_148	0.394738	0.756195	0.609251	0.852701
sPLA2-IIATGN flora -> WT strain D21 vs WT flora -> WT strain D21	ASV_146	0.45962	0.757062	0.53435	0.790934
sPLA2-IIATGN flora -> WT strain D21 vs WT flora -> WT strain D21	ASV_438	0.454238	0.758317	0.445685	0.734117
sPLA2-IIATGN flora -> WT strain D21 vs WT flora -> WT strain D21	ASV_145	0.40468	0.7586	0.608383	0.859227
sPLA2-IIATGN flora -> WT strain D21 vs WT flora -> WT strain D21	ASV_188	0.402108	0.759146	0.671751	0.87536
sPLA2-IIATGN flora -> WT strain D21 vs WT flora -> WT strain D21	ASV_217	0.455755	0.769011	0.47495	0.765579
sPLA2-IIATGN flora -> WT strain D21 vs WT flora -> WT strain D21	ASV_236	0.492199	0.771206	0.585938	0.805956
sPLA2-IIATGN flora -> WT strain D21 vs WT flora -> WT strain D21	ASV_36	0.416196	0.772229	0.566716	0.854479
sPLA2-IIATGN flora -> WT strain D21 vs WT flora -> WT strain D21	ASV_151	0.425634	0.77447	0.647693	0.879079
sPLA2-IIATGN flora -> WT strain D21 vs WT flora -> WT strain D21	ASV_168	0.497589	0.779957	0.567832	0.808699
sPLA2-IIATGN flora -> WT strain D21 vs WT flora -> WT strain D21	ASV_266	0.448138	0.781739	0.646577	0.848501
sPLA2-IIATGN flora -> WT strain D21 vs WT flora -> WT strain D21	ASV_344	0.456839	0.783459	0.5687	0.824835
sPLA2-IIATGN flora -> WT strain D21 vs WT flora -> WT strain D21	ASV_407	0.498527	0.7841	0.562376	0.806639
sPLA2-IIATGN flora -> WT strain D21 vs WT flora -> WT strain D21	ASV_249	0.495661	0.784202	0.582589	0.823455
sPLA2-IIATGN flora -> WT strain D21 vs WT flora -> WT strain D21	ASV_107	0.493579	0.784902	0.40873	0.732217
sPLA2-IIATGN flora -> WT strain D21 vs WT flora -> WT strain D21	ASV_31	0.447236	0.786468	0.459449	0.774163
sPLA2-IIATGN flora -> WT strain D21 vs WT flora -> WT strain D21	ASV_51	0.49013	0.787368	0.637277	0.859471
sPLA2-IIATGN flora -> WT strain D21 vs WT flora -> WT strain D21	ASV_201	0.486985	0.790247	0.641617	0.866063
sPLA2-IIATGN flora -> WT strain D21 vs WT flora -> WT strain D21	ASV_536	0.523608	0.793138	0.604167	0.820522
sPLA2-IIATGN flora -> WT strain D21 vs WT flora -> WT strain D21	ASV_270	0.508614	0.796987	0.541791	0.813529
sPLA2-IIATGN flora -> WT strain D21 vs WT flora -> WT strain D21	ASV_343	0.51517	0.797414	0.612475	0.831515
sPLA2-IIATGN flora -> WT strain D21 vs WT flora -> WT strain D21	ASV_428	0.509758	0.797571	0.451017	0.749933
sPLA2-IIATGN flora -> WT strain D21 vs WT flora -> WT strain D21	ASV_305	0.535615	0.798162	0.633433	0.828206
sPLA2-IIATGN flora -> WT strain D21 vs WT flora -> WT strain D21	ASV_395	0.523129	0.798475	0.597966	0.827068
sPLA2-IIATGN flora -> WT strain D21 vs WT flora -> WT strain D21	ASV_144	0.49326	0.80128	0.607019	0.861794
sPLA2-IIATGN flora -> WT strain D21 vs WT flora -> WT strain D21	ASV_82	0.495419	0.803424	0.589658	0.834742
sPLA2-IIATGN flora -> WT strain D21 vs WT flora -> WT strain D21	ASV_425	0.543483	0.808653	0.610491	0.833014
sPLA2-IIATGN flora -> WT strain D21 vs WT flora -> WT strain D21	ASV_483	0.536812	0.81039	0.604291	0.835669
sPLA2-IIATGN flora -> WT strain D21 vs WT flora -> WT strain D21	ASV_97	0.48574	0.810905	0.831473	0.948088
sPLA2-IIATGN flora -> WT strain D21 vs WT flora -> WT strain D21	ASV_477	0.536539	0.811979	0.6219	0.852087
sPLA2-IIATGN flora -> WT strain D21 vs WT flora -> WT strain D21	ASV_59	0.540877	0.813151	0.589906	0.819267
sPLA2-IIATGN flora -> WT strain D21 vs WT flora -> WT strain D21	ASV_6	0.517673	0.814837	0.715898	0.899308
sPLA2-IIATGN flora -> WT strain D21 vs WT flora -> WT strain D21	ASV_58	0.519959	0.815171	0.646329	0.872573
sPLA2-IIATGN flora -> WT strain D21 vs WT flora -> WT strain D21	ASV_517	0.553028	0.820566	0.625248	0.84456
sPLA2-IIATGN flora -> WT strain D21 vs WT flora -> WT strain D21	ASV_212	0.557788	0.820822	0.625	0.846054
sPLA2-IIATGN flora -> WT strain D21 vs WT flora -> WT strain D21	ASV_308	0.560805	0.821027	0.656374	0.857372
sPLA2-IIATGN flora -> WT strain D21 vs WT flora -> WT strain D21	ASV_71	0.52735	0.821044	0.7531	0.923976
sPLA2-IIATGN flora -> WT strain D21 vs WT flora -> WT strain D21	ASV_311	0.548159	0.821376	0.630332	0.859333
sPLA2-IIATGN flora -> WT strain D21 vs WT flora -> WT strain D21	ASV_138	0.565178	0.821595	0.622396	0.846303
sPLA2-IIATGN flora -> WT strain D21 vs WT flora -> WT strain D21	ASV_118	0.544559	0.8231	0.46813	0.790035
sPLA2-IIATGN flora -> WT strain D21 vs WT flora -> WT strain D21	ASV_117	0.556567	0.824419	0.576389	0.816703
sPLA2-IIATGN flora -> WT strain D21 vs WT flora -> WT strain D21	ASV_409	0.563793	0.825051	0.597222	0.840961
sPLA2-IIATGN flora -> WT strain D21 vs WT flora -> WT strain D21	ASV_334	0.560116	0.827833	0.635789	0.847855
sPLA2-IIATGN flora -> WT strain D21 vs WT flora -> WT strain D21	ASV_182	0.5729	0.828123	0.66121	0.87336
sPLA2-IIATGN flora -> WT strain D21 vs WT flora -> WT strain D21	ASV_45	0.567448	0.828698	0.685888	0.886273
sPLA2-IIATGN flora -> WT strain D21 vs WT flora -> WT strain D21	ASV_358	0.572682	0.829794	0.68068	0.876617
sPLA2-IIATGN flora -> WT strain D21 vs WT flora -> WT strain D21	ASV_243	0.556583	0.831051	0.75682	0.921895
sPLA2-IIATGN flora -> WT strain D21 vs WT flora -> WT strain D21	ASV_5	0.534449	0.831061	0.692584	0.900576
sPLA2-IIATGN flora -> WT strain D21 vs WT flora -> WT strain D21	ASV_108	0.542235	0.83206	0.748512	0.922702
sPLA2-IIATGN flora -> WT strain D21 vs WT flora -> WT strain D21	ASV_126	0.544394	0.833117	0.752852	0.92409
sPLA2-IIATGN flora -> WT strain D21 vs WT flora -> WT strain D21	ASV_157	0.575787	0.833722	0.670759	0.878437
sPLA2-IIATGN flora -> WT strain D21 vs WT flora -> WT strain D21	ASV_113	0.596242	0.83599	0.660342	0.855757
sPLA2-IIATGN flora -> WT strain D21 vs WT flora -> WT strain D21	ASV_287	0.583927	0.837522	0.705977	0.884585
sPLA2-IIATGN flora -> WT strain D21 vs WT flora -> WT strain D21	ASV_374	0.605838	0.840428	0.609871	0.83928
sPLA2-IIATGN flora -> WT strain D21 vs WT flora -> WT strain D21	ASV_573	0.590172	0.842381	0.682788	0.881505
sPLA2-IIATGN flora -> WT strain D21 vs WT flora -> WT strain D21	ASV_284	0.609672	0.843762	0.668651	0.86807
sPLA2-IIATGN flora -> WT strain D21 vs WT flora -> WT strain D21	ASV_152	0.581208	0.846854	0.723338	0.909878
sPLA2-IIATGN flora -> WT strain D21 vs WT flora -> WT strain D21	ASV_560	0.605058	0.847462	0.690352	0.884986
sPLA2-IIATGN flora -> WT strain D21 vs WT flora -> WT strain D21	ASV_261	0.617417	0.847465	0.687252	0.874571
sPLA2-IIATGN flora -> WT strain D21 vs WT flora -> WT strain D21	ASV_234	0.606677	0.849502	0.510541	0.797844
sPLA2-IIATGN flora -> WT strain D21 vs WT flora -> WT strain D21	ASV_141	0.600261	0.850232	0.701141	0.897186
sPLA2-IIATGN flora -> WT strain D21 vs WT flora -> WT strain D21	ASV_175	0.612557	0.850421	0.705853	0.882362
sPLA2-IIATGN flora -> WT strain D21 vs WT flora -> WT strain D21	ASV_205	0.612333	0.852349	0.751488	0.910604
sPLA2-IIATGN flora -> WT strain D21 vs WT flora -> WT strain D21	ASV_350	0.620791	0.8528	0.750744	0.917258
sPLA2-IIATGN flora -> WT strain D21 vs WT flora -> WT strain D21	ASV_285	0.616641	0.855691	0.733011	0.907388
sPLA2-IIATGN flora -> WT strain D21 vs WT flora -> WT strain D21	ASV_134	0.631122	0.856686	0.668279	0.875499
sPLA2-IIATGN flora -> WT strain D21 vs WT flora -> WT strain D21	ASV_115	0.620061	0.859299	0.506572	0.81667
sPLA2-IIATGN flora -> WT strain D21 vs WT flora -> WT strain D21	ASV_224	0.61583	0.859723	0.719742	0.901674
sPLA2-IIATGN flora -> WT strain D21 vs WT flora -> WT strain D21	ASV_200	0.629421	0.861048	0.744296	0.914067
sPLA2-IIATGN flora -> WT strain D21 vs WT flora -> WT strain D21	ASV_316	0.648303	0.862465	0.727059	0.901493
sPLA2-IIATGN flora -> WT strain D21 vs WT flora -> WT strain D21	ASV_78	0.635362	0.862533	0.705729	0.892271
sPLA2-IIATGN flora -> WT strain D21 vs WT flora -> WT strain D21	ASV_47	0.615641	0.863817	0.784102	0.928669
sPLA2-IIATGN flora -> WT strain D21 vs WT flora -> WT strain D21	ASV_304	0.638872	0.86495	0.668651	0.881067
sPLA2-IIATGN flora -> WT strain D21 vs WT flora -> WT strain D21	ASV_2	0.634159	0.866774	0.701637	0.894058
sPLA2-IIATGN flora -> WT strain D21 vs WT flora -> WT strain D21	ASV_179	0.646675	0.868932	0.725818	0.902046
sPLA2-IIATGN flora -> WT strain D21 vs WT flora -> WT strain D21	ASV_185	0.652325	0.869033	0.755456	0.915863
sPLA2-IIATGN flora -> WT strain D21 vs WT flora -> WT strain D21	ASV_41	0.663117	0.871588	0.601314	0.836647
sPLA2-IIATGN flora -> WT strain D21 vs WT flora -> WT strain D21	ASV_13	0.63409	0.872086	0.760293	0.92758
sPLA2-IIATGN flora -> WT strain D21 vs WT flora -> WT strain D21	ASV_370	0.677041	0.873092	0.569072	0.818049
sPLA2-IIATGN flora -> WT strain D21 vs WT flora -> WT strain D21	ASV_303	0.663318	0.875601	0.796751	0.935662
sPLA2-IIATGN flora -> WT strain D21 vs WT flora -> WT strain D21	ASV_42	0.657182	0.876473	0.784102	0.930175
sPLA2-IIATGN flora -> WT strain D21 vs WT flora -> WT strain D21	ASV_247	0.679147	0.876848	0.734499	0.906484
sPLA2-IIATGN flora -> WT strain D21 vs WT flora -> WT strain D21	ASV_162	0.652772	0.877728	0.923487	0.978519
sPLA2-IIATGN flora -> WT strain D21 vs WT flora -> WT strain D21	ASV_14	0.646767	0.878266	0.790551	0.938012
sPLA2-IIATGN flora -> WT strain D21 vs WT flora -> WT strain D21	ASV_164	0.67798	0.87977	0.649926	0.869485
sPLA2-IIATGN flora -> WT strain D21 vs WT flora -> WT strain D21	ASV_302	0.673918	0.880167	0.822917	0.944951
sPLA2-IIATGN flora -> WT strain D21 vs WT flora -> WT strain D21	ASV_206	0.676013	0.882072	0.708953	0.893296
sPLA2-IIATGN flora -> WT strain D21 vs WT flora -> WT strain D21	ASV_359	0.682613	0.882153	0.7469	0.911881
sPLA2-IIATGN flora -> WT strain D21 vs WT flora -> WT strain D21	ASV_410	0.670921	0.882181	0.761533	0.914799
sPLA2-IIATGN flora -> WT strain D21 vs WT flora -> WT strain D21	ASV_106	0.677806	0.882268	0.765749	0.923264
sPLA2-IIATGN flora -> WT strain D21 vs WT flora -> WT strain D21	ASV_16	0.657097	0.884282	0.813616	0.945332
sPLA2-IIATGN flora -> WT strain D21 vs WT flora -> WT strain D21	ASV_28	0.677211	0.887236	0.781498	0.929197
sPLA2-IIATGN flora -> WT strain D21 vs WT flora -> WT strain D21	ASV_114	0.690726	0.889301	0.747768	0.922653
sPLA2-IIATGN flora -> WT strain D21 vs WT flora -> WT strain D21	ASV_418	0.699376	0.890703	0.794395	0.93123
sPLA2-IIATGN flora -> WT strain D21 vs WT flora -> WT strain D21	ASV_433	0.703725	0.891623	0.6937	0.886215
sPLA2-IIATGN flora -> WT strain D21 vs WT flora -> WT strain D21	ASV_211	0.707683	0.891882	0.798735	0.938553
sPLA2-IIATGN flora -> WT strain D21 vs WT flora -> WT strain D21	ASV_235	0.70586	0.893086	0.605903	0.861371
sPLA2-IIATGN flora -> WT strain D21 vs WT flora -> WT strain D21	ASV_17	0.697055	0.893916	0.679191	0.889419
sPLA2-IIATGN flora -> WT strain D21 vs WT flora -> WT strain D21	ASV_202	0.69707	0.893979	0.801215	0.936799
sPLA2-IIATGN flora -> WT strain D21 vs WT flora -> WT strain D21	ASV_119	0.702545	0.894592	0.872396	0.964176
sPLA2-IIATGN flora -> WT strain D21 vs WT flora -> WT strain D21	ASV_18	0.693188	0.896831	0.78745	0.931161
sPLA2-IIATGN flora -> WT strain D21 vs WT flora -> WT strain D21	ASV_191	0.710085	0.897684	0.830977	0.951096
sPLA2-IIATGN flora -> WT strain D21 vs WT flora -> WT strain D21	ASV_121	0.708762	0.898809	0.726562	0.913779
sPLA2-IIATGN flora -> WT strain D21 vs WT flora -> WT strain D21	ASV_155	0.721268	0.898957	0.797247	0.933355
sPLA2-IIATGN flora -> WT strain D21 vs WT flora -> WT strain D21	ASV_21	0.710501	0.899321	0.914311	0.977045
sPLA2-IIATGN flora -> WT strain D21 vs WT flora -> WT strain D21	ASV_167	0.719472	0.901219	0.859623	0.961329
sPLA2-IIATGN flora -> WT strain D21 vs WT flora -> WT strain D21	ASV_96	0.732255	0.905776	0.752976	0.919136
sPLA2-IIATGN flora -> WT strain D21 vs WT flora -> WT strain D21	ASV_11	0.756622	0.912428	0.794767	0.931911
sPLA2-IIATGN flora -> WT strain D21 vs WT flora -> WT strain D21	ASV_74	0.754834	0.912677	0.809896	0.935745
sPLA2-IIATGN flora -> WT strain D21 vs WT flora -> WT strain D21	ASV_53	0.754453	0.912824	0.8063	0.939978
sPLA2-IIATGN flora -> WT strain D21 vs WT flora -> WT strain D21	ASV_216	0.754103	0.915658	0.526662	0.807242
sPLA2-IIATGN flora -> WT strain D21 vs WT flora -> WT strain D21	ASV_4	0.751727	0.918146	0.978547	0.994371
sPLA2-IIATGN flora -> WT strain D21 vs WT flora -> WT strain D21	ASV_91	0.762974	0.918339	0.864459	0.960192
sPLA2-IIATGN flora -> WT strain D21 vs WT flora -> WT strain D21	ASV_173	0.769459	0.91886	0.496528	0.805134
sPLA2-IIATGN flora -> WT strain D21 vs WT flora -> WT strain D21	ASV_104	0.774466	0.920567	0.384921	0.741874
sPLA2-IIATGN flora -> WT strain D21 vs WT flora -> WT strain D21	ASV_75	0.81055	0.93366	0.925471	0.981807
sPLA2-IIATGN flora -> WT strain D21 vs WT flora -> WT strain D21	ASV_26	0.817524	0.936791	0.739955	0.922358
sPLA2-IIATGN flora -> WT strain D21 vs WT flora -> WT strain D21	ASV_22	0.845513	0.945827	0.38058	0.745677
sPLA2-IIATGN flora -> WT strain D21 vs WT flora -> WT strain D21	ASV_95	0.85357	0.949927	0.859251	0.959443
sPLA2-IIATGN flora -> WT strain D21 vs WT flora -> WT strain D21	ASV_57	0.860658	0.950153	0.87066	0.963654
sPLA2-IIATGN flora -> WT strain D21 vs WT flora -> WT strain D21	ASV_7	0.865188	0.950411	0.947421	0.984035
sPLA2-IIATGN flora -> WT strain D21 vs WT flora -> WT strain D21	ASV_90	0.865255	0.952497	0.891121	0.96857
sPLA2-IIATGN flora -> WT strain D21 vs WT flora -> WT strain D21	ASV_38	0.867668	0.953915	0.471726	0.790559
sPLA2-IIATGN flora -> WT strain D21 vs WT flora -> WT strain D21	ASV_8	0.89614	0.959904	0.916791	0.97489
sPLA2-IIATGN flora -> WT strain D21 vs WT flora -> WT strain D21	ASV_39	0.892315	0.962299	0.543155	0.827752
WT flora -> sPLA2-IIATGN strain D21 vs WT flora -> sPLA2-IIATGN strain D29	ASV_70	0.0167519	0.47222	0.0722656	0.583882
WT flora -> sPLA2-IIATGN strain D21 vs WT flora -> sPLA2-IIATGN strain D29	ASV_77	0.00730222	0.496815	0.0625	0.578083
WT flora -> sPLA2-IIATGN strain D21 vs WT flora -> sPLA2-IIATGN strain D29	ASV_2	0.0245409	0.577617	0.0629883	0.578259
WT flora -> sPLA2-IIATGN strain D21 vs WT flora -> sPLA2-IIATGN strain D29	ASV_6	0.0315456	0.582222	0.0639648	0.580303
WT flora -> sPLA2-IIATGN strain D21 vs WT flora -> sPLA2-IIATGN strain D29	ASV_277	0.0567792	0.584853	0.0703125	0.58459
WT flora -> sPLA2-IIATGN strain D21 vs WT flora -> sPLA2-IIATGN strain D29	ASV_127	0.0464051	0.585563	0.0961914	0.605242
WT flora -> sPLA2-IIATGN strain D21 vs WT flora -> sPLA2-IIATGN strain D29	ASV_220	0.0412292	0.589484	0.0732422	0.586067
WT flora -> sPLA2-IIATGN strain D21 vs WT flora -> sPLA2-IIATGN strain D29	ASV_21	0.0452392	0.597527	0.11084	0.616699
WT flora -> sPLA2-IIATGN strain D21 vs WT flora -> sPLA2-IIATGN strain D29	ASV_74	0.0575704	0.603056	0.0668945	0.579977
WT flora -> sPLA2-IIATGN strain D21 vs WT flora -> sPLA2-IIATGN strain D29	ASV_97	0.0530415	0.603557	0.115234	0.618754
WT flora -> sPLA2-IIATGN strain D21 vs WT flora -> sPLA2-IIATGN strain D29	ASV_37	0.0558832	0.604703	0.125	0.629763
WT flora -> sPLA2-IIATGN strain D21 vs WT flora -> sPLA2-IIATGN strain D29	ASV_270	0.100485	0.606173	0.140137	0.635526
WT flora -> sPLA2-IIATGN strain D21 vs WT flora -> sPLA2-IIATGN strain D29	ASV_17	0.0643566	0.612874	0.118164	0.620902
WT flora -> sPLA2-IIATGN strain D21 vs WT flora -> sPLA2-IIATGN strain D29	ASV_343	0.0769964	0.613547	0.0859375	0.594184
WT flora -> sPLA2-IIATGN strain D21 vs WT flora -> sPLA2-IIATGN strain D29	ASV_53	0.0719441	0.614712	0.125	0.625807
WT flora -> sPLA2-IIATGN strain D21 vs WT flora -> sPLA2-IIATGN strain D29	ASV_28	0.0720384	0.617102	0.0717773	0.583141
WT flora -> sPLA2-IIATGN strain D21 vs WT flora -> sPLA2-IIATGN strain D29	ASV_1	0.0736734	0.618044	0.125	0.63027
WT flora -> sPLA2-IIATGN strain D21 vs WT flora -> sPLA2-IIATGN strain D29	ASV_102	0.0916415	0.618789	0.143066	0.643057
WT flora -> sPLA2-IIATGN strain D21 vs WT flora -> sPLA2-IIATGN strain D29	ASV_483	0.120261	0.631515	0.143555	0.634425
WT flora -> sPLA2-IIATGN strain D21 vs WT flora -> sPLA2-IIATGN strain D29	ASV_311	0.116336	0.637027	0.143066	0.637731
WT flora -> sPLA2-IIATGN strain D21 vs WT flora -> sPLA2-IIATGN strain D29	ASV_205	0.112326	0.6408	0.159668	0.654631
WT flora -> sPLA2-IIATGN strain D21 vs WT flora -> sPLA2-IIATGN strain D29	ASV_119	0.117214	0.642803	0.100586	0.604135
WT flora -> sPLA2-IIATGN strain D21 vs WT flora -> sPLA2-IIATGN strain D29	ASV_67	0.1136	0.645552	0.0996094	0.604952
WT flora -> sPLA2-IIATGN strain D21 vs WT flora -> sPLA2-IIATGN strain D29	ASV_122	0.118803	0.646602	0.160156	0.654059
WT flora -> sPLA2-IIATGN strain D21 vs WT flora -> sPLA2-IIATGN strain D29	ASV_130	0.12851	0.647661	0.168945	0.659599
WT flora -> sPLA2-IIATGN strain D21 vs WT flora -> sPLA2-IIATGN strain D29	ASV_212	0.121628	0.651009	0.172363	0.672409
WT flora -> sPLA2-IIATGN strain D21 vs WT flora -> sPLA2-IIATGN strain D29	ASV_232	0.138861	0.651999	0.196777	0.675874
WT flora -> sPLA2-IIATGN strain D21 vs WT flora -> sPLA2-IIATGN strain D29	ASV_180	0.16063	0.653131	0.16748	0.644264
WT flora -> sPLA2-IIATGN strain D21 vs WT flora -> sPLA2-IIATGN strain D29	ASV_151	0.15577	0.655489	0.175293	0.654101
WT flora -> sPLA2-IIATGN strain D21 vs WT flora -> sPLA2-IIATGN strain D29	ASV_192	0.149474	0.656928	0.197266	0.673116
WT flora -> sPLA2-IIATGN strain D21 vs WT flora -> sPLA2-IIATGN strain D29	ASV_259	0.149969	0.661205	0.192383	0.666798
WT flora -> sPLA2-IIATGN strain D21 vs WT flora -> sPLA2-IIATGN strain D29	ASV_16	0.161691	0.661216	0.186035	0.670746
WT flora -> sPLA2-IIATGN strain D21 vs WT flora -> sPLA2-IIATGN strain D29	ASV_34	0.13322	0.662094	0.10791	0.61244
WT flora -> sPLA2-IIATGN strain D21 vs WT flora -> sPLA2-IIATGN strain D29	ASV_69	0.144345	0.664075	0.176758	0.669285
WT flora -> sPLA2-IIATGN strain D21 vs WT flora -> sPLA2-IIATGN strain D29	ASV_95	0.196373	0.664586	0.232422	0.693583
WT flora -> sPLA2-IIATGN strain D21 vs WT flora -> sPLA2-IIATGN strain D29	ASV_206	0.141839	0.664677	0.247559	0.731706
WT flora -> sPLA2-IIATGN strain D21 vs WT flora -> sPLA2-IIATGN strain D29	ASV_407	0.194296	0.673704	0.245117	0.700178
WT flora -> sPLA2-IIATGN strain D21 vs WT flora -> sPLA2-IIATGN strain D29	ASV_24	0.150461	0.674828	0.159668	0.660813
WT flora -> sPLA2-IIATGN strain D21 vs WT flora -> sPLA2-IIATGN strain D29	ASV_71	0.200391	0.679429	0.221191	0.691753
WT flora -> sPLA2-IIATGN strain D21 vs WT flora -> sPLA2-IIATGN strain D29	ASV_35	0.161487	0.680985	0.164551	0.664389
WT flora -> sPLA2-IIATGN strain D21 vs WT flora -> sPLA2-IIATGN strain D29	ASV_139	0.213685	0.681505	0.277832	0.728195
WT flora -> sPLA2-IIATGN strain D21 vs WT flora -> sPLA2-IIATGN strain D29	ASV_306	0.226782	0.682406	0.273926	0.708126
WT flora -> sPLA2-IIATGN strain D21 vs WT flora -> sPLA2-IIATGN strain D29	ASV_11	0.168486	0.685747	0.203613	0.699086
WT flora -> sPLA2-IIATGN strain D21 vs WT flora -> sPLA2-IIATGN strain D29	ASV_310	0.197576	0.691442	0.264648	0.724267
WT flora -> sPLA2-IIATGN strain D21 vs WT flora -> sPLA2-IIATGN strain D29	ASV_114	0.183979	0.691947	0.220703	0.70731
WT flora -> sPLA2-IIATGN strain D21 vs WT flora -> sPLA2-IIATGN strain D29	ASV_106	0.198705	0.695835	0.275391	0.747368
WT flora -> sPLA2-IIATGN strain D21 vs WT flora -> sPLA2-IIATGN strain D29	ASV_236	0.226783	0.709353	0.301758	0.747916
WT flora -> sPLA2-IIATGN strain D21 vs WT flora -> sPLA2-IIATGN strain D29	ASV_46	0.218345	0.710202	0.297852	0.769977
WT flora -> sPLA2-IIATGN strain D21 vs WT flora -> sPLA2-IIATGN strain D29	ASV_91	0.224192	0.71025	0.214844	0.694105
WT flora -> sPLA2-IIATGN strain D21 vs WT flora -> sPLA2-IIATGN strain D29	ASV_161	0.233322	0.716433	0.291504	0.756007
WT flora -> sPLA2-IIATGN strain D21 vs WT flora -> sPLA2-IIATGN strain D29	ASV_10	0.272036	0.718114	0.319336	0.750192
WT flora -> sPLA2-IIATGN strain D21 vs WT flora -> sPLA2-IIATGN strain D29	ASV_517	0.312063	0.722012	0.384766	0.759537
WT flora -> sPLA2-IIATGN strain D21 vs WT flora -> sPLA2-IIATGN strain D29	ASV_249	0.255765	0.722138	0.297852	0.733801
WT flora -> sPLA2-IIATGN strain D21 vs WT flora -> sPLA2-IIATGN strain D29	ASV_182	0.29783	0.723272	0.353027	0.750666
WT flora -> sPLA2-IIATGN strain D21 vs WT flora -> sPLA2-IIATGN strain D29	ASV_170	0.260201	0.725238	0.257812	0.716639
WT flora -> sPLA2-IIATGN strain D21 vs WT flora -> sPLA2-IIATGN strain D29	ASV_4	0.249332	0.72814	0.403809	0.840704
WT flora -> sPLA2-IIATGN strain D21 vs WT flora -> sPLA2-IIATGN strain D29	ASV_15	0.295388	0.731672	0.306641	0.738388
WT flora -> sPLA2-IIATGN strain D21 vs WT flora -> sPLA2-IIATGN strain D29	ASV_221	0.288117	0.733063	0.370117	0.792791
WT flora -> sPLA2-IIATGN strain D21 vs WT flora -> sPLA2-IIATGN strain D29	ASV_305	0.307757	0.73447	0.376465	0.768668
WT flora -> sPLA2-IIATGN strain D21 vs WT flora -> sPLA2-IIATGN strain D29	ASV_18	0.26374	0.735077	0.420898	0.850639
WT flora -> sPLA2-IIATGN strain D21 vs WT flora -> sPLA2-IIATGN strain D29	ASV_438	0.317845	0.739612	0.384766	0.768028
WT flora -> sPLA2-IIATGN strain D21 vs WT flora -> sPLA2-IIATGN strain D29	ASV_179	0.32162	0.742421	0.391113	0.790101
WT flora -> sPLA2-IIATGN strain D21 vs WT flora -> sPLA2-IIATGN strain D29	ASV_65	0.291594	0.746208	0.341309	0.791759
WT flora -> sPLA2-IIATGN strain D21 vs WT flora -> sPLA2-IIATGN strain D29	ASV_129	0.296142	0.751339	0.358887	0.804317
WT flora -> sPLA2-IIATGN strain D21 vs WT flora -> sPLA2-IIATGN strain D29	ASV_285	0.380628	0.752829	0.365723	0.758595
WT flora -> sPLA2-IIATGN strain D21 vs WT flora -> sPLA2-IIATGN strain D29	ASV_25	0.316665	0.753246	0.447266	0.832672
WT flora -> sPLA2-IIATGN strain D21 vs WT flora -> sPLA2-IIATGN strain D29	ASV_5	0.310699	0.754405	0.342285	0.787446
WT flora -> sPLA2-IIATGN strain D21 vs WT flora -> sPLA2-IIATGN strain D29	ASV_349	0.329808	0.7551	0.429688	0.80951
WT flora -> sPLA2-IIATGN strain D21 vs WT flora -> sPLA2-IIATGN strain D29	ASV_284	0.339731	0.756677	0.40918	0.804231
WT flora -> sPLA2-IIATGN strain D21 vs WT flora -> sPLA2-IIATGN strain D29	ASV_208	0.356023	0.759457	0.386719	0.780119
WT flora -> sPLA2-IIATGN strain D21 vs WT flora -> sPLA2-IIATGN strain D29	ASV_86	0.337722	0.761973	0.383789	0.797929
WT flora -> sPLA2-IIATGN strain D21 vs WT flora -> sPLA2-IIATGN strain D29	ASV_223	0.34336	0.762858	0.460449	0.82534
WT flora -> sPLA2-IIATGN strain D21 vs WT flora -> sPLA2-IIATGN strain D29	ASV_110	0.325764	0.764732	0.437988	0.84442
WT flora -> sPLA2-IIATGN strain D21 vs WT flora -> sPLA2-IIATGN strain D29	ASV_105	0.343522	0.767532	0.407715	0.825285
WT flora -> sPLA2-IIATGN strain D21 vs WT flora -> sPLA2-IIATGN strain D29	ASV_145	0.356905	0.769558	0.482422	0.814939
WT flora -> sPLA2-IIATGN strain D21 vs WT flora -> sPLA2-IIATGN strain D29	ASV_146	0.381744	0.770269	0.421387	0.795688
WT flora -> sPLA2-IIATGN strain D21 vs WT flora -> sPLA2-IIATGN strain D29	ASV_255	0.344426	0.772332	0.398438	0.815763
WT flora -> sPLA2-IIATGN strain D21 vs WT flora -> sPLA2-IIATGN strain D29	ASV_56	0.361171	0.777309	0.436035	0.828963
WT flora -> sPLA2-IIATGN strain D21 vs WT flora -> sPLA2-IIATGN strain D29	ASV_288	0.378848	0.777544	0.470215	0.837331
WT flora -> sPLA2-IIATGN strain D21 vs WT flora -> sPLA2-IIATGN strain D29	ASV_89	0.381923	0.780652	0.556152	0.858764
WT flora -> sPLA2-IIATGN strain D21 vs WT flora -> sPLA2-IIATGN strain D29	ASV_377	0.3879	0.783922	0.514648	0.846754
WT flora -> sPLA2-IIATGN strain D21 vs WT flora -> sPLA2-IIATGN strain D29	ASV_354	0.388898	0.785878	0.501953	0.830492
WT flora -> sPLA2-IIATGN strain D21 vs WT flora -> sPLA2-IIATGN strain D29	ASV_560	0.431355	0.786685	0.499023	0.825687
WT flora -> sPLA2-IIATGN strain D21 vs WT flora -> sPLA2-IIATGN strain D29	ASV_80	0.423554	0.787328	0.498535	0.833123
WT flora -> sPLA2-IIATGN strain D21 vs WT flora -> sPLA2-IIATGN strain D29	ASV_19	0.407246	0.788458	0.540039	0.856152
WT flora -> sPLA2-IIATGN strain D21 vs WT flora -> sPLA2-IIATGN strain D29	ASV_409	0.420972	0.789096	0.490723	0.826654
WT flora -> sPLA2-IIATGN strain D21 vs WT flora -> sPLA2-IIATGN strain D29	ASV_41	0.446835	0.790623	0.481445	0.820442
WT flora -> sPLA2-IIATGN strain D21 vs WT flora -> sPLA2-IIATGN strain D29	ASV_266	0.440919	0.792354	0.543457	0.841877
WT flora -> sPLA2-IIATGN strain D21 vs WT flora -> sPLA2-IIATGN strain D29	ASV_78	0.417015	0.792985	0.538574	0.842891
WT flora -> sPLA2-IIATGN strain D21 vs WT flora -> sPLA2-IIATGN strain D29	ASV_52	0.426177	0.793367	0.504395	0.831304
WT flora -> sPLA2-IIATGN strain D21 vs WT flora -> sPLA2-IIATGN strain D29	ASV_107	0.409126	0.794068	0.486816	0.842044
WT flora -> sPLA2-IIATGN strain D21 vs WT flora -> sPLA2-IIATGN strain D29	ASV_303	0.431245	0.794609	0.519043	0.846944
WT flora -> sPLA2-IIATGN strain D21 vs WT flora -> sPLA2-IIATGN strain D29	ASV_75	0.408018	0.795485	0.507812	0.858356
WT flora -> sPLA2-IIATGN strain D21 vs WT flora -> sPLA2-IIATGN strain D29	ASV_203	0.429762	0.795947	0.532227	0.855205
WT flora -> sPLA2-IIATGN strain D21 vs WT flora -> sPLA2-IIATGN strain D29	ASV_152	0.419248	0.796057	0.545898	0.852971
WT flora -> sPLA2-IIATGN strain D21 vs WT flora -> sPLA2-IIATGN strain D29	ASV_225	0.438299	0.7961	0.477051	0.819107
WT flora -> sPLA2-IIATGN strain D21 vs WT flora -> sPLA2-IIATGN strain D29	ASV_103	0.433793	0.796125	0.455078	0.806405
WT flora -> sPLA2-IIATGN strain D21 vs WT flora -> sPLA2-IIATGN strain D29	ASV_113	0.438925	0.798086	0.51416	0.842911
WT flora -> sPLA2-IIATGN strain D21 vs WT flora -> sPLA2-IIATGN strain D29	ASV_92	0.454659	0.799343	0.52002	0.83698
WT flora -> sPLA2-IIATGN strain D21 vs WT flora -> sPLA2-IIATGN strain D29	ASV_256	0.453066	0.799928	0.503418	0.829095
WT flora -> sPLA2-IIATGN strain D21 vs WT flora -> sPLA2-IIATGN strain D29	ASV_477	0.432055	0.800106	0.507812	0.846191
WT flora -> sPLA2-IIATGN strain D21 vs WT flora -> sPLA2-IIATGN strain D29	ASV_14	0.419277	0.803458	0.461426	0.85509
WT flora -> sPLA2-IIATGN strain D21 vs WT flora -> sPLA2-IIATGN strain D29	ASV_188	0.435018	0.803616	0.585938	0.863679
WT flora -> sPLA2-IIATGN strain D21 vs WT flora -> sPLA2-IIATGN strain D29	ASV_62	0.431835	0.803939	0.556152	0.867277
WT flora -> sPLA2-IIATGN strain D21 vs WT flora -> sPLA2-IIATGN strain D29	ASV_190	0.434467	0.804045	0.605957	0.890725
WT flora -> sPLA2-IIATGN strain D21 vs WT flora -> sPLA2-IIATGN strain D29	ASV_98	0.454528	0.804068	0.538086	0.845503
WT flora -> sPLA2-IIATGN strain D21 vs WT flora -> sPLA2-IIATGN strain D29	ASV_201	0.438083	0.805121	0.614258	0.873992
WT flora -> sPLA2-IIATGN strain D21 vs WT flora -> sPLA2-IIATGN strain D29	ASV_117	0.422437	0.807052	0.504883	0.868099
WT flora -> sPLA2-IIATGN strain D21 vs WT flora -> sPLA2-IIATGN strain D29	ASV_153	0.467712	0.807339	0.499023	0.829717
WT flora -> sPLA2-IIATGN strain D21 vs WT flora -> sPLA2-IIATGN strain D29	ASV_121	0.485387	0.808596	0.47168	0.818958
WT flora -> sPLA2-IIATGN strain D21 vs WT flora -> sPLA2-IIATGN strain D29	ASV_198	0.457757	0.809701	0.571777	0.863105
WT flora -> sPLA2-IIATGN strain D21 vs WT flora -> sPLA2-IIATGN strain D29	ASV_328	0.465188	0.81009	0.537598	0.851632
WT flora -> sPLA2-IIATGN strain D21 vs WT flora -> sPLA2-IIATGN strain D29	ASV_13	0.435909	0.811215	0.510254	0.87221
WT flora -> sPLA2-IIATGN strain D21 vs WT flora -> sPLA2-IIATGN strain D29	ASV_134	0.463466	0.811824	0.543457	0.851939
WT flora -> sPLA2-IIATGN strain D21 vs WT flora -> sPLA2-IIATGN strain D29	ASV_217	0.488527	0.813959	0.586914	0.863928
WT flora -> sPLA2-IIATGN strain D21 vs WT flora -> sPLA2-IIATGN strain D29	ASV_36	0.458136	0.814881	0.655762	0.899618
WT flora -> sPLA2-IIATGN strain D21 vs WT flora -> sPLA2-IIATGN strain D29	ASV_334	0.49237	0.815544	0.566406	0.85579
WT flora -> sPLA2-IIATGN strain D21 vs WT flora -> sPLA2-IIATGN strain D29	ASV_238	0.47762	0.816412	0.557129	0.86156
WT flora -> sPLA2-IIATGN strain D21 vs WT flora -> sPLA2-IIATGN strain D29	ASV_241	0.503674	0.817907	0.578613	0.857527
WT flora -> sPLA2-IIATGN strain D21 vs WT flora -> sPLA2-IIATGN strain D29	ASV_331	0.47443	0.818487	0.586914	0.874076
WT flora -> sPLA2-IIATGN strain D21 vs WT flora -> sPLA2-IIATGN strain D29	ASV_428	0.501011	0.820511	0.585449	0.86051
WT flora -> sPLA2-IIATGN strain D21 vs WT flora -> sPLA2-IIATGN strain D29	ASV_210	0.479774	0.820979	0.534668	0.873037
WT flora -> sPLA2-IIATGN strain D21 vs WT flora -> sPLA2-IIATGN strain D29	ASV_234	0.475366	0.821478	0.633301	0.904455
WT flora -> sPLA2-IIATGN strain D21 vs WT flora -> sPLA2-IIATGN strain D29	ASV_231	0.487358	0.821699	0.583008	0.872126
WT flora -> sPLA2-IIATGN strain D21 vs WT flora -> sPLA2-IIATGN strain D29	ASV_395	0.481726	0.82239	0.59668	0.876686
WT flora -> sPLA2-IIATGN strain D21 vs WT flora -> sPLA2-IIATGN strain D29	ASV_573	0.483402	0.823268	0.582031	0.873952
WT flora -> sPLA2-IIATGN strain D21 vs WT flora -> sPLA2-IIATGN strain D29	ASV_143	0.504497	0.823299	0.587891	0.873339
WT flora -> sPLA2-IIATGN strain D21 vs WT flora -> sPLA2-IIATGN strain D29	ASV_261	0.493429	0.823528	0.583496	0.869603
WT flora -> sPLA2-IIATGN strain D21 vs WT flora -> sPLA2-IIATGN strain D29	ASV_115	0.512651	0.823698	0.578125	0.860385
WT flora -> sPLA2-IIATGN strain D21 vs WT flora -> sPLA2-IIATGN strain D29	ASV_43	0.490958	0.823796	0.610352	0.880518
WT flora -> sPLA2-IIATGN strain D21 vs WT flora -> sPLA2-IIATGN strain D29	ASV_280	0.50683	0.824146	0.594238	0.870145
WT flora -> sPLA2-IIATGN strain D21 vs WT flora -> sPLA2-IIATGN strain D29	ASV_216	0.487197	0.825828	0.624512	0.88669
WT flora -> sPLA2-IIATGN strain D21 vs WT flora -> sPLA2-IIATGN strain D29	ASV_425	0.497613	0.82635	0.512695	0.85382
WT flora -> sPLA2-IIATGN strain D21 vs WT flora -> sPLA2-IIATGN strain D29	ASV_29	0.480022	0.827778	0.696289	0.926521
WT flora -> sPLA2-IIATGN strain D21 vs WT flora -> sPLA2-IIATGN strain D29	ASV_88	0.493753	0.828519	0.615723	0.893254
WT flora -> sPLA2-IIATGN strain D21 vs WT flora -> sPLA2-IIATGN strain D29	ASV_287	0.499925	0.829877	0.581543	0.889003
WT flora -> sPLA2-IIATGN strain D21 vs WT flora -> sPLA2-IIATGN strain D29	ASV_416	0.513905	0.82994	0.570312	0.868514
WT flora -> sPLA2-IIATGN strain D21 vs WT flora -> sPLA2-IIATGN strain D29	ASV_418	0.508197	0.830482	0.597168	0.876067
WT flora -> sPLA2-IIATGN strain D21 vs WT flora -> sPLA2-IIATGN strain D29	ASV_274	0.524679	0.833267	0.589355	0.867577
WT flora -> sPLA2-IIATGN strain D21 vs WT flora -> sPLA2-IIATGN strain D29	ASV_473	0.529101	0.834059	0.628906	0.886357
WT flora -> sPLA2-IIATGN strain D21 vs WT flora -> sPLA2-IIATGN strain D29	ASV_316	0.521974	0.834935	0.603516	0.883079
WT flora -> sPLA2-IIATGN strain D21 vs WT flora -> sPLA2-IIATGN strain D29	ASV_157	0.540037	0.835396	0.600586	0.880659
WT flora -> sPLA2-IIATGN strain D21 vs WT flora -> sPLA2-IIATGN strain D29	ASV_175	0.49981	0.836124	0.635254	0.906702
WT flora -> sPLA2-IIATGN strain D21 vs WT flora -> sPLA2-IIATGN strain D29	ASV_81	0.49526	0.836844	0.594238	0.893465
WT flora -> sPLA2-IIATGN strain D21 vs WT flora -> sPLA2-IIATGN strain D29	ASV_48	0.544822	0.837353	0.626953	0.875039
WT flora -> sPLA2-IIATGN strain D21 vs WT flora -> sPLA2-IIATGN strain D29	ASV_158	0.493437	0.837912	0.822754	0.961423
WT flora -> sPLA2-IIATGN strain D21 vs WT flora -> sPLA2-IIATGN strain D29	ASV_51	0.516774	0.840359	0.665039	0.908431
WT flora -> sPLA2-IIATGN strain D21 vs WT flora -> sPLA2-IIATGN strain D29	ASV_410	0.544489	0.84084	0.630859	0.889194
WT flora -> sPLA2-IIATGN strain D21 vs WT flora -> sPLA2-IIATGN strain D29	ASV_193	0.527041	0.841641	0.658203	0.906837
WT flora -> sPLA2-IIATGN strain D21 vs WT flora -> sPLA2-IIATGN strain D29	ASV_226	0.539194	0.842235	0.640625	0.893935
WT flora -> sPLA2-IIATGN strain D21 vs WT flora -> sPLA2-IIATGN strain D29	ASV_108	0.52625	0.842431	0.598633	0.882708
WT flora -> sPLA2-IIATGN strain D21 vs WT flora -> sPLA2-IIATGN strain D29	ASV_44	0.531097	0.843239	0.62793	0.897775
WT flora -> sPLA2-IIATGN strain D21 vs WT flora -> sPLA2-IIATGN strain D29	ASV_342	0.547902	0.844661	0.671387	0.894871
WT flora -> sPLA2-IIATGN strain D21 vs WT flora -> sPLA2-IIATGN strain D29	ASV_269	0.542461	0.845314	0.626953	0.891868
WT flora -> sPLA2-IIATGN strain D21 vs WT flora -> sPLA2-IIATGN strain D29	ASV_173	0.550791	0.845709	0.646973	0.893678
WT flora -> sPLA2-IIATGN strain D21 vs WT flora -> sPLA2-IIATGN strain D29	ASV_227	0.534773	0.846925	0.570801	0.886692
WT flora -> sPLA2-IIATGN strain D21 vs WT flora -> sPLA2-IIATGN strain D29	ASV_138	0.546435	0.847926	0.635254	0.898448
WT flora -> sPLA2-IIATGN strain D21 vs WT flora -> sPLA2-IIATGN strain D29	ASV_448	0.54505	0.848728	0.630371	0.896483
WT flora -> sPLA2-IIATGN strain D21 vs WT flora -> sPLA2-IIATGN strain D29	ASV_243	0.555996	0.848922	0.65332	0.903545
WT flora -> sPLA2-IIATGN strain D21 vs WT flora -> sPLA2-IIATGN strain D29	ASV_536	0.569116	0.85042	0.658203	0.892522
WT flora -> sPLA2-IIATGN strain D21 vs WT flora -> sPLA2-IIATGN strain D29	ASV_304	0.549843	0.850594	0.756836	0.943041
WT flora -> sPLA2-IIATGN strain D21 vs WT flora -> sPLA2-IIATGN strain D29	ASV_374	0.571468	0.852561	0.642578	0.89705
WT flora -> sPLA2-IIATGN strain D21 vs WT flora -> sPLA2-IIATGN strain D29	ASV_144	0.524021	0.854584	0.717285	0.943781
WT flora -> sPLA2-IIATGN strain D21 vs WT flora -> sPLA2-IIATGN strain D29	ASV_33	0.516616	0.855594	0.800781	0.964176
WT flora -> sPLA2-IIATGN strain D21 vs WT flora -> sPLA2-IIATGN strain D29	ASV_68	0.544112	0.856365	0.531738	0.892633
WT flora -> sPLA2-IIATGN strain D21 vs WT flora -> sPLA2-IIATGN strain D29	ASV_359	0.547473	0.856454	0.540039	0.881831
WT flora -> sPLA2-IIATGN strain D21 vs WT flora -> sPLA2-IIATGN strain D29	ASV_135	0.563177	0.85757	0.626465	0.900339
WT flora -> sPLA2-IIATGN strain D21 vs WT flora -> sPLA2-IIATGN strain D29	ASV_356	0.579448	0.857765	0.691895	0.910828
WT flora -> sPLA2-IIATGN strain D21 vs WT flora -> sPLA2-IIATGN strain D29	ASV_282	0.577107	0.857778	0.675293	0.911634
WT flora -> sPLA2-IIATGN strain D21 vs WT flora -> sPLA2-IIATGN strain D29	ASV_350	0.575975	0.860188	0.66748	0.910085
WT flora -> sPLA2-IIATGN strain D21 vs WT flora -> sPLA2-IIATGN strain D29	ASV_337	0.6039	0.86233	0.690918	0.912064
WT flora -> sPLA2-IIATGN strain D21 vs WT flora -> sPLA2-IIATGN strain D29	ASV_370	0.583553	0.862354	0.687988	0.916537
WT flora -> sPLA2-IIATGN strain D21 vs WT flora -> sPLA2-IIATGN strain D29	ASV_85	0.580751	0.862461	0.693359	0.921814
WT flora -> sPLA2-IIATGN strain D21 vs WT flora -> sPLA2-IIATGN strain D29	ASV_218	0.588603	0.863715	0.692383	0.914083
WT flora -> sPLA2-IIATGN strain D21 vs WT flora -> sPLA2-IIATGN strain D29	ASV_235	0.591503	0.865388	0.647949	0.908253
WT flora -> sPLA2-IIATGN strain D21 vs WT flora -> sPLA2-IIATGN strain D29	ASV_200	0.580351	0.866715	0.770996	0.945605
WT flora -> sPLA2-IIATGN strain D21 vs WT flora -> sPLA2-IIATGN strain D29	ASV_126	0.593392	0.867072	0.697266	0.924944
WT flora -> sPLA2-IIATGN strain D21 vs WT flora -> sPLA2-IIATGN strain D29	ASV_164	0.608371	0.868472	0.680176	0.913919
WT flora -> sPLA2-IIATGN strain D21 vs WT flora -> sPLA2-IIATGN strain D29	ASV_196	0.615115	0.869763	0.645996	0.911708
WT flora -> sPLA2-IIATGN strain D21 vs WT flora -> sPLA2-IIATGN strain D29	ASV_427	0.611922	0.86989	0.716797	0.924163
WT flora -> sPLA2-IIATGN strain D21 vs WT flora -> sPLA2-IIATGN strain D29	ASV_204	0.597001	0.870326	0.778809	0.944208
WT flora -> sPLA2-IIATGN strain D21 vs WT flora -> sPLA2-IIATGN strain D29	ASV_211	0.614186	0.873263	0.714844	0.922678
WT flora -> sPLA2-IIATGN strain D21 vs WT flora -> sPLA2-IIATGN strain D29	ASV_111	0.610715	0.873335	0.720703	0.928904
WT flora -> sPLA2-IIATGN strain D21 vs WT flora -> sPLA2-IIATGN strain D29	ASV_27	0.593561	0.873942	0.703125	0.926311
WT flora -> sPLA2-IIATGN strain D21 vs WT flora -> sPLA2-IIATGN strain D29	ASV_302	0.603117	0.875582	0.717285	0.928781
WT flora -> sPLA2-IIATGN strain D21 vs WT flora -> sPLA2-IIATGN strain D29	ASV_308	0.631375	0.878719	0.603516	0.90054
WT flora -> sPLA2-IIATGN strain D21 vs WT flora -> sPLA2-IIATGN strain D29	ASV_360	0.62544	0.879307	0.731934	0.929476
WT flora -> sPLA2-IIATGN strain D21 vs WT flora -> sPLA2-IIATGN strain D29	ASV_99	0.613604	0.880211	0.774902	0.949052
WT flora -> sPLA2-IIATGN strain D21 vs WT flora -> sPLA2-IIATGN strain D29	ASV_104	0.633906	0.881178	0.766113	0.945639
WT flora -> sPLA2-IIATGN strain D21 vs WT flora -> sPLA2-IIATGN strain D29	ASV_228	0.626564	0.882358	0.776367	0.951601
WT flora -> sPLA2-IIATGN strain D21 vs WT flora -> sPLA2-IIATGN strain D29	ASV_247	0.633474	0.882718	0.785645	0.942331
WT flora -> sPLA2-IIATGN strain D21 vs WT flora -> sPLA2-IIATGN strain D29	ASV_58	0.639554	0.882927	0.536621	0.887187
WT flora -> sPLA2-IIATGN strain D21 vs WT flora -> sPLA2-IIATGN strain D29	ASV_185	0.632592	0.883864	0.697754	0.922787
WT flora -> sPLA2-IIATGN strain D21 vs WT flora -> sPLA2-IIATGN strain D29	ASV_162	0.64762	0.885504	0.724121	0.929086
WT flora -> sPLA2-IIATGN strain D21 vs WT flora -> sPLA2-IIATGN strain D29	ASV_45	0.637847	0.88563	0.736328	0.938955
WT flora -> sPLA2-IIATGN strain D21 vs WT flora -> sPLA2-IIATGN strain D29	ASV_178	0.638061	0.886151	0.705566	0.92868
WT flora -> sPLA2-IIATGN strain D21 vs WT flora -> sPLA2-IIATGN strain D29	ASV_3	0.603457	0.886599	0.644043	0.930897
WT flora -> sPLA2-IIATGN strain D21 vs WT flora -> sPLA2-IIATGN strain D29	ASV_379	0.640422	0.887201	0.722656	0.936341
WT flora -> sPLA2-IIATGN strain D21 vs WT flora -> sPLA2-IIATGN strain D29	ASV_82	0.643211	0.887653	0.679688	0.924543
WT flora -> sPLA2-IIATGN strain D21 vs WT flora -> sPLA2-IIATGN strain D29	ASV_90	0.627437	0.888146	0.761719	0.945076
WT flora -> sPLA2-IIATGN strain D21 vs WT flora -> sPLA2-IIATGN strain D29	ASV_168	0.649902	0.888477	0.783691	0.945842
WT flora -> sPLA2-IIATGN strain D21 vs WT flora -> sPLA2-IIATGN strain D29	ASV_7	0.641747	0.8896	0.754395	0.945962
WT flora -> sPLA2-IIATGN strain D21 vs WT flora -> sPLA2-IIATGN strain D29	ASV_96	0.658736	0.890009	0.687988	0.928228
WT flora -> sPLA2-IIATGN strain D21 vs WT flora -> sPLA2-IIATGN strain D29	ASV_312	0.652501	0.890529	0.63623	0.918731
WT flora -> sPLA2-IIATGN strain D21 vs WT flora -> sPLA2-IIATGN strain D29	ASV_12	0.634015	0.895345	0.655762	0.931544
WT flora -> sPLA2-IIATGN strain D21 vs WT flora -> sPLA2-IIATGN strain D29	ASV_141	0.668956	0.898	0.727051	0.932146
WT flora -> sPLA2-IIATGN strain D21 vs WT flora -> sPLA2-IIATGN strain D29	ASV_344	0.678282	0.898862	0.733398	0.936235
WT flora -> sPLA2-IIATGN strain D21 vs WT flora -> sPLA2-IIATGN strain D29	ASV_433	0.67081	0.899082	0.821777	0.956201
WT flora -> sPLA2-IIATGN strain D21 vs WT flora -> sPLA2-IIATGN strain D29	ASV_47	0.693101	0.902463	0.694336	0.932939
WT flora -> sPLA2-IIATGN strain D21 vs WT flora -> sPLA2-IIATGN strain D29	ASV_315	0.689778	0.903122	0.79541	0.952346
WT flora -> sPLA2-IIATGN strain D21 vs WT flora -> sPLA2-IIATGN strain D29	ASV_273	0.698373	0.903794	0.82959	0.957779
WT flora -> sPLA2-IIATGN strain D21 vs WT flora -> sPLA2-IIATGN strain D29	ASV_31	0.672863	0.905113	0.794922	0.960857
WT flora -> sPLA2-IIATGN strain D21 vs WT flora -> sPLA2-IIATGN strain D29	ASV_59	0.698485	0.907062	0.734863	0.937536
WT flora -> sPLA2-IIATGN strain D21 vs WT flora -> sPLA2-IIATGN strain D29	ASV_358	0.703122	0.907514	0.76416	0.950392
WT flora -> sPLA2-IIATGN strain D21 vs WT flora -> sPLA2-IIATGN strain D29	ASV_155	0.711208	0.908842	0.777832	0.947292
WT flora -> sPLA2-IIATGN strain D21 vs WT flora -> sPLA2-IIATGN strain D29	ASV_120	0.706239	0.912417	0.813965	0.958543
WT flora -> sPLA2-IIATGN strain D21 vs WT flora -> sPLA2-IIATGN strain D29	ASV_26	0.72432	0.916373	0.868164	0.966786
WT flora -> sPLA2-IIATGN strain D21 vs WT flora -> sPLA2-IIATGN strain D29	ASV_8	0.728245	0.918133	0.833008	0.962952
WT flora -> sPLA2-IIATGN strain D21 vs WT flora -> sPLA2-IIATGN strain D29	ASV_160	0.726008	0.918729	0.77832	0.954003
WT flora -> sPLA2-IIATGN strain D21 vs WT flora -> sPLA2-IIATGN strain D29	ASV_9	0.729574	0.918828	0.797363	0.958729
WT flora -> sPLA2-IIATGN strain D21 vs WT flora -> sPLA2-IIATGN strain D29	ASV_202	0.73323	0.919378	0.808594	0.955714
WT flora -> sPLA2-IIATGN strain D21 vs WT flora -> sPLA2-IIATGN strain D29	ASV_167	0.732115	0.921363	0.87207	0.973721
WT flora -> sPLA2-IIATGN strain D21 vs WT flora -> sPLA2-IIATGN strain D29	ASV_123	0.738556	0.923806	0.897461	0.976715
WT flora -> sPLA2-IIATGN strain D21 vs WT flora -> sPLA2-IIATGN strain D29	ASV_254	0.75293	0.924715	0.875977	0.97403
WT flora -> sPLA2-IIATGN strain D21 vs WT flora -> sPLA2-IIATGN strain D29	ASV_148	0.757991	0.9287	0.685059	0.935028
WT flora -> sPLA2-IIATGN strain D21 vs WT flora -> sPLA2-IIATGN strain D29	ASV_125	0.782344	0.932764	0.79248	0.950141
WT flora -> sPLA2-IIATGN strain D21 vs WT flora -> sPLA2-IIATGN strain D29	ASV_101	0.789591	0.936555	0.853516	0.971688
WT flora -> sPLA2-IIATGN strain D21 vs WT flora -> sPLA2-IIATGN strain D29	ASV_38	0.772878	0.937139	0.941406	0.987267
WT flora -> sPLA2-IIATGN strain D21 vs WT flora -> sPLA2-IIATGN strain D29	ASV_224	0.810014	0.94199	0.834473	0.964901
WT flora -> sPLA2-IIATGN strain D21 vs WT flora -> sPLA2-IIATGN strain D29	ASV_42	0.811191	0.942632	0.837402	0.965781
WT flora -> sPLA2-IIATGN strain D21 vs WT flora -> sPLA2-IIATGN strain D29	ASV_191	0.810148	0.944576	0.897461	0.979879
WT flora -> sPLA2-IIATGN strain D21 vs WT flora -> sPLA2-IIATGN strain D29	ASV_57	0.82894	0.951724	0.95166	0.988443
WT flora -> sPLA2-IIATGN strain D21 vs WT flora -> sPLA2-IIATGN strain D29	ASV_20	0.877867	0.963413	0.963379	0.992415
WT flora -> sPLA2-IIATGN strain D21 vs WT flora -> sPLA2-IIATGN strain D29	ASV_39	0.893136	0.967961	0.879883	0.972805
WT flora -> sPLA2-IIATGN strain D21 vs WT flora -> sPLA2-IIATGN strain D29	ASV_22	0.922845	0.974473	0.762695	0.954707
WT flora -> WT strain D21 vs WT flora -> WT strain D29	ASV_45	0.00441102	0.149541	0.0625	0.297232
WT flora -> WT strain D21 vs WT flora -> WT strain D29	ASV_10	0.0093872	0.197548	0.0625	0.297232
WT flora -> WT strain D21 vs WT flora -> WT strain D29	ASV_54	0.0121132	0.200063	0.0625	0.297232
WT flora -> WT strain D21 vs WT flora -> WT strain D29	ASV_153	0.0137116	0.201813	0.0625	0.297232
WT flora -> WT strain D21 vs WT flora -> WT strain D29	ASV_220	0.015498	0.209567	0.0629883	0.297673
WT flora -> WT strain D21 vs WT flora -> WT strain D29	ASV_259	0.0168002	0.218917	0.0629883	0.297232
WT flora -> WT strain D21 vs WT flora -> WT strain D29	ASV_155	0.0211161	0.224017	0.0634766	0.297874
WT flora -> WT strain D21 vs WT flora -> WT strain D29	ASV_288	0.0353611	0.245054	0.0771484	0.311111
WT flora -> WT strain D21 vs WT flora -> WT strain D29	ASV_284	0.0289117	0.248973	0.0678711	0.302414
WT flora -> WT strain D21 vs WT flora -> WT strain D29	ASV_310	0.0354116	0.254507	0.0761719	0.31089
WT flora -> WT strain D21 vs WT flora -> WT strain D29	ASV_90	0.0336003	0.256422	0.0693359	0.303365
WT flora -> WT strain D21 vs WT flora -> WT strain D29	ASV_255	0.0349302	0.257396	0.074707	0.306972
WT flora -> WT strain D21 vs WT flora -> WT strain D29	ASV_193	0.026721	0.257598	0.0717773	0.306943
WT flora -> WT strain D21 vs WT flora -> WT strain D29	ASV_75	0.0313881	0.260649	0.0649414	0.299782
WT flora -> WT strain D21 vs WT flora -> WT strain D29	ASV_51	0.0314575	0.263736	0.0673828	0.301766
WT flora -> WT strain D21 vs WT flora -> WT strain D29	ASV_410	0.0500682	0.275929	0.081543	0.315015
WT flora -> WT strain D21 vs WT flora -> WT strain D29	ASV_95	0.0391952	0.278955	0.104004	0.337989
WT flora -> WT strain D21 vs WT flora -> WT strain D29	ASV_241	0.0435861	0.279147	0.0742188	0.308816
WT flora -> WT strain D21 vs WT flora -> WT strain D29	ASV_9	0.0347417	0.279557	0.109375	0.340927
WT flora -> WT strain D21 vs WT flora -> WT strain D29	ASV_41	0.0401794	0.282241	0.104492	0.338512
WT flora -> WT strain D21 vs WT flora -> WT strain D29	ASV_80	0.0496877	0.284969	0.0722656	0.305962
WT flora -> WT strain D21 vs WT flora -> WT strain D29	ASV_12	0.0449276	0.286475	0.0625	0.297232
WT flora -> WT strain D21 vs WT flora -> WT strain D29	ASV_3	0.0481931	0.288006	0.0625	0.297232
WT flora -> WT strain D21 vs WT flora -> WT strain D29	ASV_18	0.0504903	0.28939	0.0844727	0.319535
WT flora -> WT strain D21 vs WT flora -> WT strain D29	ASV_21	0.0525743	0.290219	0.123535	0.357998
WT flora -> WT strain D21 vs WT flora -> WT strain D29	ASV_4	0.0566873	0.291953	0.0678711	0.301191
WT flora -> WT strain D21 vs WT flora -> WT strain D29	ASV_89	0.0570821	0.292852	0.11377	0.349123
WT flora -> WT strain D21 vs WT flora -> WT strain D29	ASV_1	0.0600586	0.2933	0.0625	0.297232
WT flora -> WT strain D21 vs WT flora -> WT strain D29	ASV_74	0.0548592	0.293518	0.0966797	0.329659
WT flora -> WT strain D21 vs WT flora -> WT strain D29	ASV_20	0.0594716	0.294184	0.0639648	0.298002
WT flora -> WT strain D21 vs WT flora -> WT strain D29	ASV_130	0.0583907	0.294409	0.0678711	0.302831
WT flora -> WT strain D21 vs WT flora -> WT strain D29	ASV_178	0.0747816	0.294642	0.126953	0.358562
WT flora -> WT strain D21 vs WT flora -> WT strain D29	ASV_43	0.0634357	0.295029	0.0625	0.297232
WT flora -> WT strain D21 vs WT flora -> WT strain D29	ASV_11	0.0657047	0.297439	0.117188	0.351421
WT flora -> WT strain D21 vs WT flora -> WT strain D29	ASV_8	0.0671254	0.297833	0.116211	0.350324
WT flora -> WT strain D21 vs WT flora -> WT strain D29	ASV_7	0.0697549	0.299705	0.11084	0.34465
WT flora -> WT strain D21 vs WT flora -> WT strain D29	ASV_277	0.0721311	0.3005	0.111328	0.345566
WT flora -> WT strain D21 vs WT flora -> WT strain D29	ASV_228	0.0681736	0.302317	0.103027	0.335718
WT flora -> WT strain D21 vs WT flora -> WT strain D29	ASV_13	0.0765683	0.30269	0.097168	0.330931
WT flora -> WT strain D21 vs WT flora -> WT strain D29	ASV_14	0.075203	0.302833	0.0869141	0.319158
WT flora -> WT strain D21 vs WT flora -> WT strain D29	ASV_304	0.0707604	0.303272	0.0732422	0.307587
WT flora -> WT strain D21 vs WT flora -> WT strain D29	ASV_188	0.0757161	0.311476	0.0966797	0.332647
WT flora -> WT strain D21 vs WT flora -> WT strain D29	ASV_39	0.090426	0.315591	0.182617	0.422325
WT flora -> WT strain D21 vs WT flora -> WT strain D29	ASV_22	0.0909392	0.31571	0.201172	0.437457
WT flora -> WT strain D21 vs WT flora -> WT strain D29	ASV_152	0.0851874	0.316904	0.140625	0.374187
WT flora -> WT strain D21 vs WT flora -> WT strain D29	ASV_69	0.0910021	0.320484	0.109375	0.34359
WT flora -> WT strain D21 vs WT flora -> WT strain D29	ASV_206	0.0891803	0.321022	0.120605	0.351492
WT flora -> WT strain D21 vs WT flora -> WT strain D29	ASV_337	0.0968873	0.321215	0.140137	0.372434
WT flora -> WT strain D21 vs WT flora -> WT strain D29	ASV_185	0.09022	0.321253	0.0795898	0.31354
WT flora -> WT strain D21 vs WT flora -> WT strain D29	ASV_27	0.0957255	0.323136	0.133301	0.368866
WT flora -> WT strain D21 vs WT flora -> WT strain D29	ASV_104	0.0931145	0.325595	0.112793	0.347039
WT flora -> WT strain D21 vs WT flora -> WT strain D29	ASV_33	0.100537	0.325635	0.247559	0.489615
WT flora -> WT strain D21 vs WT flora -> WT strain D29	ASV_38	0.104945	0.3306	0.289062	0.529329
WT flora -> WT strain D21 vs WT flora -> WT strain D29	ASV_92	0.111285	0.33697	0.179199	0.424799
WT flora -> WT strain D21 vs WT flora -> WT strain D29	ASV_343	0.122786	0.339744	0.163574	0.394487
WT flora -> WT strain D21 vs WT flora -> WT strain D29	ASV_42	0.138048	0.341899	0.202637	0.424987
WT flora -> WT strain D21 vs WT flora -> WT strain D29	ASV_359	0.112703	0.342902	0.135254	0.369627
WT flora -> WT strain D21 vs WT flora -> WT strain D29	ASV_269	0.112389	0.343236	0.164062	0.392063
WT flora -> WT strain D21 vs WT flora -> WT strain D29	ASV_261	0.123859	0.344575	0.172852	0.402522
WT flora -> WT strain D21 vs WT flora -> WT strain D29	ASV_218	0.122351	0.347784	0.171875	0.403602
WT flora -> WT strain D21 vs WT flora -> WT strain D29	ASV_274	0.119259	0.347937	0.128906	0.361217
WT flora -> WT strain D21 vs WT flora -> WT strain D29	ASV_5	0.119596	0.350206	0.215332	0.459495
WT flora -> WT strain D21 vs WT flora -> WT strain D29	ASV_135	0.122405	0.352324	0.153809	0.389078
WT flora -> WT strain D21 vs WT flora -> WT strain D29	ASV_395	0.121178	0.352838	0.154785	0.386397
WT flora -> WT strain D21 vs WT flora -> WT strain D29	ASV_46	0.12691	0.358696	0.0981445	0.334349
WT flora -> WT strain D21 vs WT flora -> WT strain D29	ASV_170	0.129604	0.360078	0.184082	0.414046
WT flora -> WT strain D21 vs WT flora -> WT strain D29	ASV_238	0.147245	0.369031	0.187988	0.418295
WT flora -> WT strain D21 vs WT flora -> WT strain D29	ASV_477	0.14817	0.375156	0.199707	0.422894
WT flora -> WT strain D21 vs WT flora -> WT strain D29	ASV_114	0.145818	0.378271	0.186523	0.426252
WT flora -> WT strain D21 vs WT flora -> WT strain D29	ASV_126	0.153375	0.37894	0.198242	0.427758
WT flora -> WT strain D21 vs WT flora -> WT strain D29	ASV_427	0.171595	0.387376	0.215332	0.443323
WT flora -> WT strain D21 vs WT flora -> WT strain D29	ASV_81	0.157733	0.387745	0.22168	0.460971
WT flora -> WT strain D21 vs WT flora -> WT strain D29	ASV_105	0.161659	0.391301	0.235352	0.469506
WT flora -> WT strain D21 vs WT flora -> WT strain D29	ASV_157	0.168259	0.394932	0.223145	0.450354
WT flora -> WT strain D21 vs WT flora -> WT strain D29	ASV_88	0.166131	0.398979	0.224609	0.466715
WT flora -> WT strain D21 vs WT flora -> WT strain D29	ASV_56	0.164878	0.399052	0.150391	0.38657
WT flora -> WT strain D21 vs WT flora -> WT strain D29	ASV_111	0.179731	0.402127	0.245605	0.471668
WT flora -> WT strain D21 vs WT flora -> WT strain D29	ASV_146	0.180571	0.40654	0.212402	0.443178
WT flora -> WT strain D21 vs WT flora -> WT strain D29	ASV_473	0.191235	0.407529	0.23877	0.464453
WT flora -> WT strain D21 vs WT flora -> WT strain D29	ASV_287	0.199387	0.410943	0.234375	0.457674
WT flora -> WT strain D21 vs WT flora -> WT strain D29	ASV_113	0.183144	0.412252	0.259766	0.492072
WT flora -> WT strain D21 vs WT flora -> WT strain D29	ASV_138	0.191523	0.413774	0.241211	0.47231
WT flora -> WT strain D21 vs WT flora -> WT strain D29	ASV_148	0.18725	0.414439	0.261719	0.482152
WT flora -> WT strain D21 vs WT flora -> WT strain D29	ASV_118	0.183671	0.415136	0.279785	0.514351
WT flora -> WT strain D21 vs WT flora -> WT strain D29	ASV_191	0.207835	0.421896	0.259277	0.479028
WT flora -> WT strain D21 vs WT flora -> WT strain D29	ASV_16	0.189531	0.425208	0.257812	0.502738
WT flora -> WT strain D21 vs WT flora -> WT strain D29	ASV_82	0.191263	0.425267	0.23291	0.475441
WT flora -> WT strain D21 vs WT flora -> WT strain D29	ASV_77	0.199124	0.426393	0.279297	0.505387
WT flora -> WT strain D21 vs WT flora -> WT strain D29	ASV_356	0.21128	0.429866	0.271973	0.487527
WT flora -> WT strain D21 vs WT flora -> WT strain D29	ASV_59	0.214714	0.433489	0.279297	0.502117
WT flora -> WT strain D21 vs WT flora -> WT strain D29	ASV_86	0.2013	0.433517	0.267578	0.496155
WT flora -> WT strain D21 vs WT flora -> WT strain D29	ASV_212	0.223151	0.436403	0.268555	0.48477
WT flora -> WT strain D21 vs WT flora -> WT strain D29	ASV_98	0.230406	0.438859	0.263672	0.475684
WT flora -> WT strain D21 vs WT flora -> WT strain D29	ASV_91	0.230288	0.441379	0.256348	0.480972
WT flora -> WT strain D21 vs WT flora -> WT strain D29	ASV_108	0.230916	0.452516	0.288574	0.515299
WT flora -> WT strain D21 vs WT flora -> WT strain D29	ASV_350	0.248327	0.454388	0.262695	0.487043
WT flora -> WT strain D21 vs WT flora -> WT strain D29	ASV_360	0.248921	0.462227	0.322754	0.531853
WT flora -> WT strain D21 vs WT flora -> WT strain D29	ASV_316	0.253835	0.46309	0.300781	0.517547
WT flora -> WT strain D21 vs WT flora -> WT strain D29	ASV_433	0.254076	0.467083	0.297363	0.516793
WT flora -> WT strain D21 vs WT flora -> WT strain D29	ASV_123	0.24858	0.46858	0.299805	0.527371
WT flora -> WT strain D21 vs WT flora -> WT strain D29	ASV_36	0.23301	0.4693	0.41748	0.632667
WT flora -> WT strain D21 vs WT flora -> WT strain D29	ASV_303	0.260019	0.469366	0.294922	0.506382
WT flora -> WT strain D21 vs WT flora -> WT strain D29	ASV_370	0.265973	0.472047	0.351562	0.549393
WT flora -> WT strain D21 vs WT flora -> WT strain D29	ASV_62	0.263829	0.473235	0.321289	0.534226
WT flora -> WT strain D21 vs WT flora -> WT strain D29	ASV_47	0.244943	0.479135	0.275391	0.515174
WT flora -> WT strain D21 vs WT flora -> WT strain D29	ASV_107	0.281095	0.480804	0.313477	0.525902
WT flora -> WT strain D21 vs WT flora -> WT strain D29	ASV_224	0.270133	0.48382	0.338867	0.555311
WT flora -> WT strain D21 vs WT flora -> WT strain D29	ASV_328	0.275211	0.488861	0.3125	0.538563
WT flora -> WT strain D21 vs WT flora -> WT strain D29	ASV_315	0.287288	0.491175	0.353027	0.553043
WT flora -> WT strain D21 vs WT flora -> WT strain D29	ASV_44	0.279328	0.491876	0.345703	0.561499
WT flora -> WT strain D21 vs WT flora -> WT strain D29	ASV_17	0.269285	0.499947	0.329102	0.56427
WT flora -> WT strain D21 vs WT flora -> WT strain D29	ASV_190	0.285287	0.501269	0.386719	0.589931
WT flora -> WT strain D21 vs WT flora -> WT strain D29	ASV_377	0.307648	0.50147	0.370117	0.56217
WT flora -> WT strain D21 vs WT flora -> WT strain D29	ASV_358	0.295766	0.503236	0.392578	0.586601
WT flora -> WT strain D21 vs WT flora -> WT strain D29	ASV_99	0.296833	0.504288	0.37207	0.571839
WT flora -> WT strain D21 vs WT flora -> WT strain D29	ASV_232	0.278693	0.504988	0.37207	0.600011
WT flora -> WT strain D21 vs WT flora -> WT strain D29	ASV_196	0.277996	0.506386	0.354004	0.583728
WT flora -> WT strain D21 vs WT flora -> WT strain D29	ASV_28	0.279566	0.507055	0.314453	0.551443
WT flora -> WT strain D21 vs WT flora -> WT strain D29	ASV_151	0.302317	0.507099	0.374512	0.573052
WT flora -> WT strain D21 vs WT flora -> WT strain D29	ASV_285	0.317748	0.512865	0.339355	0.542211
WT flora -> WT strain D21 vs WT flora -> WT strain D29	ASV_129	0.313313	0.515767	0.363281	0.565921
WT flora -> WT strain D21 vs WT flora -> WT strain D29	ASV_57	0.28745	0.516774	0.398438	0.626386
WT flora -> WT strain D21 vs WT flora -> WT strain D29	ASV_175	0.297946	0.5181	0.50293	0.684042
WT flora -> WT strain D21 vs WT flora -> WT strain D29	ASV_280	0.321166	0.520261	0.364746	0.569945
WT flora -> WT strain D21 vs WT flora -> WT strain D29	ASV_201	0.325359	0.520517	0.381348	0.577007
WT flora -> WT strain D21 vs WT flora -> WT strain D29	ASV_247	0.318074	0.522064	0.353027	0.563892
WT flora -> WT strain D21 vs WT flora -> WT strain D29	ASV_68	0.301884	0.529299	0.365723	0.598433
WT flora -> WT strain D21 vs WT flora -> WT strain D29	ASV_254	0.336292	0.529387	0.399902	0.591831
WT flora -> WT strain D21 vs WT flora -> WT strain D29	ASV_211	0.324928	0.529831	0.327637	0.552359
WT flora -> WT strain D21 vs WT flora -> WT strain D29	ASV_168	0.317753	0.538105	0.48584	0.680676
WT flora -> WT strain D21 vs WT flora -> WT strain D29	ASV_517	0.340261	0.541087	0.379883	0.592869
WT flora -> WT strain D21 vs WT flora -> WT strain D29	ASV_203	0.356271	0.542146	0.389648	0.584749
WT flora -> WT strain D21 vs WT flora -> WT strain D29	ASV_425	0.36725	0.550825	0.431641	0.617176
WT flora -> WT strain D21 vs WT flora -> WT strain D29	ASV_182	0.359561	0.551746	0.412109	0.609148
WT flora -> WT strain D21 vs WT flora -> WT strain D29	ASV_354	0.36623	0.556044	0.446289	0.625128
WT flora -> WT strain D21 vs WT flora -> WT strain D29	ASV_334	0.373647	0.558659	0.442383	0.626639
WT flora -> WT strain D21 vs WT flora -> WT strain D29	ASV_256	0.356002	0.559297	0.466797	0.661158
WT flora -> WT strain D21 vs WT flora -> WT strain D29	ASV_227	0.368675	0.561301	0.440918	0.632819
WT flora -> WT strain D21 vs WT flora -> WT strain D29	ASV_231	0.365203	0.561836	0.439941	0.632941
WT flora -> WT strain D21 vs WT flora -> WT strain D29	ASV_226	0.378349	0.564801	0.462402	0.641155
WT flora -> WT strain D21 vs WT flora -> WT strain D29	ASV_305	0.364736	0.570547	0.464844	0.664088
WT flora -> WT strain D21 vs WT flora -> WT strain D29	ASV_221	0.394772	0.570761	0.438965	0.619578
WT flora -> WT strain D21 vs WT flora -> WT strain D29	ASV_536	0.377797	0.570922	0.454102	0.649959
WT flora -> WT strain D21 vs WT flora -> WT strain D29	ASV_125	0.374343	0.571402	0.399414	0.612755
WT flora -> WT strain D21 vs WT flora -> WT strain D29	ASV_573	0.395792	0.574498	0.456055	0.636449
WT flora -> WT strain D21 vs WT flora -> WT strain D29	ASV_349	0.378908	0.574891	0.48584	0.6559
WT flora -> WT strain D21 vs WT flora -> WT strain D29	ASV_102	0.357693	0.575371	0.589844	0.763663
WT flora -> WT strain D21 vs WT flora -> WT strain D29	ASV_204	0.39525	0.575519	0.444336	0.624277
WT flora -> WT strain D21 vs WT flora -> WT strain D29	ASV_48	0.371736	0.578689	0.464355	0.66696
WT flora -> WT strain D21 vs WT flora -> WT strain D29	ASV_117	0.392398	0.581717	0.523926	0.69618
WT flora -> WT strain D21 vs WT flora -> WT strain D29	ASV_243	0.401437	0.582961	0.463379	0.641299
WT flora -> WT strain D21 vs WT flora -> WT strain D29	ASV_164	0.397477	0.586681	0.455566	0.648823
WT flora -> WT strain D21 vs WT flora -> WT strain D29	ASV_560	0.415279	0.588692	0.469727	0.646205
WT flora -> WT strain D21 vs WT flora -> WT strain D29	ASV_234	0.415434	0.594644	0.537598	0.697261
WT flora -> WT strain D21 vs WT flora -> WT strain D29	ASV_167	0.413163	0.598928	0.432129	0.641514
WT flora -> WT strain D21 vs WT flora -> WT strain D29	ASV_25	0.397769	0.603925	0.503906	0.703603
WT flora -> WT strain D21 vs WT flora -> WT strain D29	ASV_6	0.402976	0.607678	0.438965	0.653536
WT flora -> WT strain D21 vs WT flora -> WT strain D29	ASV_200	0.421031	0.608694	0.524414	0.696231
WT flora -> WT strain D21 vs WT flora -> WT strain D29	ASV_483	0.438253	0.611557	0.489258	0.659555
WT flora -> WT strain D21 vs WT flora -> WT strain D29	ASV_110	0.424526	0.613828	0.506348	0.688746
WT flora -> WT strain D21 vs WT flora -> WT strain D29	ASV_52	0.439413	0.615049	0.569824	0.719979
WT flora -> WT strain D21 vs WT flora -> WT strain D29	ASV_122	0.451088	0.621081	0.522461	0.688787
WT flora -> WT strain D21 vs WT flora -> WT strain D29	ASV_409	0.455334	0.622564	0.506836	0.67603
WT flora -> WT strain D21 vs WT flora -> WT strain D29	ASV_139	0.441996	0.623128	0.574707	0.726534
WT flora -> WT strain D21 vs WT flora -> WT strain D29	ASV_379	0.455069	0.623539	0.534668	0.694156
WT flora -> WT strain D21 vs WT flora -> WT strain D29	ASV_308	0.451984	0.624404	0.522461	0.686471
WT flora -> WT strain D21 vs WT flora -> WT strain D29	ASV_65	0.428238	0.627886	0.805664	0.891651
WT flora -> WT strain D21 vs WT flora -> WT strain D29	ASV_162	0.46081	0.628465	0.543945	0.699888
WT flora -> WT strain D21 vs WT flora -> WT strain D29	ASV_160	0.442035	0.629517	0.499512	0.690091
WT flora -> WT strain D21 vs WT flora -> WT strain D29	ASV_418	0.466612	0.636833	0.565918	0.719184
WT flora -> WT strain D21 vs WT flora -> WT strain D29	ASV_103	0.43946	0.638465	0.811035	0.901493
WT flora -> WT strain D21 vs WT flora -> WT strain D29	ASV_71	0.45662	0.641005	0.623047	0.766658
WT flora -> WT strain D21 vs WT flora -> WT strain D29	ASV_225	0.475672	0.641286	0.5625	0.718266
WT flora -> WT strain D21 vs WT flora -> WT strain D29	ASV_2	0.453225	0.641668	0.466797	0.677991
WT flora -> WT strain D21 vs WT flora -> WT strain D29	ASV_249	0.476052	0.644355	0.547852	0.710442
WT flora -> WT strain D21 vs WT flora -> WT strain D29	ASV_344	0.48426	0.647779	0.469238	0.659422
WT flora -> WT strain D21 vs WT flora -> WT strain D29	ASV_26	0.458278	0.650834	0.755371	0.868381
WT flora -> WT strain D21 vs WT flora -> WT strain D29	ASV_35	0.472343	0.658452	0.816895	0.904457
WT flora -> WT strain D21 vs WT flora -> WT strain D29	ASV_97	0.496939	0.665027	0.651855	0.785445
WT flora -> WT strain D21 vs WT flora -> WT strain D29	ASV_273	0.511036	0.665265	0.580078	0.732899
WT flora -> WT strain D21 vs WT flora -> WT strain D29	ASV_158	0.498468	0.668925	0.640137	0.77997
WT flora -> WT strain D21 vs WT flora -> WT strain D29	ASV_416	0.514339	0.669526	0.588867	0.73739
WT flora -> WT strain D21 vs WT flora -> WT strain D29	ASV_217	0.517924	0.677286	0.594238	0.73913
WT flora -> WT strain D21 vs WT flora -> WT strain D29	ASV_115	0.516202	0.679197	0.683105	0.802815
WT flora -> WT strain D21 vs WT flora -> WT strain D29	ASV_266	0.52388	0.684386	0.596191	0.756169
WT flora -> WT strain D21 vs WT flora -> WT strain D29	ASV_216	0.527079	0.690452	0.567383	0.743072
WT flora -> WT strain D21 vs WT flora -> WT strain D29	ASV_242	0.541915	0.697474	0.695312	0.818448
WT flora -> WT strain D21 vs WT flora -> WT strain D29	ASV_306	0.548545	0.701893	0.626953	0.771213
WT flora -> WT strain D21 vs WT flora -> WT strain D29	ASV_34	0.542457	0.70678	0.85791	0.925049
WT flora -> WT strain D21 vs WT flora -> WT strain D29	ASV_143	0.556865	0.709012	0.657227	0.794348
WT flora -> WT strain D21 vs WT flora -> WT strain D29	ASV_120	0.555987	0.712882	0.726562	0.845378
WT flora -> WT strain D21 vs WT flora -> WT strain D29	ASV_179	0.564842	0.715978	0.650391	0.78944
WT flora -> WT strain D21 vs WT flora -> WT strain D29	ASV_24	0.553863	0.717348	0.824219	0.907764
WT flora -> WT strain D21 vs WT flora -> WT strain D29	ASV_223	0.570502	0.717785	0.617188	0.769684
WT flora -> WT strain D21 vs WT flora -> WT strain D29	ASV_438	0.568275	0.717869	0.759766	0.864664
WT flora -> WT strain D21 vs WT flora -> WT strain D29	ASV_208	0.57742	0.719613	0.618652	0.766995
WT flora -> WT strain D21 vs WT flora -> WT strain D29	ASV_106	0.566501	0.721452	0.680176	0.820682
WT flora -> WT strain D21 vs WT flora -> WT strain D29	ASV_235	0.574292	0.722158	0.740723	0.840863
WT flora -> WT strain D21 vs WT flora -> WT strain D29	ASV_311	0.576927	0.723421	0.675781	0.806571
WT flora -> WT strain D21 vs WT flora -> WT strain D29	ASV_67	0.568499	0.724362	0.825684	0.909417
WT flora -> WT strain D21 vs WT flora -> WT strain D29	ASV_78	0.584239	0.734365	0.666016	0.806796
WT flora -> WT strain D21 vs WT flora -> WT strain D29	ASV_101	0.587867	0.736315	0.71875	0.845048
WT flora -> WT strain D21 vs WT flora -> WT strain D29	ASV_192	0.595978	0.738294	0.666016	0.800885
WT flora -> WT strain D21 vs WT flora -> WT strain D29	ASV_448	0.604411	0.741418	0.702148	0.82238
WT flora -> WT strain D21 vs WT flora -> WT strain D29	ASV_342	0.602979	0.741525	0.660156	0.792895
WT flora -> WT strain D21 vs WT flora -> WT strain D29	ASV_205	0.604443	0.743488	0.712402	0.828872
WT flora -> WT strain D21 vs WT flora -> WT strain D29	ASV_85	0.616134	0.751659	0.561035	0.744847
WT flora -> WT strain D21 vs WT flora -> WT strain D29	ASV_19	0.607843	0.752149	0.628418	0.802562
WT flora -> WT strain D21 vs WT flora -> WT strain D29	ASV_141	0.612176	0.754985	0.761719	0.867591
WT flora -> WT strain D21 vs WT flora -> WT strain D29	ASV_161	0.620643	0.755036	0.69043	0.815986
WT flora -> WT strain D21 vs WT flora -> WT strain D29	ASV_173	0.62575	0.759787	0.758301	0.859783
WT flora -> WT strain D21 vs WT flora -> WT strain D29	ASV_15	0.624205	0.763805	0.625	0.801817
WT flora -> WT strain D21 vs WT flora -> WT strain D29	ASV_198	0.635705	0.767007	0.704102	0.825274
WT flora -> WT strain D21 vs WT flora -> WT strain D29	ASV_96	0.638653	0.770086	0.569824	0.75735
WT flora -> WT strain D21 vs WT flora -> WT strain D29	ASV_53	0.635899	0.771869	0.834473	0.912407
WT flora -> WT strain D21 vs WT flora -> WT strain D29	ASV_202	0.653228	0.776407	0.768066	0.861322
WT flora -> WT strain D21 vs WT flora -> WT strain D29	ASV_210	0.659352	0.781018	0.755371	0.856446
WT flora -> WT strain D21 vs WT flora -> WT strain D29	ASV_270	0.662508	0.782416	0.767578	0.865308
WT flora -> WT strain D21 vs WT flora -> WT strain D29	ASV_374	0.665202	0.785437	0.718262	0.838471
WT flora -> WT strain D21 vs WT flora -> WT strain D29	ASV_58	0.673917	0.79185	0.730469	0.843726
WT flora -> WT strain D21 vs WT flora -> WT strain D29	ASV_428	0.679494	0.796694	0.789062	0.880578
WT flora -> WT strain D21 vs WT flora -> WT strain D29	ASV_302	0.68826	0.801605	0.76416	0.864674
WT flora -> WT strain D21 vs WT flora -> WT strain D29	ASV_407	0.693817	0.808229	0.868164	0.929225
WT flora -> WT strain D21 vs WT flora -> WT strain D29	ASV_70	0.704234	0.811483	0.775879	0.87022
WT flora -> WT strain D21 vs WT flora -> WT strain D29	ASV_144	0.701451	0.812281	0.769043	0.867635
WT flora -> WT strain D21 vs WT flora -> WT strain D29	ASV_236	0.708641	0.8126	0.782227	0.876511
WT flora -> WT strain D21 vs WT flora -> WT strain D29	ASV_127	0.712931	0.815701	0.805176	0.888116
WT flora -> WT strain D21 vs WT flora -> WT strain D29	ASV_145	0.725058	0.826636	0.888672	0.939811
WT flora -> WT strain D21 vs WT flora -> WT strain D29	ASV_180	0.727158	0.828052	0.87793	0.932247
WT flora -> WT strain D21 vs WT flora -> WT strain D29	ASV_331	0.739898	0.836483	0.874023	0.933375
WT flora -> WT strain D21 vs WT flora -> WT strain D29	ASV_312	0.741057	0.836855	0.845215	0.918049
WT flora -> WT strain D21 vs WT flora -> WT strain D29	ASV_119	0.750403	0.8447	0.887695	0.938018
WT flora -> WT strain D21 vs WT flora -> WT strain D29	ASV_282	0.757065	0.84817	0.888672	0.938559
WT flora -> WT strain D21 vs WT flora -> WT strain D29	ASV_37	0.777034	0.863265	0.84375	0.912052
WT flora -> WT strain D21 vs WT flora -> WT strain D29	ASV_121	0.802389	0.877393	0.931152	0.962642
WT flora -> WT strain D21 vs WT flora -> WT strain D29	ASV_29	0.806217	0.880071	0.982422	0.990414
WT flora -> WT strain D21 vs WT flora -> WT strain D29	ASV_134	0.806096	0.880242	0.890137	0.94057
WT flora -> WT strain D21 vs WT flora -> WT strain D29	ASV_31	0.871819	0.920413	0.973633	0.985492
donorsPLA2-IIATGN vs sPLA2-IIATGN_D21	ASV_10	0.00162132	0.0319058	0.00252525	0.0332503
donorsPLA2-IIATGN vs sPLA2-IIATGN_D21	ASV_127	0.00130017	0.0366037	0.00343277	0.0381926
donorsPLA2-IIATGN vs sPLA2-IIATGN_D21	ASV_54	0.00328595	0.0462829	0.00252525	0.0332503
donorsPLA2-IIATGN vs sPLA2-IIATGN_D21	ASV_37	0.00178309	0.0514946	0.00564236	0.0517791
donorsPLA2-IIATGN vs sPLA2-IIATGN_D21	ASV_107	0.00336929	0.0530833	0.00252525	0.0332503
donorsPLA2-IIATGN vs sPLA2-IIATGN_D21	ASV_120	0.0047969	0.0581977	0.00252525	0.0332503
donorsPLA2-IIATGN vs sPLA2-IIATGN_D21	ASV_47	0.003958	0.0645403	0.00341304	0.0381137
donorsPLA2-IIATGN vs sPLA2-IIATGN_D21	ASV_155	0.00569056	0.0693949	0.00349195	0.0386272
donorsPLA2-IIATGN vs sPLA2-IIATGN_D21	ASV_119	0.00682875	0.0792359	0.0080887	0.0579369
donorsPLA2-IIATGN vs sPLA2-IIATGN_D21	ASV_1	0.0066433	0.0879086	0.00747711	0.0587679
donorsPLA2-IIATGN vs sPLA2-IIATGN_D21	ASV_179	0.00750974	0.0881153	0.0149345	0.0862038
donorsPLA2-IIATGN vs sPLA2-IIATGN_D21	ASV_97	0.00900031	0.0912102	0.00252525	0.0332503
donorsPLA2-IIATGN vs sPLA2-IIATGN_D21	ASV_210	0.0108045	0.100733	0.00499132	0.0472428
donorsPLA2-IIATGN vs sPLA2-IIATGN_D21	ASV_22	0.00928865	0.104089	0.0026239	0.0338676
donorsPLA2-IIATGN vs sPLA2-IIATGN_D21	ASV_62	0.016399	0.111877	0.0136127	0.0762338
donorsPLA2-IIATGN vs sPLA2-IIATGN_D21	ASV_428	0.0162798	0.112106	0.0199455	0.0953416
donorsPLA2-IIATGN vs sPLA2-IIATGN_D21	ASV_235	0.0138059	0.112859	0.012863	0.0811133
donorsPLA2-IIATGN vs sPLA2-IIATGN_D21	ASV_167	0.0159768	0.115578	0.0157434	0.0895109
donorsPLA2-IIATGN vs sPLA2-IIATGN_D21	ASV_145	0.0140051	0.118649	0.0101602	0.0725617
donorsPLA2-IIATGN vs sPLA2-IIATGN_D21	ASV_304	0.0168903	0.119288	0.012133	0.0726444
donorsPLA2-IIATGN vs sPLA2-IIATGN_D21	ASV_38	0.0137959	0.122038	0.00258444	0.0335181
donorsPLA2-IIATGN vs sPLA2-IIATGN_D21	ASV_57	0.014839	0.122938	0.0238913	0.127814
donorsPLA2-IIATGN vs sPLA2-IIATGN_D21	ASV_182	0.0195396	0.124279	0.00799006	0.0612177
donorsPLA2-IIATGN vs sPLA2-IIATGN_D21	ASV_331	0.0182382	0.125771	0.0309146	0.131276
donorsPLA2-IIATGN vs sPLA2-IIATGN_D21	ASV_39	0.0203101	0.143392	0.00254498	0.0333338
donorsPLA2-IIATGN vs sPLA2-IIATGN_D21	ASV_130	0.0318808	0.149208	0.0300268	0.12629
donorsPLA2-IIATGN vs sPLA2-IIATGN_D21	ASV_82	0.0282158	0.151008	0.00554372	0.0498197
donorsPLA2-IIATGN vs sPLA2-IIATGN_D21	ASV_126	0.0236265	0.152209	0.00751657	0.0588531
donorsPLA2-IIATGN vs sPLA2-IIATGN_D21	ASV_374	0.0304806	0.153041	0.0287839	0.122394
donorsPLA2-IIATGN vs sPLA2-IIATGN_D21	ASV_198	0.0253454	0.156271	0.0342093	0.140728
donorsPLA2-IIATGN vs sPLA2-IIATGN_D21	ASV_53	0.0273263	0.156869	0.0351168	0.155719
donorsPLA2-IIATGN vs sPLA2-IIATGN_D21	ASV_115	0.0348732	0.15872	0.0679253	0.215968
donorsPLA2-IIATGN vs sPLA2-IIATGN_D21	ASV_153	0.0343502	0.159897	0.0204585	0.10502
donorsPLA2-IIATGN vs sPLA2-IIATGN_D21	ASV_45	0.0260982	0.160561	0.00252525	0.0332503
donorsPLA2-IIATGN vs sPLA2-IIATGN_D21	ASV_88	0.0335295	0.180802	0.0615728	0.217876
donorsPLA2-IIATGN vs sPLA2-IIATGN_D21	ASV_185	0.0376967	0.180863	0.0344263	0.14349
donorsPLA2-IIATGN vs sPLA2-IIATGN_D21	ASV_151	0.0367406	0.189565	0.0876144	0.27542
donorsPLA2-IIATGN vs sPLA2-IIATGN_D21	ASV_58	0.0378761	0.192462	0.0203993	0.116756
donorsPLA2-IIATGN vs sPLA2-IIATGN_D21	ASV_134	0.0431399	0.194684	0.0187027	0.100956
donorsPLA2-IIATGN vs sPLA2-IIATGN_D21	ASV_43	0.0393066	0.196686	0.0263771	0.132274
donorsPLA2-IIATGN vs sPLA2-IIATGN_D21	ASV_170	0.0471326	0.202567	0.0654987	0.214146
donorsPLA2-IIATGN vs sPLA2-IIATGN_D21	ASV_77	0.0481881	0.210219	0.0584951	0.207563
donorsPLA2-IIATGN vs sPLA2-IIATGN_D21	ASV_173	0.0654803	0.212946	0.0507023	0.1867
donorsPLA2-IIATGN vs sPLA2-IIATGN_D21	ASV_26	0.0448474	0.212981	0.0847538	0.268262
donorsPLA2-IIATGN vs sPLA2-IIATGN_D21	ASV_96	0.0511595	0.2152	0.00459675	0.0442402
donorsPLA2-IIATGN vs sPLA2-IIATGN_D21	ASV_212	0.0619555	0.237427	0.0627565	0.207712
donorsPLA2-IIATGN vs sPLA2-IIATGN_D21	ASV_196	0.0626247	0.237583	0.0654396	0.20901
donorsPLA2-IIATGN vs sPLA2-IIATGN_D21	ASV_129	0.0819107	0.239511	0.0835701	0.23056
donorsPLA2-IIATGN vs sPLA2-IIATGN_D21	ASV_157	0.0633363	0.241356	0.0612966	0.218791
donorsPLA2-IIATGN vs sPLA2-IIATGN_D21	ASV_80	0.0595389	0.242062	0.0564039	0.208185
donorsPLA2-IIATGN vs sPLA2-IIATGN_D21	ASV_143	0.0691731	0.249363	0.128255	0.325448
donorsPLA2-IIATGN vs sPLA2-IIATGN_D21	ASV_261	0.0713876	0.259369	0.06759	0.230968
donorsPLA2-IIATGN vs sPLA2-IIATGN_D21	ASV_71	0.0709058	0.26441	0.0523398	0.200553
donorsPLA2-IIATGN vs sPLA2-IIATGN_D21	ASV_68	0.0730468	0.264795	0.143032	0.356042
donorsPLA2-IIATGN vs sPLA2-IIATGN_D21	ASV_379	0.0999862	0.265521	0.0490846	0.175775
donorsPLA2-IIATGN vs sPLA2-IIATGN_D21	ASV_191	0.101365	0.267188	0.0565223	0.196049
donorsPLA2-IIATGN vs sPLA2-IIATGN_D21	ASV_42	0.0807762	0.279133	0.111486	0.305852
donorsPLA2-IIATGN vs sPLA2-IIATGN_D21	ASV_180	0.0905635	0.287005	0.219756	0.463266
donorsPLA2-IIATGN vs sPLA2-IIATGN_D21	ASV_78	0.103487	0.287281	0.078855	0.253214
donorsPLA2-IIATGN vs sPLA2-IIATGN_D21	ASV_354	0.123814	0.293816	0.0628946	0.209994
donorsPLA2-IIATGN vs sPLA2-IIATGN_D21	ASV_12	0.0915304	0.301073	0.0489465	0.192616
donorsPLA2-IIATGN vs sPLA2-IIATGN_D21	ASV_342	0.1077	0.303244	0.138139	0.321865
donorsPLA2-IIATGN vs sPLA2-IIATGN_D21	ASV_75	0.0958263	0.305224	0.172447	0.410553
donorsPLA2-IIATGN vs sPLA2-IIATGN_D21	ASV_122	0.0993677	0.305997	0.110578	0.301881
donorsPLA2-IIATGN vs sPLA2-IIATGN_D21	ASV_162	0.100965	0.309478	0.155855	0.3809
donorsPLA2-IIATGN vs sPLA2-IIATGN_D21	ASV_74	0.0977727	0.309695	0.180733	0.423505
donorsPLA2-IIATGN vs sPLA2-IIATGN_D21	ASV_91	0.0983352	0.310097	0.17004	0.409023
donorsPLA2-IIATGN vs sPLA2-IIATGN_D21	ASV_344	0.10928	0.313914	0.137646	0.330307
donorsPLA2-IIATGN vs sPLA2-IIATGN_D21	ASV_15	0.100156	0.315922	0.159209	0.39386
donorsPLA2-IIATGN vs sPLA2-IIATGN_D21	ASV_36	0.102623	0.31668	0.0916785	0.28698
donorsPLA2-IIATGN vs sPLA2-IIATGN_D21	ASV_3	0.107719	0.323538	0.0684186	0.232837
donorsPLA2-IIATGN vs sPLA2-IIATGN_D21	ASV_255	0.14057	0.324768	0.102352	0.266758
donorsPLA2-IIATGN vs sPLA2-IIATGN_D21	ASV_104	0.111744	0.325552	0.249941	0.49655
donorsPLA2-IIATGN vs sPLA2-IIATGN_D21	ASV_302	0.126248	0.329164	0.066426	0.206053
donorsPLA2-IIATGN vs sPLA2-IIATGN_D21	ASV_21	0.116556	0.337172	0.240984	0.505792
donorsPLA2-IIATGN vs sPLA2-IIATGN_D21	ASV_41	0.125257	0.347075	0.0837476	0.266806
donorsPLA2-IIATGN vs sPLA2-IIATGN_D21	ASV_9	0.133287	0.361681	0.151022	0.382099
donorsPLA2-IIATGN vs sPLA2-IIATGN_D21	ASV_247	0.156434	0.368572	0.182903	0.396448
donorsPLA2-IIATGN vs sPLA2-IIATGN_D21	ASV_46	0.148465	0.382477	0.324712	0.590003
donorsPLA2-IIATGN vs sPLA2-IIATGN_D21	ASV_121	0.155856	0.391143	0.135713	0.345478
donorsPLA2-IIATGN vs sPLA2-IIATGN_D21	ASV_19	0.154917	0.392394	0.159643	0.391504
donorsPLA2-IIATGN vs sPLA2-IIATGN_D21	ASV_377	0.185576	0.398815	0.0920731	0.280328
donorsPLA2-IIATGN vs sPLA2-IIATGN_D21	ASV_111	0.169362	0.403735	0.0970447	0.291208
donorsPLA2-IIATGN vs sPLA2-IIATGN_D21	ASV_148	0.181493	0.410711	0.148319	0.358955
donorsPLA2-IIATGN vs sPLA2-IIATGN_D21	ASV_102	0.180734	0.412321	0.173157	0.394943
donorsPLA2-IIATGN vs sPLA2-IIATGN_D21	ASV_202	0.20284	0.419895	0.277521	0.528179
donorsPLA2-IIATGN vs sPLA2-IIATGN_D21	ASV_56	0.175535	0.420407	0.415108	0.673246
donorsPLA2-IIATGN vs sPLA2-IIATGN_D21	ASV_208	0.188994	0.428772	0.298059	0.543523
donorsPLA2-IIATGN vs sPLA2-IIATGN_D21	ASV_232	0.205706	0.432435	0.218592	0.43793
donorsPLA2-IIATGN vs sPLA2-IIATGN_D21	ASV_277	0.205705	0.432783	0.138198	0.346331
donorsPLA2-IIATGN vs sPLA2-IIATGN_D21	ASV_448	0.215737	0.4372	0.20275	0.409372
donorsPLA2-IIATGN vs sPLA2-IIATGN_D21	ASV_427	0.237439	0.43761	0.19697	0.393041
donorsPLA2-IIATGN vs sPLA2-IIATGN_D21	ASV_536	0.244976	0.443453	0.218947	0.430603
donorsPLA2-IIATGN vs sPLA2-IIATGN_D21	ASV_228	0.215301	0.463844	0.378847	0.626593
donorsPLA2-IIATGN vs sPLA2-IIATGN_D21	ASV_409	0.259305	0.466101	0.2151	0.406014
donorsPLA2-IIATGN vs sPLA2-IIATGN_D21	ASV_227	0.246438	0.469733	0.132595	0.343788
donorsPLA2-IIATGN vs sPLA2-IIATGN_D21	ASV_59	0.247144	0.480181	0.253946	0.497027
donorsPLA2-IIATGN vs sPLA2-IIATGN_D21	ASV_308	0.260159	0.482351	0.229482	0.451676
donorsPLA2-IIATGN vs sPLA2-IIATGN_D21	ASV_370	0.245973	0.484354	0.189039	0.424723
donorsPLA2-IIATGN vs sPLA2-IIATGN_D21	ASV_425	0.282267	0.491592	0.283617	0.489181
donorsPLA2-IIATGN vs sPLA2-IIATGN_D21	ASV_249	0.270493	0.495812	0.261147	0.490967
donorsPLA2-IIATGN vs sPLA2-IIATGN_D21	ASV_241	0.250223	0.499888	0.23834	0.481364
donorsPLA2-IIATGN vs sPLA2-IIATGN_D21	ASV_517	0.305236	0.504562	0.31978	0.522887
donorsPLA2-IIATGN vs sPLA2-IIATGN_D21	ASV_146	0.2862	0.516557	0.185152	0.415803
donorsPLA2-IIATGN vs sPLA2-IIATGN_D21	ASV_86	0.256705	0.52365	0.475162	0.711123
donorsPLA2-IIATGN vs sPLA2-IIATGN_D21	ASV_259	0.324994	0.528484	0.293067	0.511936
donorsPLA2-IIATGN vs sPLA2-IIATGN_D21	ASV_205	0.329453	0.54002	0.296776	0.524899
[truncated: 1,313 more rows]

## Sheet: Only_differentialy distributed
Comparison	ASVs	Welch’s t test	Benjamini-Hochberg corrected Welch’s t test	Wilcoxon rank test	Benjamini-Hochberg corrected Wilcoxon rank test
sPLA2-IIATGN flora -> sPLA2-IIATGN strain D21-D29 vs WT flora -> sPLA2-IIATGN strain D21-D29	ASV_9	7.74344e-05	0.00289424	2.16502e-05	0.00164699
	ASV_35	0.000255777	0.00448566	0.000353422	0.00655
	ASV_24	0.000347548	0.00479795	0.000337861	0.00647362
	ASV_34	0.000294132	0.00491858	0.000404165	0.00744962
	ASV_67	0.000576205	0.00690862	0.00034801	0.00661311
	ASV_69	0.000773229	0.0120985	0.000136075	0.0043607
	ASV_126	0.000805048	0.0132943	1.60685e-05	0.00163671
	ASV_52	0.00114375	0.0181913	0.000888334	0.0133123
	ASV_255	0.00238653	0.018491	0.000545145	0.00886695
	ASV_129	0.0034663	0.0186106	0.000568486	0.00958696
	ASV_118	0.0024672	0.0210344	0.00102475	0.0120182
	ASV_16	0.00248349	0.0310754	0.00147712	0.0178182
	ASV_48	0.00298447	0.0350175	0.0047923	0.0335252
	ASV_107	0.00630752	0.0356522	0.00250271	0.0184719
	ASV_331	0.00446834	0.0362607	0.00209237	0.0170311
	ASV_101	0.00405313	0.0365809	0.000358496	0.00758891
	ASV_80	0.00579874	0.049	0.0025488	0.0234874
	ASV_35	0.00123931	0.0391899	0.00793651	0.112933
	ASV_34	0.00166486	0.0430593	0.00793651	0.112933
	ASV_24	0.0017438	0.0445714	0.00793651	0.112933
sPLA2-IIATGN flora -> WT strain D21-D29 vs WT flora -> WT strain D21-D29	ASV_34	2.00256e-05	0.0011395	2.16502e-05	0.00119426
	ASV_24	9.55179e-05	0.00181129	2.28342e-05	0.00123451
	ASV_35	4.2926e-05	0.00229213	3.14604e-05	0.00153355
	ASV_67	7.55501e-05	0.00264215	2.18193e-05	0.00120029
	ASV_255	0.00124699	0.029924	0.000674877	0.0142061
donorsPLA2-IIATGN vs sPLA2-IIATGN_D21	ASV_10	0.00162132	0.0319058	0.00252525	0.0332503
	ASV_127	0.00130017	0.0366037	0.00343277	0.0381926
	ASV_54	0.00328595	0.0462829	0.00252525	0.0332503
	ASV_10	0.0012317	0.0379938	0.00252525	0.0506323
	ASV_69	0.000804748	0.0472586	0.00252525	0.0506323
Prone to inflammation vs Less susceptible to inflammation	ASV_52	1.21984e-05	0.00153968	0.000203731	0.010728
	ASV_48	0.000230399	0.00787756	0.000926974	0.0193071
	ASV_24	0.000321867	0.00813699	0.00319529	0.0322733
	ASV_99	0.000249238	0.0087393	0.000931428	0.0192277
	ASV_35	0.000690888	0.012558	0.00397481	0.0383058
	ASV_34	0.00106566	0.0169198	0.00693371	0.0518826
	ASV_17	0.00108351	0.0214665	0.000180408	0.0104597
	ASV_71	0.00102926	0.0220098	0.00118336	0.0217803
	ASV_67	0.00211416	0.0239692	0.00593039	0.0450029
	ASV_28	0.00159146	0.0274804	0.000247031	0.0113423
