# Supplementary material for: The interaction of secreted phospholipase A2-IIA with the microbiota alters its lipidome and promotes inflammation
Source: JCI Insight. 2022 Jan 25;7(2):e152638. doi: 10.1172/jci.insight.152638 (PMC8855825; doi:10.1172/jci.insight.152638)
Supplement: Supplemental table 3 [file jciinsight-7-152638-s158.xlsx]

## Sheet: Lipid profile
	Supplemental Table 3: Impact of sPLA2-IIA expression and arthritis on the murine colonic lipid profile. Lipids were quantified in the colon of mice housed in the Elite SPF+ animal facility. Results are displayed as mean (fmol/mg colon) ± standard error of the mean for each group (n = 7-10).
	Lipid	WT			sPLA2-IIATGN			Arthritic WT			Arthritic sPLA2-IIATGN
	Cox metabolites
	PGD2	1955.78	±	209.166	2217	±	331.693	2738.33	±	826.5	4083.11	±	1959.62
	PGE2	3739.67	±	376.478	3214.94	±	799.617	3792.49	±	817.765	4260.01	±	1313.66
	PGF2α	587.002	±	59.2935	909.809	±	87.462	870.101	±	232.279	985.828	±	472.433
	1a,1b-dihomo-PGF2α	26.7967	±	3.15386	47.1935	±	4.65485	46.4019	±	14.2581	76.25	±	42.6026
	6-keto PGF1α	186348	±	15686.5	234664	±	23644.8	276411	±	74392.9	376621	±	158767
	TXB2	489.883	±	69.4863	451.943	±	88.5701	438.228	±	152.856	495.97	±	197.582
	Leukotriene
	LTB4	0	±	0	0	±	0	3.6677	±	3.6677	6.04859	±	4.77065
	Oxylipin
	9-HODE	1891.59	±	168.563	2135.79	±	524.936	2779.04	±	418.753	2401.03	±	602.56
	13-HODE	1334.06	±	149.682	1304.21	±	371.064	1533.41	±	245.528	1424.98	±	394.88
	13-HODE-G	84.5517	±	33.3289	83.4526	±	68.0571	54.5641	±	15.1025	12.5338	±	2.6377
	15-HETRE	109.454	±	13.8545	155.951	±	28.7011	155.075	±	63.2874	277.364	±	112.514
	12-HEPE	44.2214	±	11.2168	27.6671	±	11.8799	41.248	±	27.3177	91.9455	±	81.0935
	15-HEPE	103.738	±	30.887	62.8177	±	35.325	59.972	±	30.6319	50.3674	±	30.0403
	18-HEPE	5.76603	±	1.87761	4.7533	±	1.76688	6.69655	±	2.3981	4.65406	±	3.16254
	14-HDHA	312.558	±	84.4891	255.568	±	136.828	194.512	±	77.1725	238.042	±	85.3875
	17-HDHA	392.24	±	107.818	400.592	±	184.66	194.453	±	69.6366	398.12	±	150.422
	HETE
	5-HETE	140.513	±	39.381	108.039	±	61.4791	79.2659	±	44.7015	68.9003	±	32.8013
	8-HETE	36.4201	±	8.89355	22.3119	±	10.0264	15.5201	±	8.99314	21.6761	±	11.9797
	11-HETE	542.604	±	49.8289	693.562	±	84.4102	597.258	±	167.061	759.894	±	289.15
	12-HETE	1163.26	±	308.926	712.647	±	366.928	801.026	±	389.612	1368.66	±	926.246
	15-HETE	566.111	±	63.5535	602.292	±	89.4319	534.363	±	145.249	682.483	±	262.053
	Fatty acids
	LA	231258	±	47929.1	221132	±	98658.3	179405	±	35438.9	112254	±	12973.3
	SDA	1932.42	±	408.445	4026.88	±	2414.59	1713.46	±	524.382	1657.24	±	315.434
	AA	107718	±	10446.3	122189	±	13577.8	83087	±	17219.3	109501	±	16670.9
	EPA	5907.09	±	615.053	6071.62	±	1246.46	3953.62	±	923.82	4904.81	±	1140.75
	DPA(n-3)	6540.26	±	652.5	7084.59	±	1547.57	3862.1	±	766.774	4306.71	±	538.775
	DHA	57858.2	±	4298.23	68792.2	±	9013.72	39189.1	±	6937.28	59120.8	±	6722.49
	NAE
	PEA	75.5541	±	3.36751	75.3539	±	4.63359	71.0829	±	7.58155	53.1076	±	3.63522
	SEA	146.35	±	13.0844	143.985	±	14.3935	125.962	±	16.6366	96.2203	±	7.7186
	OEA	150.769	±	14.5448	144.324	±	10.9641	140.012	±	25.53	120.144	±	19.3523
	LEA	85.0785	±	13.0995	65.7243	±	10.8336	62.0729	±	11.9156	49.678	±	7.47419
	AEA	17.3294	±	1.81916	13.6694	±	1.12245	9.47273	±	1.44629	8.2078	±	1.50403
	DHEA	16.9769	±	3.1847	13.2864	±	1.48928	10.2897	±	1.56637	6.76826	±	0.674776
	MAG
	1/2-PG	46796.8	±	22132	53283.3	±	40572	25214	±	6562.19	13657.9	±	1961.28
	1/2-OG	103072	±	46113.6	93443.3	±	74731.6	43195.4	±	13925.2	14124.8	±	2827.83
	1/2-LG	64010.4	±	28703.4	73237.3	±	58938.2	37169.4	±	12378.8	12917.6	±	3277.89
	1/2-AG	26012.5	±	5865.18	19153	±	6496.52	13085.4	±	2334.81	11068.1	±	1112.92
	1/2-EPG	1718.26	±	498.681	1342.61	±	541.508	712.144	±	83.2872	568.536	±	74.4406
	1/2-DPG(n-3)	620.724	±	263.445	473.667	±	354.599	158.689	±	31.3321	94.0152	±	8.58534
	1/2-DHG	4726.39	±	1513.85	5346.97	±	3704.01	2015.59	±	289.783	1563.72	±	130.963
	Data are displayed as mean (fmol/mg colon) ± standard error of the mean
