# Supplementary material for: The interaction of secreted phospholipase A2-IIA with the microbiota alters its lipidome and promotes inflammation
Source: JCI Insight. 2022 Jan 25;7(2):e152638. doi: 10.1172/jci.insight.152638 (PMC8855825; doi:10.1172/jci.insight.152638)
Supplement: Supplemental table 4 [file jciinsight-7-152638-s159.xlsx]

## Sheet: Intensity and concentrations
			Intensity
Metabolite name	Ontology	Ion mode	SPF WT (M)				SPF WT (F)				SPF sPLA2-IIATGN (M)				SPF sPLA2-IIATGN (F)				Elite WT (M)				Elite WT (F)				Elite sPLA2-IIATGN (M)				Elite sPLA2-IIATGN (F)			Arthritic WT (M)					Arthritic sPLA2-IIATGN (M)					Arthritic WT + ABX (M)			Arthritic sPLA2-IIATGN + ABX (M)
25-hydroxycholecalciferol; [M+H]+	Vitamin	Positive	2189	1123	2763	1566	1882	2156	2289	2828	1754	5495	3660	2730	8631	3379	2605	958	2185	2521	1285	2153	1406	1563	3025	3539	1852	2183	3793	2334	1523	1550	1435	1836	3390	2465	3026	1202	1621	1928	2955	3738	2566	1878	1535	1603	1835	2391	1893
ACar 16:0; [M]+	ACar	Positive	2754	3763	5299	2017	6932	3102	1650	4494	1725	2511	7659	2033	6465	3146	2167	1613	2146	2228	985	1607	3739	1489	4059	2444	1879	1599	2875	1948	1178	1170	1040	1087	2757	2003	2167	1040	3313	3441	1959	11548	2887	4920	3853	3172	4935	4035	4724
ACar 16:1; [M]+	ACar	Positive	778	606	2681	496	1306	557	626	868	327	600	4272	532	1496	804	436	701	698	558	329	394	1231	371	760	426	1358	484	2642	1022	531	665	266	267	889	691	1376	201	1143	1720	931	3974	1214	2093	1914	1536	2271	2116	2438
ACar 16:2; [M]+	ACar	Positive	517	575	2338	516	886	602	816	638	294	547	4295	500	1158	1106	276	1344	648	399	405	575	1216	342	509	440	936	471	2390	933	571	687	368	328	727	456	1192	206	641	1395	1154	3826	1706	4376	2713	2555	3382	3392	4475
ACar 16:3; [M]+	ACar	Positive	669	640	1270	548	1094	929	504	1066	338	315	1696	476	638	503	470	645	491	873	277	350	800	571	1327	964	494	731	1501	806	622	689	398	482	922	752	1000	349	796	1089	993	1951	1113	1473	1198	1256	906	1367	1366
ACar 18:0; [M]+	ACar	Positive	3113	3232	4023	2280	4233	2398	2228	4294	2658	2367	4300	2629	7138	3580	3584	1509	2056	2361	1028	1501	2852	1789	4020	2187	1944	2214	3116	2436	1898	1082	1360	1600	2540	2054	1936	1317	3549	3468	2321	7648	2890	2153	1731	1567	1948	2118	2027
ACar 18:1; [M]+	ACar	Positive	3543	3574	6697	2132	7971	2638	1650	4445	1702	3698	8725	1984	5403	2312	2123	1897	1912	2135	859	1335	3855	1610	3690	1739	2137	1608	4060	2477	1449	1457	937	1048	2685	2073	2493	918	4058	4074	1935	10387	2808	2337	1226	1173	2290	1909	1984
ACar 18:2; [M]+	ACar	Positive	2403	2606	8004	1222	5242	2191	1682	2389	1648	3854	14413	2395	4998	3659	2147	3262	1603	1292	780	987	2941	1376	1989	1140	3224	1891	6919	2721	1984	1482	820	815	2953	1995	3889	974	4370	5240	2446	8254	3969	6242	3732	2944	6370	4626	6223
ACar 18:3; [M]+	ACar	Positive	1003	778	1982	968	1485	646	924	1164	665	710	2388	0	941	697	792	685	1111	990	888	0	1061	0	988	1294	1007	993	2039	1046	938	944	946	954	935	852	1296	726	1146	1196	971	2350	1136	977	661	522	1081	810	951
ACar 20:1; [M]+	ACar	Positive	758	539	1065	833	962	513	575	754	1235	1338	1714	734	1643	881	929	405	582	838	415	452	685	343	707	564	834	979	1332	969	668	471	1108	310	500	448	358	314	697	1054	464	1795	493	200	211	148	271	231	333
ACar 20:3; [M]+	ACar	Positive	2076	1784	2128	2671	1924	1763	1858	2595	1124	1192	1731	1787	1484	1770	1353	987	2239	2382	1946	0	1915	2074	2568	2648	2172	2491	1777	2319	1786	1697	2078	1948	2065	2232	1987	1370	1728	1399	2430	3237	2661	2422	2091	2222	1911	2694	1820
alpha-MCA; [M+CH3COO]-	BileAcid	Negative	77058	20557	45784	115218	153141	36380	219044	120459	42917	18694	18608	58273	57546	6688	67918	2537	44880	53255	21724	34999	69333	35495	240877	377488	56010	161614	43826	17022	86570	48202	104179	45443	43753	76447	45753	28301	22201	38133	26365	67050	34322	0	0	17	0	8	0
alpha-MCA; [M-H]-	BileAcid	Negative	36260	10088	22891	53314	68956	18119	94953	55593	19829	9787	11383	28412	27238	3641	31100	1317	22607	27014	11030	17537	32185	17355	106088	168961	25820	73793	22097	9205	39879	23081	46928	22024	22015	36520	22036	14463	10953	18260	13151	33451	16892	0	8	3	0	0	3
alpha-Tocopherol; [M+CH3COO]-	Vitamin	Negative	2954	11045	19601	3606	20828	9830	1576	9735	8171	4970	6238	11078	6895	8650	4381	6111	1822	4414	922	1911	13163	15248	6678	6764	9774	11468	6721	4607	16774	5434	2304	12062	10034	11173	17921	14381	14691	19119	16049	5970	15763	1215	3312	2441	1606	3260	1746
alpha-Tocopherol; [M-H]-	Vitamin	Negative	1376	4419	7498	1625	8332	4279	767	4108	3642	2227	2833	4592	3229	3640	1813	2739	783	1924	418	908	5377	6554	2958	3083	4221	4753	2903	1866	6697	2277	954	5007	4416	4636	7454	5997	5752	7777	6508	2589	6518	496	1536	1080	829	1390	751
beta-MCA ; [M+Hac-H]-	BileAcid	Negative	554735	149584	416022	646443	964220	1416086	1144469	864129	519742	178762	963849	348441	346434	145784	703828	70447	245933	412508	98527	153113	473791	251101	2153715	1705884	373281	1137131	688503	106787	482311	231982	408236	193367	362927	519853	602098	366683	242025	299432	149315	707057	261394	320	511	273	282	170	243
beta-MCA ; [M-H]-	BileAcid	Negative	166780	47359	130339	195903	296718	439588	341205	251477	157599	59322	352259	110280	107333	46663	211962	34164	76736	133299	32495	48609	146460	78627	738737	562259	115678	339438	220020	34664	149046	72789	126450	60652	114545	158921	184404	114257	82021	93225	48156	219928	83398	118	130	81	103	55	49
BMP (or PG) 44:12; BMP 22:6-22:6; [M+NH4]+	BMP	Positive	3088	4613	3714	4615	3341	4623	4470	4345	2703	590	2737	2520	2530	728	1952	708	1630	12469	1511	1060	3528	2939	13141	16476	2139	9362	6928	2149	3078	361	1006	5885	11959	11164	6078	8745	13471	18590	13818	20186	15023	21024	22273	12337	21283	23035	16883
BMP 30:0; BMP 14:0-16:0; [M+NH4]+	BMP	Positive	1498	1349	1188	0	1127	620	3406	1934	0	1156	832	0	1153	852	0	200	0	0	0	3670	1822	1334	725	1361	829	1347	947	902	1568	2500	2583	0	946	1149	939	0	996	0	1234	0	1143	0	0	0	80	0	73
BMP 34:1; BMP 16:0-18:1; [M+NH4]+	BMP	Positive	6094	3351	4757	7628	3222	2701	7449	3519	3603	2863	0	2776	0	0	0	0	8269	8605	9136	7934	9609	3086	3521	2230	4353	7647	5330	4869	5544	0	6350	7612	2931	5169	3527	7031	5023	4219	7176	4077	5515	0	593	643	615	840	647
BMP 34:2; BMP 16:0-18:2; [M+NH4]+	BMP	Positive	3110	4084	2668	2978	1957	2877	3451	2520	3197	2609	2411	3392	2640	2023	2622	2018	4733	2022	5721	5433	3444	3055	1742	2055	3087	2747	2522	3009	3432	3368	6424	0	2042	1889	1705	2170	3185	3271	2410	1891	1907	1406	1252	1371	1249	1859	1530
BMP 36:4; BMP 18:2-18:2; [M+NH4]+	BMP	Positive	12911	7521	3469	1657	2772	2130	1137	1958	2568	5422	9069	6011	2903	3129	2375	11546	1891	737	2584	1929	1560	2504	945	800	2237	3482	4125	3544	2550	1623	2070	2028	5480	1672	1356	3006	8199	14643	4224	6789	4603	1726	1360	1359	3986	2142	2679
BMP 36:5; BMP 18:2-18:3; [M+NH4]+	BMP	Positive	4456	2541	1806	1275	1160	557	0	1466	1075	1945	2092	1864	1674	1885	1520	2863	585	627	472	486	477	654	411	523	564	1050	1238	922	615	353	351	561	1438	592	685	966	2063	3659	952	1576	1263	417	316	310	1011	485	567
BMP 40:8; BMP 18:2-22:6; [M+NH4]+	BMP	Positive	9436	7786	3472	2114	3257	2555	1352	2012	2508	2742	4932	4240	3012	1880	2217	2952	933	1096	1321	1212	1204	2067	1181	1230	1940	3896	4534	2980	1937	439	759	2208	7556	1997	1291	4168	12136	20628	4858	10960	6155	3808	2350	1841	5249	3191	3839
BMP 40:9; BMP 18:3-22:6; [M+NH4]+	BMP	Positive	1160	932	563	505	388	431	280	514	526	503	778	689	454	252	374	441	376	425	270	262	0	391	290	468	485	620	852	561	367	158	286	482	1113	427	360	621	1260	2270	788	1324	1042	506	357	246	764	389	539
BMP 42:10; BMP 20:4-22:6; [M+NH4]+	BMP	Positive	881	967	918	785	711	873	655	934	602	0	712	504	564	230	509	268	0	1378	402	0	0	579	734	1152	551	858	1148	784	638	0	0	729	1252	850	580	845	1258	1936	884	1565	1165	1119	899	605	979	974	882
CE 16:0; [M+NH4]+	CE	Positive	2051	2325	1806	909	2772	1502	1364	1268	906	959	2047	3573	4497	1822	2026	1968	727	1273	926	705	844	1407	3401	1392	1253	2646	2708	1564	1454	612	692	1252	3324	2537	1308	1450	4655	3774	2029	5598	2687	1890	5173	3089	6189	3968	6093
CE 18:2; [M+NH4]+	CE	Positive	45786	36315	36847	14624	61635	21013	22420	18786	18146	20598	29680	61823	45447	35495	34836	43002	10031	13125	8121	10198	13131	24406	37574	17795	21384	48160	50229	36811	35724	11372	13639	17347	57535	41371	22319	24584	119865	98370	27313	110744	38165	36452	92685	44551	129190	73101	114313
CE 18:3; [M+NH4]+	CE	Positive	5258	5632	4948	2264	8804	2842	2990	2689	2787	2752	4238	10833	6583	4583	5053	7097	1331	1866	1294	1529	2203	4031	5865	2016	3352	7466	6768	5382	5416	1833	1898	2516	8687	6323	2800	3762	18272	12893	5432	16810	6156	5821	14065	5599	15917	11175	14314
CE 21:0; [M+NH4]+	CE	Positive	673	662	2034	896	0	309	338	258	618	580	1826	924	1275	2310	921	580	959	573	439	1124	217	370	595	363	3951	2454	1265	1255	1758	875	894	725	899	822	697	447	3515	3392	866	7885	1813	289	970	1065	4463	3849	8756
CE 23:0; [M+NH4]+	CE	Positive	249	0	572	266	0	0	0	181	0	0	617	443	0	691	398	285	273	231	167	424	0	0	0	159	867	633	424	363	548	347	305	264	305	314	270	0	884	879	0	945	520	64	343	316	755	676	1204
CE 24:1; [M+NH4]+	CE	Positive	1009	931	2615	828	1063	531	503	354	921	976	1630	960	2173	2523	1101	849	1444	852	475	1074	204	396	529	361	3001	1889	1143	1194	991	684	788	1351	650	706	922	513	3385	3823	814	6607	2094	156	675	501	1953	1965	4420
CE 26:1; [M+NH4]+	CE	Positive	0	580	1278	471	0	0	391	0	0	0	1162	0	937	0	800	547	478	490	316	550	0	371	0	276	1626	1107	700	0	953	0	550	713	506	530	585	403	1843	1990	424	2316	1064	95	461	399	1391	1082	2569
Cer-AP t34:0+O; Cer-AP t18:0/16:0+O; [M+CH3COO]-	Cer_AP	Negative	56070	20756	4699	3181	8200	6166	3156	5024	7880	6118	3337	52146	17248	5659	4677	2578	8619	71141	14942	3122	5630	5277	85883	3655	4406	50208	82516	40730	3466	5564	3045	46854	26372	115155	70227	54412	68819	93757	30816	25078	31086	1532	1608	982	840	1322	1070
Cer-AP t34:0+O; Cer-AP t18:0/16:0+O; [M-H]-	Cer_AP	Negative	23886	8324	2297	1700	3674	3001	1678	2591	3895	3053	1701	21316	7496	2459	2058	1426	4521	28875	7850	1654	2297	2145	34883	2096	2044	17575	29864	16854	1794	2909	1687	19310	11179	41656	27255	21713	25151	34341	11994	10213	12047	751	776	564	526	650	522
Cer-AP t34:1+O; Cer-AP t18:1/16:0+O; [M+CH3COO]-	Cer_AP	Negative	1210	598	387	175	607	347	377	484	302	178	351	345	360	356	238	149	430	533	303	292	462	397	663	241	435	730	695	760	399	242	279	632	721	941	718	464	640	603	560	630	671	140	79	112	113	172	156
Cer-AP t36:0+O; Cer-AP t18:0/18:0+O; [M+CH3COO]-	Cer_AP	Negative	2657	1424	499	432	806	593	456	572	541	1112	312	2246	2019	897	785	389	856	4640	1098	486	598	626	4414	489	457	2037	4040	2370	430	588	424	2429	1642	4790	3427	2551	3800	4692	1668	1822	1587	208	126	126	122	193	182
Cer-AP t36:0+O; Cer-AP t18:0/18:0+O; [M-H]-	Cer_AP	Negative	3192	0	0	726	0	718	0	1187	0	851	0	2785	2873	0	0	0	1548	2764	1102	0	0	0	2715	0	0	2084	3879	2639	0	0	0	2096	2024	2761	2140	1651	2931	3087	1938	2374	0	0	0	0	0	0	0
Cer-AP t38:0+O; Cer-AP t18:0/20:0+O; [M+CH3COO]-	Cer_AP	Negative	11167	5339	1978	969	3423	1797	1564	2889	1891	1650	1840	9432	4036	2451	1712	905	2672	12747	3311	1188	2883	3174	16103	1671	2248	10553	17978	9707	2189	1620	1596	7126	7274	19008	12911	8671	17322	18561	7676	8403	6966	730	462	535	568	752	553
Cer-AP t38:0+O; Cer-AP t18:0/20:0+O; [M-H]-	Cer_AP	Negative	4777	2312	935	427	1481	899	797	1291	817	822	945	4003	2172	1155	873	453	1051	5899	1442	611	1240	1356	7063	816	1010	4381	7091	3737	979	684	659	3590	3375	7904	4506	3656	6352	8393	2996	3546	3108	304	227	236	311	398	298
Cer-AP t38:1+O; Cer-AP t18:1/20:0+O; [M+CH3COO]-	Cer_AP	Negative	2156	1121	787	248	1131	528	678	1097	525	398	723	662	649	547	559	332	776	960	588	553	1310	1111	1168	581	941	1386	1484	1739	1009	464	577	1036	1529	1783	1277	710	1248	1310	904	1251	1536	263	135	256	170	363	254
Cer-AP t39:0+O; Cer-AP t18:0/21:0+O; [M+CH3COO]-	Cer_AP	Negative	2635	1313	509	356	1059	513	695	1202	542	373	624	2132	808	640	555	287	749	2534	1029	632	851	979	3505	696	800	2886	4311	2205	934	795	616	2140	2153	4512	2576	2113	3920	4888	2413	2655	1912	187	164	179	222	372	248
Cer-AP t39:0+O; Cer-AP t18:0/21:0+O; [M-H]-	Cer_AP	Negative	991	509	266	118	400	193	207	480	227	163	289	937	367	259	231	108	271	1200	368	188	363	0	1548	262	380	1078	1544	612	0	203	187	852	874	2050	983	878	1791	2189	846	1171	890	108	71	93	99	158	99
Cer-AP t39:1+O; Cer-AP t18:1/21:0+O; [M+CH3COO]-	Cer_AP	Negative	1247	1007	370	0	1204	419	559	1348	258	262	581	594	635	676	504	156	624	727	562	508	854	1253	1368	526	952	1307	1347	1526	1152	441	567	844	1258	1407	1316	656	1377	956	1043	796	1148	195	101	128	121	347	188
Cer-AP t40:0+O; Cer-AP t18:0/22:0+O; [M+CH3COO]-	Cer_AP	Negative	70074	33652	9951	4167	20526	11584	10180	20974	8377	4172	12716	41758	14658	9752	8853	5167	14016	74138	17546	6595	15272	18536	97336	11953	14289	60949	102761	54026	15301	9120	7603	45461	50401	107205	69538	44091	77724	98224	47800	50600	41152	3768	2892	3573	3745	5532	4381
Cer-AP t40:0+O; Cer-AP t18:0/22:0+O; [M-H]-	Cer_AP	Negative	25262	12858	4232	1620	8244	4025	4319	8135	3657	1867	4896	15569	5867	3802	3508	1993	5907	26727	6836	2550	5794	6997	31802	4725	5261	21704	34868	17343	5889	3545	3304	15597	18837	38119	23249	16796	27967	37224	17568	17797	15304	1787	1221	1416	1552	2222	1717
Cer-AP t40:1+O; Cer-AP t18:0/22:1+O; [M+CH3COO]-	Cer_AP	Negative	1378	670	288	111	554	241	255	597	287	156	407	1104	396	290	326	145	386	1269	478	213	387	516	2007	323	488	1924	2940	1302	442	267	262	1218	1051	2351	1878	1195	2237	2540	975	1019	1034	87	88	83	87	155	99
Cer-AP t40:1+O; Cer-AP t18:1/22:0+O; [M+CH3COO]-	Cer_AP	Negative	30559	25523	4250	2051	25341	6562	12203	32847	3612	4544	11323	9590	11182	10901	8803	3225	11896	13175	11888	8216	13737	26029	31544	12603	17135	21953	26314	32165	25114	9831	11135	17668	32985	28910	22475	13674	25725	27474	23132	17848	21065	2706	1951	3135	1696	4832	3104
Cer-AP t40:1+O; Cer-AP t18:1/22:0+O; [M-H]-	Cer_AP	Negative	12445	9653	1752	788	8737	2336	4965	12327	1434	1785	4717	3156	4571	4346	3607	1276	4880	5391	5058	3229	5822	9560	12218	4493	6684	8780	10110	12764	8610	3924	4628	6274	12403	10962	8340	5135	10121	10237	8911	7783	7774	1093	766	1285	631	1679	1204
Cer-AP t41:0+O; Cer-AP t18:0/23:0+O; [M+CH3COO]-	Cer_AP	Negative	145541	67163	20385	11076	57864	24627	24828	51759	23097	10265	33393	85468	32690	23671	22763	13721	36531	167828	41270	17698	35778	38210	241812	26419	28870	127700	190808	97032	41599	20966	20960	101496	115261	248382	134636	119530	154425	189288	109762	111575	105255	12222	8959	10579	12563	17397	15287
Cer-AP t41:0+O; Cer-AP t18:0/23:0+O; [M-H]-	Cer_AP	Negative	28105	13987	4910	3181	10793	6062	5834	9709	5413	2752	6777	19218	6755	5228	5198	3713	7124	33087	8562	4110	7242	8387	43682	5465	6512	23559	34863	18097	7869	4746	4614	20556	23119	49757	24086	23512	28956	34278	20918	21755	19476	3474	2489	2999	3703	4523	4430
Cer-AP t41:1+O; Cer-AP t18:1/23:0+O; [M+CH3COO]-	Cer_AP	Negative	27274	17630	4309	1610	18875	5427	8584	22048	3509	3216	8722	10474	9063	8660	6791	2716	8650	12511	8196	5513	11207	15934	22272	7239	14005	21262	26934	26634	15980	5684	6820	13914	27891	28296	22156	11754	26148	26674	20534	18728	20312	2120	1377	2600	1206	3166	2531
Cer-AP t41:1+O; Cer-AP t18:1/23:0+O; [M-H]-	Cer_AP	Negative	7830	5878	1024	476	5371	1443	2812	7146	879	1064	2806	1700	2308	1921	1836	825	2947	2985	2590	1588	2771	3810	5137	2500	3720	4252	5675	5321	5044	1924	2411	4122	7478	7380	5168	3204	6140	6841	4959	3358	4735	592	425	879	367	857	792
Cer-AP t42:0+O; Cer-AP t18:0/24:0+O; [M+CH3COO]-	Cer_AP	Negative	584015	401398	177461	70338	417788	140119	213569	470046	139658	83065	292706	312990	218172	204334	177311	97988	182768	518575	220324	146288	277175	339734	686671	209519	265144	637470	765283	581415	410910	138743	180207	387257	600272	868628	606470	418929	597860	615798	561360	603962	483121	73412	51469	65662	67106	101028	82188
Cer-AP t42:0+O; Cer-AP t18:0/24:0+O; [M-H]-	Cer_AP	Negative	107466	74324	35479	14365	70642	25503	34404	79128	24470	18918	49264	54003	42902	34190	33031	21379	19501	82979	37201	21274	49477	34569	122616	37343	47318	101559	124548	91839	53722	24669	31499	64693	112803	129279	87894	78168	111957	112457	86175	105820	81371	16197	10374	12822	13055	22479	18273
Cer-AP t42:1+O; Cer-AP t18:0/24:1+O; [M+CH3COO]-	Cer_AP	Negative	52198	21704	7155	3335	15960	7732	6161	13111	9508	4540	8228	40874	13286	8382	7764	4320	7442	39593	8734	3540	6019	7991	64726	7805	6449	57004	94069	36558	7578	3970	4609	25717	31107	65556	44379	26967	55404	73757	27483	31557	27463	1844	1760	1695	1897	2569	2100
Cer-AP t42:1+O; Cer-AP t18:0/24:1+O; [M-H]-	Cer_AP	Negative	17012	6972	1670	1332	3283	1405	1764	3296	2754	1502	1812	7761	3305	1435	1623	1439	1758	7257	2142	1004	848	999	12494	2103	865	10012	20119	6539	1516	1248	1166	5563	7002	15897	7796	7969	13801	24187	3999	4418	3828	477	480	389	444	459	601
Cer-AP t42:1+O; Cer-AP t18:1/24:0+O; [M+CH3COO]-	Cer_AP	Negative	339696	268108	57507	23097	308141	82815	159532	384992	53494	48683	134587	82998	133391	128690	114023	45924	156448	180692	157027	112520	180598	265822	318173	127772	186827	249701	274860	342353	292729	113070	155581	196983	384922	351352	265756	173632	287295	252322	287587	217802	274029	37562	20858	40203	20274	49866	34307
Cer-AP t42:1+O; Cer-AP t18:1/24:0+O; [M-H]-	Cer_AP	Negative	70372	54407	0	0	59517	18574	31116	70404	12974	11225	25804	0	28179	27173	22099	11116	31551	34361	33653	22772	38708	55635	56784	26094	33979	42691	48409	61987	55543	23041	31717	39685	70128	65085	51038	35999	48480	46765	47474	36620	51917	9393	5423	9642	5388	11853	8456
Cer-AP t42:2+O; Cer-AP t18:0/24:2+O; [M-H]-	Cer_AP	Negative	2300	811	82	131	201	178	78	146	162	50	87	664	115	71	73	51	183	701	213	73	85	100	1615	124	51	499	1063	654	80	114	36	752	801	1216	883	708	954	1763	0	355	393	49	0	22	32	29	33
Cer-AP t42:2+O; Cer-AP t18:1/24:1+O; [M+CH3COO]-	Cer_AP	Negative	4358	2926	1731	650	2289	1138	1138	1994	1206	988	1568	1442	1709	1646	1488	830	1309	1635	904	869	1717	1746	2652	1036	1287	2295	3131	3035	1526	705	804	1808	2671	3039	2181	1342	2591	2861	1841	2489	2281	578	287	451	401	528	441
Cer-AP t42:2+O; Cer-AP t18:1/24:1+O; [M-H]-	Cer_AP	Negative	2220	1124	843	288	936	474	528	897	525	347	693	658	821	809	694	291	570	711	460	385	848	764	1018	437	587	1027	1408	1466	638	366	370	662	1261	1203	890	559	1151	1274	769	1173	894	245	103	190	187	266	217
Cer-AP t43:0+O; Cer-AP t18:0/25:0+O; [M-H]-	Cer_AP	Negative	26307	17518	13219	5653	19401	7125	9727	20332	6762	4769	15101	12815	13991	17239	9898	6412	8962	17999	8551	7918	15662	15027	27019	9818	19602	28668	34474	26691	18236	6574	9074	16082	30239	35164	22072	17618	27496	31495	23431	33891	20054	6454	3709	5508	5542	8403	7801
Cer-AP t43:1+O; Cer-AP t18:1/25:0+O; [M+CH3COO]-	Cer_AP	Negative	63377	52728	16418	5749	63375	16483	31743	70347	12248	10081	37366	20282	25428	28058	23484	9487	25872	34758	25655	18232	35212	43567	52926	25891	41763	54014	61317	61313	57637	19607	25911	39196	73746	67991	58560	39808	61739	61337	63367	58792	55020	7592	4861	7680	5298	12266	8809
Cer-AP t43:1+O; Cer-AP t18:1/25:0+O; [M-H]-	Cer_AP	Negative	14332	0	8561	4354	0	4046	0	0	4951	4938	12724	15126	14969	24110	11520	4540	6428	10266	6373	5652	11565	0	15006	0	16234	16710	23604	20588	0	5304	7444	0	0	14523	0	9774	19185	23385	13810	21632	0	2939	1916	3114	3134	5485	4819
Cer-AP t43:2+O; Cer-AP t19:1/24:1+O; [M+CH3COO]-	Cer_AP	Negative	1335	1201	439	178	1167	417	543	1142	320	307	581	500	722	693	558	285	486	710	493	391	662	795	1242	525	817	1163	1386	1504	807	386	438	625	1306	1177	1018	533	1062	1087	915	901	941	186	120	177	125	229	207
Cer-AP t44:0+O; Cer-AP t18:0/26:0+O; [M+CH3COO]-	Cer_AP	Negative	121199	81813	38130	13591	100292	28141	53161	124046	23597	15832	60212	40273	55580	43375	41359	18326	45949	89413	39993	31837	72394	89141	140656	49037	58626	126212	160852	121048	101001	28910	38829	63822	153369	171454	120447	83642	123270	131996	119756	119737	109676	16702	9519	14916	11244	23333	15975
Cer-AP t44:1+O; Cer-AP t18:1/26:0+O; [M+CH3COO]-	Cer_AP	Negative	77426	53926	18442	7234	59081	17406	31483	77193	13558	10946	36877	20170	30426	31168	25532	10639	28197	36835	23079	18791	38954	45007	62916	26963	47670	67016	77490	69770	60435	18631	26064	37458	82051	77763	55841	39384	69220	78099	66780	69337	54366	8458	4969	8158	5659	13258	8500
Cer-AP t44:2+O; Cer-AP t20:0/24:2+O; [M+CH3COO]-	Cer_AP	Negative	3351	2557	1696	671	2677	1083	1523	2736	1135	920	1800	1476	1904	2228	1684	960	1301	1871	1148	938	1915	2039	2882	1182	1907	2840	3271	2783	2024	824	1130	1461	2486	3204	1971	1449	2544	2498	2279	2470	2404	816	358	626	567	966	715
Cer-AP t45:0+O; Cer-AP t18:0/27:0+O; [M+CH3COO]-	Cer_AP	Negative	4664	3580	2478	986	4478	1548	2434	4528	1327	1126	3185	2438	2870	3094	2165	1159	2194	3706	1941	1276	3621	3239	5346	2305	3387	5731	7099	4848	3962	1392	1858	3297	5848	5861	4359	3520	5802	6503	4893	6717	4419	1052	712	1017	1047	1867	1093
Cer-AP t46:0+O; Cer-AP t20:0/26:0+O; [M+CH3COO]-	Cer_AP	Negative	3528	2006	1938	1062	2909	1062	1653	2172	1042	1046	2079	1785	2166	3147	1737	862	1338	2498	1234	854	3480	6080	2951	1716	2971	3952	3910	3781	1867	824	1110	3916	7318	8120	5378	3580	7504	8876	5089	8532	5560	1545	1269	1762	1386	3086	1779
Cer-AS d33:1+O; Cer-AS d17:1/16:0+O; [M+CH3COO]-	Cer_AS	Negative	1458	1023	1823	955	962	500	0	0	939	732	1431	4034	1845	3104	1431	586	757	2253	887	586	1407	630	2787	565	2207	4351	4979	3168	1386	924	1107	1730	1470	3825	2025	1991	2430	3643	2496	3018	1862	210	216	231	437	723	525
Cer-AS d34:1+O; Cer-AS d18:1/16:0+O; [M+CH3COO]-	Cer_AS	Negative	19441	11830	11562	6067	5217	4192	3972	3969	5438	2159	6635	28257	7163	7980	4327	2342	9451	31739	14231	5831	17143	8324	31726	2674	15183	35477	42164	47839	11754	9752	9884	25640	14661	54322	31161	25155	30265	34582	23942	23241	21578	1351	1083	995	1875	3425	2627
Cer-AS d34:1+O; Cer-AS d18:1/16:0+O; [M-H]-	Cer_AS	Negative	7386	4667	3111	2588	2128	1913	1496	1562	1982	888	1274	11709	2786	2289	1370	641	4374	12004	7120	3121	5789	3284	12814	981	4710	11890	13375	15002	4540	4892	4685	11370	4544	18644	10986	9741	11008	11404	8347	6197	7940	528	459	376	410	762	491
Cer-AS d34:2+O; Cer-AS d18:2/16:0+O; [M+CH3COO]-	Cer_AS	Negative	4744	3005	3117	854	2152	915	809	1049	860	516	803	1002	778	1673	662	485	2343	1575	2423	1628	3829	1891	1216	408	3584	2683	2245	5652	2876	2326	3083	2793	2123	3235	1858	1281	2441	2144	2263	2525	2878	261	172	263	304	438	505
Cer-AS d38:1+O; Cer-AS d18:1/20:0+O; [M+CH3COO]-	Cer_AS	Negative	6691	2524	2655	540	1340	742	621	534	812	695	563	583	1421	2102	615	321	1303	1254	1560	1334	2706	1061	922	232	3320	2607	2729	7074	1808	1110	1863	1675	1801	1974	1132	670	3156	2708	1416	2960	1805	111	79	165	143	0	185
Cer-AS d38:1+O; Cer-AS d18:1/20:0+O; [M-H]-	Cer_AS	Negative	3988	1303	1312	373	761	370	351	388	412	329	311	414	829	1040	381	166	883	676	904	817	1439	607	429	129	1691	1518	1485	3464	932	603	948	897	1047	1118	669	297	1788	1175	759	1658	1034	45	35	66	72	121	106
Cer-AS d38:2+O; Cer-AS d18:2/20:0+O; [M+CH3COO]-	Cer_AS	Negative	2132	1395	1625	429	844	455	463	403	400	234	277	397	544	873	364	207	954	551	959	688	1934	794	471	198	1655	971	1158	2698	1035	902	1217	917	760	1150	729	456	933	842	892	988	1016	122	57	123	0	162	192
Cer-AS d38:2+O; Cer-AS d18:2/20:0+O; [M-H]-	Cer_AS	Negative	1286	748	758	193	504	257	255	227	221	152	193	176	305	539	204	110	568	282	564	506	1068	455	274	113	903	555	607	1625	660	508	639	540	496	609	383	236	543	435	511	645	523	55	0	53	0	93	136
Cer-AS d40:1+O; Cer-AS d18:1/22:0+O; [M+CH3COO]-	Cer_AS	Negative	11636	6104	7828	3741	4425	2672	2730	2792	4528	3197	8008	12426	7323	6568	4839	2801	5570	15915	7016	4573	9636	4723	16022	1818	14682	23610	26070	27690	6538	5768	7471	9380	7855	20038	8985	8678	18267	19894	11586	18732	9413	1712	1265	1645	3662	6372	5013
Cer-AS d41:1+O; Cer-AS d18:1/23:0+O; [M+CH3COO]-	Cer_AS	Negative	10668	6763	7428	3743	8556	3239	3818	6383	3678	3076	6343	10917	8106	7781	4823	3101	4482	12876	6036	4734	10137	6129	14300	4100	9657	19190	20184	19242	8564	5085	7315	9311	10003	16414	11175	9402	16838	16908	12360	15412	10713	1642	1393	1841	2100	3991	2899
Cer-AS d42:2+O; Cer-AS d18:2/24:0+O; [M+CH3COO]-	Cer_AS	Negative	5564	4668	4246	1362	3337	1550	1810	2422	1618	1187	2239	2172	2642	3535	2134	1073	4934	0	4401	4305	9536	5043	2337	966	7703	5574	4972	13740	6193	3574	4468	2309	3120	3606	2571	1878	3501	3244	3406	3659	2832	870	597	780	805	1096	1052
Cer-AS d46:1+O; Cer-AS d20:1/26:0+O; [M+CH3COO]-	Cer_AS	Negative	3668	1440	3905	1595	2690	1194	1800	1585	1551	1080	3225	1678	3215	7229	1829	932	1753	2580	954	1030	3257	1479	2872	2617	3815	3736	4938	3748	1619	1342	1427	1310	3028	2656	1575	1699	4182	9135	2280	6725	1846	1682	1007	1531	1434	2401	1744
Cer-AS d46:1+O; Cer-AS d20:1/26:0+O; [M-H]-	Cer_AS	Negative	937	440	777	357	652	359	359	351	454	323	710	443	672	1436	461	276	385	512	243	303	729	383	622	628	808	664	1117	775	414	370	390	315	724	574	390	453	909	1858	612	1522	421	524	270	431	372	616	517
Cer-AS d50:1+O; Cer-AS d18:1/32:0+O; [M+CH3COO]-	Cer_AS	Negative	726	535	1041	658	695	311	423	393	1405	1601	5054	3084	3887	7542	3430	1375	522	494	245	469	700	391	1073	557	1925	2499	3555	4147	910	596	1002	366	1262	922	530	538	3022	3951	1835	4328	871	584	389	567	840	2003	1523
Cer-AS d52:2+O; Cer-AS d18:1/34:1+O; [M+CH3COO]-	Cer_AS	Negative	2692	2243	3904	1825	2310	1528	1772	2547	3115	2342	5748	3266	5926	11609	4207	2042	1862	1296	914	1437	5279	2074	2236	1182	4898	4203	5491	5441	2470	1315	2418	1108	3472	2418	1768	2199	5477	6351	3999	6403	2449	1392	812	1103	1483	4221	2158
Cer-AS d52:2+O; Cer-AS d18:1/34:1+O; [M-H]-	Cer_AS	Negative	553	590	888	448	510	392	459	641	804	632	1212	686	1083	2094	960	585	462	250	287	374	956	421	508	332	909	881	1011	898	566	448	528	313	681	617	387	607	1033	1088	698	1332	526	454	294	319	418	1021	739
Cer-BDS d32:0+O; Cer-BDS d16:0/16:0+O; [M+CH3COO]-	Cer_BDS	Negative	1791	695	988	1741	516	0	2662	1094	1060	746	618	1072	1256	1084	1252	0	665	1361	262	0	461	251	498	958	0	965	951	0	402	207	366	967	553	908	789	685	808	0	0	0	746	0	0	0	0	0	0
Cer-BDS d32:0+O; Cer-BDS d16:0/16:0+O; [M-H]-	Cer_BDS	Negative	1437	434	531	1415	296	64	2051	867	816	462	445	736	746	585	909	83	470	1015	194	105	299	144	326	633	246	593	571	177	299	146	208	758	403	700	511	451	428	346	230	304	448	0	0	29	32	0	0
Cer-BDS d33:0+O; Cer-BDS d17:0/16:0+O; [M+CH3COO]-	Cer_BDS	Negative	8228	0	3408	6807	2039	400	15188	6430	0	0	2792	0	0	0	0	416	3659	5990	482	220	1863	520	2002	4603	1322	4393	4703	951	1633	366	576	4524	2636	4006	4593	3287	2792	2775	1415	0	3554	0	0	0	0	0	0
Cer-BDS d33:0+O; Cer-BDS d18:0/15:0+O; [M+CH3COO]-	Cer_BDS	Negative	9815	3927	3974	11193	3357	899	15866	5781	3656	5346	1692	4701	5570	3676	4063	833	5508	6020	2427	949	2460	1139	2717	4647	2326	3568	3871	2335	2696	1582	1752	6314	3605	4452	3879	4140	5082	5179	2453	2960	3774	416	379	279	506	436	370
Cer-BDS d34:0+O; Cer-BDS d18:0/16:0+O; [M+CH3COO]-	Cer_BDS	Negative	103592	39345	40396	77632	34474	6481	173642	60942	31712	37654	15723	39036	48414	34130	39402	5655	44484	60710	15431	5635	23542	8904	24242	31866	21876	42495	42695	22297	21064	8299	12741	58193	40425	51198	37674	31682	51700	47239	21346	28813	39481	2804	2391	2000	2980	2931	2662
Cer-BDS d34:0+O; Cer-BDS d18:0/16:0+O; [M-H]-	Cer_BDS	Negative	24521	9891	9499	22089	8085	2444	39739	15977	8565	12269	4879	11047	13016	8332	10108	1930	13679	14846	5809	1692	5334	3157	7464	10525	5740	10382	10605	6369	5388	2803	4217	15623	10742	13095	9197	8551	12402	11896	5632	6611	9509	842	722	615	1190	887	942
Cer-BDS d35:0+O; Cer-BDS d18:0/17:0+O; [M+CH3COO]-	Cer_BDS	Negative	32252	18104	16489	24853	16397	2947	58237	27358	13835	7840	8645	13413	18417	12013	20253	1975	28704	31115	4714	556	10479	3430	13789	18828	13714	31915	25413	6664	9331	2220	2170	42083	38607	43084	32270	25993	29908	20880	17768	21174	41008	0	0	0	55	0	0
Cer-BDS d35:0+O; Cer-BDS d18:0/17:0+O; [M-H]-	Cer_BDS	Negative	13182	6736	4352	10042	4928	1560	27084	13596	7037	4603	4325	6864	8142	4656	9549	1054	10271	8502	2274	294	2866	1466	5483	9865	4362	8260	8135	1886	3232	1028	971	15936	13014	11091	10939	10886	10259	7738	5865	6593	12102	0	0	0	0	0	0
Cer-BDS d36:0+O; Cer-BDS d19:0/17:0+O; [M+CH3COO]-	Cer_BDS	Negative	1208	854	751	985	967	333	1881	1125	1076	523	751	821	1407	711	1438	225	1593	1489	426	0	958	564	1151	1583	1623	2710	2679	989	696	288	229	3207	2669	3118	2366	2090	2246	1708	1585	1971	3082	8	11	15	4	13	14
Cer-BS d35:1+O; Cer-BS d18:1/17:0+O; [M+CH3COO]-	Cer_BS	Negative	999	0	0	419	0	0	0	0	990	0	990	1564	2606	1421	1115	0	0	1890	0	0	0	0	587	328	401	1171	1002	0	0	0	0	719	717	2164	660	476	651	1215	350	557	410	0	0	0	0	0	0
Cer-BS d43:1+O; Cer-BS d17:1/26:0+O; [M+CH3COO]-	Cer_BS	Negative	13683	9777	14836	10208	15547	6290	9984	11173	6370	5415	18077	13784	13510	28173	14286	6234	8055	12453	5981	8748	13932	9670	25237	12224	23838	23354	26420	25765	14016	5289	9057	7801	20363	18363	12292	9888	17030	17643	14543	23544	10135	8041	3954	8467	5612	9872	8632
Cer-EBDS d47:0; Cer-EBDS d16:0/16:0-O-15:0; [M+CH3COO]-	Cer_EBDS	Negative	3014	746	844	498	0	0	324	252	784	962	1535	886	677	776	739	180	584	1487	0	122	1837	416	808	925	1633	1691	1892	1014	458	124	0	563	1200	1458	1453	1507	734	871	382	872	2649	104	0	0	0	0	0
Cer-EBDS d48:0; Cer-EBDS d17:0/17:0-O-14:0; [M+CH3COO]-	Cer_EBDS	Negative	7144	1817	2297	971	1216	209	692	358	1579	1655	3944	2367	1411	1947	2121	324	1474	4070	0	99	5292	1007	2447	1495	3293	4013	4837	2525	1019	154	171	1263	3550	4185	3210	4381	2101	1810	915	2056	8538	0	0	0	0	202	149
Cer-EBDS d49:0; Cer-EBDS d17:0/17:0-O-15:0; [M+CH3COO]-	Cer_EBDS	Negative	23306	6902	7976	4242	7661	659	4365	1691	6100	6137	18357	10110	5963	7895	8461	1152	8846	12616	485	143	17516	2701	15332	9895	15305	14669	16092	6243	4142	236	179	5886	31934	25999	9302	25390	10349	7350	4508	9831	52872	0	0	0	0	0	0
Cer-EBDS d50:0; Cer-EBDS d18:0/17:0-O-15:0; [M+CH3COO]-	Cer_EBDS	Negative	11354	3458	3524	1836	3715	365	1848	792	3526	2751	11089	4747	3139	3076	4798	757	4876	5463	322	114	6241	1089	8917	6187	7737	5498	8173	1967	2013	210	158	3907	28848	15112	4278	15704	5089	4364	3634	6669	45158	0	0	0	0	0	128
Cer-EBDS d51:0; Cer-EBDS d18:0/18:0-O-15:0; [M+CH3COO]-	Cer_EBDS	Negative	913	327	375	172	365	48	208	92	400	312	1139	619	348	307	590	104	429	472	64	0	475	135	1012	646	792	585	804	273	226	66	34	421	2473	1297	495	1255	510	415	473	582	3170	0	16	0	0	0	0
Cer-EODS d50:3; Cer-EODS d32:1-O-18:2; [M+CH3COO]-	Cer_EODS	Negative	949	720	1889	499	1011	344	523	576	973	1306	3401	2162	1506	2164	1537	1377	531	568	292	553	736	481	893	563	3812	2428	3669	2220	1175	767	620	396	1268	817	506	480	3427	4039	1459	6641	790	477	379	522	2060	2527	2742
Cer-EOS d52:2; Cer-EOS d36:2-O-16:0; [M+CH3COO]-	Cer_EOS	Negative	815	788	1216	432	1014	443	669	697	558	396	660	684	895	1061	871	505	597	270	340	336	1367	559	436	245	1040	579	749	891	845	318	386	396	843	669	545	419	1204	1045	674	983	615	552	412	478	501	755	585
Cer-NDS d33:0; [M+CH3COO]-	Cer_NDS	Negative	1204	526	536	660	563	136	713	883	299	427	549	890	711	616	520	192	716	1078	540	199	262	170	812	352	305	843	925	459	221	324	220	1036	641	1161	1042	619	970	912	429	608	764	0	0	0	0	0	0
Cer-NDS d34:0; Cer-NDS d18:0/16:0; [M+CH3COO]-	Cer_NDS	Negative	11094	5702	3882	3166	6602	1621	3758	4648	2436	3861	4083	5968	8755	3999	4495	2954	4253	3519	2726	2914	4984	4090	4559	2236	4109	6224	8536	8258	3718	2403	2607	5220	7273	4978	5044	2757	5756	6957	4086	7733	5054	5120	2409	2903	1982	2504	2118
Cer-NDS d34:0; Cer-NDS d18:0/16:0; [M-H]-	Cer_NDS	Negative	9695	4411	3061	2558	4696	1005	3320	3537	2066	3267	2752	4612	7764	3390	4273	1907	3895	3221	2993	2708	3524	3312	3298	1562	3239	4690	6671	7195	2859	1792	2091	3872	5322	3624	3271	1928	4480	5293	3572	6005	4443	3535	1722	2090	1348	1804	1552
Cer-NDS d36:0; Cer-NDS d18:0/18:0; [M+CH3COO]-	Cer_NDS	Negative	2253	1917	2442	851	3405	1126	1127	2962	466	9455	996	1059	8223	4696	2380	982	1074	1865	969	859	3286	2072	3028	1400	2075	2191	2736	2990	2049	712	1106	1325	2479	2392	1999	1075	2797	2442	2274	8900	2198	928	412	419	1212	1455	1201
Cer-NDS d36:0; Cer-NDS d18:0/18:0; [M-H]-	Cer_NDS	Negative	1453	1305	1490	769	2363	782	800	1750	329	6673	684	590	5206	2850	1676	624	758	1360	773	590	1919	1138	2081	950	1030	1553	1599	1692	1221	505	697	903	1632	1745	1142	701	1750	1663	1405	5064	1311	534	222	282	766	954	783
Cer-NDS d36:1; Cer-NDS d18:0/18:1; [M+CH3COO]-	Cer_NDS	Negative	2187	841	1400	1026	1640	349	988	852	0	790	0	0	667	1063	0	0	1583	1660	646	516	968	719	1808	662	1504	3141	2237	1607	898	1157	608	1347	1555	2316	1466	655	0	1869	1027	1768	1646	0	0	0	0	0	0
Cer-NDS d38:0; Cer-NDS d20:0/18:0; [M+CH3COO]-	Cer_NDS	Negative	12355	10270	10610	5361	18857	5136	5374	13473	2134	3471	4219	4158	7306	8487	5126	2436	4904	0	4126	3623	12647	5621	13391	5651	9139	10537	12906	12293	8063	2754	4924	4763	9734	0	6708	4926	14780	12651	10073	45413	9652	2691	973	1224	3876	6648	6141
Cer-NDS d38:0; Cer-NDS d20:0/18:0; [M-H]-	Cer_NDS	Negative	3164	3862	3710	1791	7128	2044	1913	4769	963	1332	1772	1414	3214	3083	2004	1065	2085	2898	1620	1467	4585	2022	4500	2335	3572	3707	3706	4310	3186	1283	2016	1788	3451	3676	2356	1349	4426	4159	3424	14025	3371	1190	441	534	1614	2801	2294
Cer-NDS d40:0; Cer-NDS d18:0/22:0; [M-H]-	Cer_NDS	Negative	3640	2200	2027	1157	1907	794	892	1326	981	1147	1644	1769	2773	2808	1515	1196	1209	1468	1210	1176	1803	1031	1775	777	2756	2894	3055	2981	1447	815	1210	1419	1990	2298	1577	1480	3223	3395	1449	5168	1740	1452	759	929	1233	1565	1803
Cer-NDS d42:0; Cer-NDS d18:0/24:0; [M+CH3COO]-	Cer_NDS	Negative	54167	39488	39739	19138	55947	15180	22860	41238	17941	38549	48564	41476	83159	121169	53014	31364	22055	27872	18689	18965	68889	32239	52011	20250	79605	61491	80657	92480	44346	14332	23187	26012	55224	54284	32983	24686	70604	72332	45976	111372	50279	18786	9720	16665	15558	30308	28143
Cer-NDS d42:0; Cer-NDS d18:0/24:0; [M-H]-	Cer_NDS	Negative	8464	6194	5458	3689	8482	2561	4200	5252	3405	7632	7186	6300	12274	15177	8570	6720	3373	3801	2894	3249	8854	4486	6346	3139	9613	8133	9269	10580	5957	2728	4187	4022	7509	7502	4179	3648	9442	9967	5439	12793	6267	3668	2217	3080	3080	4535	4901
Cer-NDS d43:0; Cer-NDS d17:0/26:0; [M+CH3COO]-	Cer_NDS	Negative	12354	9002	23473	12094	20607	6894	11892	6662	3742	0	12249	10966	9930	24918	7658	3911	8644	10384	4100	8659	18669	9146	38917	15307	33169	21396	29103	26789	12159	3415	4876	5275	23903	19056	8433	9262	15394	18337	10320	33261	6000	10654	6013	11111	6879	12184	11590
Cer-NDS d44:0; Cer-NDS d18:0/26:0; [M+CH3COO]-	Cer_NDS	Negative	39023	26081	36347	20531	49673	13145	26214	30010	15093	28661	36940	35480	66454	106371	43885	25825	21768	20037	15210	18649	95710	31494	55506	21977	74671	50540	63325	96032	42063	13231	20288	28847	63827	67761	32725	19684	66754	64384	41021	97703	60486	17739	12477	22139	15515	29386	24792
Cer-NDS d44:0; Cer-NDS d18:0/26:0; [M-H]-	Cer_NDS	Negative	8073	5657	7079	4373	9503	2900	5817	6017	3456	6840	7000	6747	11926	15670	8343	5634	4552	4099	3498	3693	15677	6420	9693	4570	11748	9432	10682	15678	8252	2885	4322	6262	11798	12830	6434	4520	12116	10780	8057	14264	10111	4202	2852	4982	3625	5671	4659
Cer-NDS d45:0; [M+CH3COO]-	Cer_NDS	Negative	1418	886	2076	1283	1688	747	1477	767	629	535	1849	1248	1365	3288	1126	441	961	1013	537	814	1891	998	3453	1746	2856	2203	3086	2631	1541	487	693	616	2315	1755	1073	1085	1927	2481	1539	3557	919	1145	674	1506	867	1663	1381
Cer-NDS d46:0; Cer-NDS d20:0/26:0; [M+CH3COO]-	Cer_NDS	Negative	4799	2981	6349	3194	5211	2624	4573	3964	2228	1654	5097	3382	5645	9086	2775	1420	2403	2751	1548	1907	7847	3130	7713	3938	7155	6670	8764	5360	3535	1142	2148	2520	5686	5547	3280	2595	6301	8327	5654	9813	4420	3406	2279	3018	2021	5175	2228
Cer-NDS d46:0; Cer-NDS d20:0/26:0; [M-H]-	Cer_NDS	Negative	923	562	960	577	950	379	611	412	518	378	626	630	689	1154	624	359	453	487	296	353	685	398	668	563	704	1073	1207	854	660	258	404	444	896	765	312	551	1161	1465	546	1353	423	365	326	402	446	587	511
Cer-NDS d48:0; Cer-NDS d18:0/30:0; [M+CH3COO]-	Cer_NDS	Negative	451	345	849	558	595	363	628	438	420	241	1124	679	839	1582	629	227	382	420	317	360	734	405	1036	514	1546	1160	1186	858	490	286	343	333	806	726	456	401	962	949	788	1432	542	440	312	473	374	807	499
Cer-NDS d52:1; [M+CH3COO]-	Cer_NDS	Negative	206	154	284	162	191	122	173	187	229	232	830	414	484	906	403	183	117	122	49	94	205	131	293	147	589	640	675	627	347	149	198	118	271	240	147	145	535	610	371	1131	215	112	86	111	230	344	323
Cer-NP t34:1; Cer-NP t18:1/16:0; [M+CH3COO]-	Cer_NP	Negative	2903	1638	1353	1075	1681	643	986	1749	1196	1023	1967	2509	3259	2841	1932	849	847	2469	751	650	1569	919	1288	741	1417	2209	2263	1703	1038	501	878	1471	1725	4444	1511	928	1782	3151	1121	1678	1322	273	165	236	232	376	301
Cer-NP t36:0; Cer-NP t18:0/18:0; [M+CH3COO]-	Cer_NP	Negative	1878	1112	1144	653	1591	522	805	1171	728	18120	1223	1202	21325	12619	5764	2937	739	2522	652	621	1106	1145	2240	748	1107	2259	3179	2046	945	451	746	1278	1884	2009	1809	1053	2151	2350	2175	3267	1961	529	464	341	1056	619	702
Cer-NP t36:0; Cer-NP t18:0/18:0; [M-H]-	Cer_NP	Negative	1167	626	594	350	715	256	546	598	397	9775	580	544	10202	5810	2766	1358	431	1061	440	310	548	540	989	432	511	1083	1413	1105	506	265	443	702	950	1057	795	508	1039	1058	988	1329	935	213	245	184	492	253	362
Cer-NP t36:1; Cer-NP t18:0/18:1; [M+CH3COO]-	Cer_NP	Negative	2544	1147	2047	0	2106	483	657	934	826	1156	1845	1415	2284	2518	1685	1114	724	2157	620	465	1237	924	1977	564	1074	0	3635	2168	780	608	593	814	2459	2457	2166	1118	2942	3444	2124	4087	2207	535	409	378	1124	762	759
Cer-NP t36:2; [M-H]-	Cer_NP	Negative	2119	1086	1440	655	1696	937	900	1129	1019	973	1738	1229	1544	1413	1454	1439	1073	1389	855	772	1238	832	1432	746	1096	1480	2034	1408	936	714	792	733	1837	1327	1603	1138	1726	2222	1484	2005	1492	953	919	894	1744	1040	1200
Cer-NP t36:2; Cer-NP t18:0/18:2; [M+CH3COO]-	Cer_NP	Negative	6805	2916	3770	923	4900	1262	1531	2522	2322	2266	5046	3063	4665	3712	3937	2657	1721	3937	1456	1171	3690	2302	3010	1030	2722	4482	7424	4032	1873	996	1604	1946	4929	3169	4539	2253	5798	8062	5087	6562	4264	1268	1259	1001	3583	1760	1774
Cer-NP t38:0; Cer-NP t18:0/20:0; [M+CH3COO]-	Cer_NP	Negative	4043	2195	1697	708	2261	887	1003	2599	1063	1782	1686	1865	2964	2654	1619	926	1215	3490	1812	1268	2430	2183	3352	1158	2655	3991	4540	4792	2069	808	1717	2045	3305	3968	3113	2228	3924	4545	2794	4003	2386	531	318	407	0	0	554
Cer-NP t38:0; Cer-NP t18:0/20:0; [M-H]-	Cer_NP	Negative	2021	802	661	357	921	404	552	1085	457	740	866	851	1478	1153	795	403	672	1604	909	656	1053	920	1403	595	1254	1685	1940	2008	997	413	921	954	1380	1640	1328	919	1717	1838	1278	1841	929	240	165	200	256	331	303
Cer-NP t39:0; Cer-NP t18:0/21:0; [M+CH3COO]-	Cer_NP	Negative	1081	588	594	228	601	281	295	525	360	248	682	800	756	539	509	265	0	1443	491	310	785	506	1175	309	948	1305	1700	1254	0	232	467	666	880	1534	956	601	1401	1644	887	1557	787	200	134	159	229	302	311
Cer-NP t40:0; Cer-NP t18:0/22:0; [M+CH3COO]-	Cer_NP	Negative	85630	43000	25765	10098	36661	15139	18918	36468	16908	10986	30787	33079	36076	27147	24035	10980	18711	85803	28869	18635	40935	26919	69318	16588	41390	60702	93969	77125	27034	10814	27489	33937	61667	82556	50427	39435	65478	79046	46418	64497	41754	9545	6552	7406	8222	12601	11692
Cer-NP t40:0; Cer-NP t18:0/22:0; [M-H]-	Cer_NP	Negative	17845	10028	6021	2203	7864	3836	4081	8221	4384	2841	7924	7391	8238	6782	5189	3123	4268	17548	7612	4803	10759	7295	14862	4062	9950	13060	19678	16168	6540	3336	7515	8450	14636	17377	11182	9253	13000	17534	11324	13760	9473	2694	2079	2198	2560	3735	3654
Cer-NP t40:1; Cer-NP t18:1/22:0; [M+CH3COO]-	Cer_NP	Negative	2888	1769	1155	431	2351	848	1067	2472	685	783	1218	1108	1642	1950	1398	704	829	2272	1288	894	1747	2524	3020	1143	2009	2808	2791	3465	2158	767	1391	1895	2718	2952	2470	1576	2777	2720	2665	2387	2174	328	205	334	210	476	368
Cer-NP t40:1; Cer-NP t18:1/22:0; [M-H]-	Cer_NP	Negative	1389	801	457	213	971	332	560	1281	332	327	580	596	811	828	670	296	423	817	613	394	869	1142	1382	551	902	878	1359	1685	0	281	573	695	1399	1189	1078	598	1109	1186	1237	1095	917	143	78	172	129	239	208
Cer-NP t41:0; Cer-NP t18:0/23:0; [M+CH3COO]-	Cer_NP	Negative	66117	35486	23093	10802	33760	12822	16167	34244	14704	9440	27873	27483	30575	28742	23602	11339	14297	78311	23520	16021	38007	22410	62708	16702	35179	49683	64015	45720	26528	8916	20948	31132	53906	71326	45453	34629	51369	62786	39173	54294	39026	10589	7896	9958	11458	15930	12739
Cer-NP t41:0; Cer-NP t18:0/23:0; [M-H]-	Cer_NP	Negative	8867	5363	3668	1848	4593	2479	2409	4554	2580	1502	4340	4311	4486	4186	4017	2171	2117	9295	3460	2243	5070	3218	7686	2643	4627	6362	7550	5993	3422	1659	3318	4582	7436	9107	6124	5549	7135	8537	5608	7075	5805	1898	1570	1922	2411	2546	2408
Cer-NP t41:1; Cer-NP t18:1/23:0; [M+CH3COO]-	Cer_NP	Negative	9212	6269	4483	2694	7507	2725	3524	6883	3195	2790	5266	5511	7459	8613	5962	2701	2756	6063	3503	3414	4540	4789	7692	3501	6219	9202	9589	11707	5355	2037	4440	4708	7807	8176	6871	4832	7646	8461	6613	8628	6223	1756	951	1521	1177	2186	2063
Cer-NP t42:0; Cer-NP t18:0/24:0; [M+CH3COO]-	Cer_NP	Negative	341595	214949	172621	60994	269737	100093	135968	286347	110784	72563	221354	149309	216900	214781	165103	88852	89578	266435	141829	99955	238041	195181	280463	117242	224372	326542	347894	307474	222726	59161	162267	159073	347133	342484	275612	196866	331014	300890	273649	351450	231347	52912	32166	43795	44585	76713	60188
Cer-NP t42:0; Cer-NP t18:0/24:0; [M-H]-	Cer_NP	Negative	44069	30169	22591	8388	32501	15170	18567	36774	16770	11602	28320	20044	25637	26127	21908	13547	13157	34014	17447	11360	27814	24040	33782	15856	24904	39109	42731	36721	27239	8990	20721	22220	42193	45517	33216	28916	38907	37088	34828	41728	29690	8694	6298	7537	8169	11620	10319
Cer-NP t42:1; Cer-NP t18:0/24:1; [M+CH3COO]-	Cer_NP	Negative	25445	13351	9699	5257	16143	5191	7899	11951	9420	7085	13761	14073	17170	18306	15100	6724	5065	14060	6422	5684	7867	7002	16567	6838	11229	18224	24760	21996	8621	3184	7390	8076	15779	17968	10934	8203	18052	22124	14107	17995	12407	3076	2240	3023	2737	4282	4436
Cer-NP t42:1; Cer-NP t18:0/24:1; [M-H]-	Cer_NP	Negative	5618	3436	2586	1415	4028	1502	1914	3394	2722	2138	3806	3859	4752	5389	4177	2234	1404	3049	1705	1742	2177	2039	3846	1693	2797	4107	5457	5355	2409	1128	2146	2279	4148	3732	2714	2142	3837	5369	3183	4446	2898	1048	840	886	955	1314	1323
Cer-NP t42:1; Cer-NP t18:1/24:0; [M+CH3COO]-	Cer_NP	Negative	46714	31426	21926	10206	42290	12677	19668	49151	14737	11570	29263	23388	31490	39382	25639	12932	14384	39483	22829	18109	34042	32861	47257	20347	38991	52246	56286	60390	40305	11773	27411	25621	55056	53239	43849	27549	44068	46234	44182	46467	33557	7248	3835	7404	6150	9772	8619
Cer-NP t42:1; Cer-NP t18:1/24:0; [M-H]-	Cer_NP	Negative	6062	4465	3448	1643	4578	2430	2593	6074	2156	1911	4314	3363	4322	5767	4107	1900	1994	4424	2957	2264	4018	4313	4929	3376	5095	6596	6618	7012	4776	1864	3719	3623	7091	6033	5822	4263	5707	5627	5640	5942	4671	1540	820	1445	1146	1728	1743
Cer-NP t43:0; Cer-NP t18:0/25:0; [M+CH3COO]-	Cer_NP	Negative	58180	37840	31156	12805	46956	16179	26215	53973	17756	13095	36660	27063	39798	42610	29492	15015	16819	47691	19412	16403	40869	32897	57773	22181	40282	53507	70442	56146	38377	11248	24577	28554	64364	66394	45309	34369	60642	57244	49469	63298	41755	11476	6540	10684	9664	15971	12893
Cer-NP t43:0; Cer-NP t18:0/25:0; [M-H]-	Cer_NP	Negative	8238	6363	4323	2392	6827	2653	3778	7113	2960	2225	4687	4144	5085	4754	4441	2559	3027	6334	3745	2972	6136	4510	7428	3863	4704	6850	9025	6869	5074	2037	4384	4411	8613	9097	6119	5654	7087	7291	5848	6835	5400	2035	1283	1945	1723	2412	2483
Cer-NP t44:0; Cer-NP t18:0/26:0; [M+CH3COO]-	Cer_NP	Negative	99997	68980	58626	18937	87680	28071	43846	98789	29476	24203	77774	46616	73109	83746	56430	23780	34410	71293	38514	27544	88532	60036	102002	34625	87363	107070	136134	115791	73630	18932	42710	51630	121488	112583	86087	58296	123816	123694	101662	151048	84961	18487	11146	17348	15887	28459	22274
Cer-NP t44:0; Cer-NP t18:0/26:0; [M-H]-	Cer_NP	Negative	14674	10648	8205	3468	11724	5335	7371	13051	5175	4334	12672	7385	11240	6186	8744	4789	5727	11011	5948	4732	10659	8698	12512	6253	10258	14354	17400	12222	10845	3773	7101	8226	17996	18046	11742	10214	16351	15341	13695	16835	10997	3366	2269	3146	3051	4448	4126
Cer-NP t45:0; Cer-NP t18:0/27:0; [M+CH3COO]-	Cer_NP	Negative	4154	2840	2831	1118	3629	1280	1994	3448	1267	1251	3852	2470	3206	4219	2559	1410	1608	2898	1520	1043	3227	2200	4513	1912	4108	4661	5978	4779	2933	976	1748	1850	4396	4520	2526	2352	5224	6067	3822	7667	3182	1219	729	696	1100	1993	1505
Cer-NP t46:0; Cer-NP t20:0/26:0; [M+CH3COO]-	Cer_NP	Negative	5503	3274	4685	1799	4775	1671	2555	3355	2235	2205	9370	4114	5103	8778	3928	2153	2174	3998	2072	1567	4886	2372	5076	2977	9265	7345	10730	7220	3920	1869	2597	2553	6064	6033	3209	2848	9502	11887	4689	16429	3585	1589	1047	1686	2863	4972	4217
Cer-NP t50:1; Cer-NP t18:0/32:1; [M+CH3COO]-	Cer_NP	Negative	297	232	456	219	297	179	193	163	414	299	1156	661	939	1145	701	311	177	456	107	155	256	155	627	243	734	914	1345	781	351	191	347	198	507	529	328	246	932	739	532	1719	498	161	137	170	416	511	462
Cer-NP t52:1; Cer-NP t18:0/34:1; [M+CH3COO]-	Cer_NP	Negative	228	191	346	223	0	147	196	143	404	209	1078	563	729	778	629	230	178	511	67	152	221	119	647	245	537	879	1127	669	334	168	253	128	421	460	299	214	530	522	554	1357	452	108	105	116	365	402	365
Cer-NS d30:1; Cer-NS d15:1/15:0; [M+CH3COO]-	Cer_NS	Negative	1900	2095	1740	1708	1660	1712	1950	1702	1818	1693	1807	1755	1879	1883	1857	1772	2105	1728	2090	2100	1609	1784	1887	1564	1845	1786	1991	2320	1785	1824	2061	1831	1738	1782	1547	1875	2054	1979	1811	2022	1880	1738	1474	1839	1800	1797	1842
Cer-NS d33:1; Cer-NS d17:1/16:0; [M+CH3COO]-	Cer_NS	Negative	2283	1706	1243	812	1473	416	576	658	954	776	1288	2489	2011	1524	1493	748	759	1501	761	648	944	703	1205	482	894	2698	3879	2162	874	724	680	1405	1929	1558	1238	802	2114	2520	1624	2227	1891	555	408	377	466	454	407
Cer-NS d34:1; Cer-NS d18:1/16:0; [M+CH3COO]-	Cer_NS	Negative	29084	26063	12974	8611	18951	6932	7084	11760	12932	6757	13807	30617	37373	13678	25265	10779	21757	15530	10670	17716	16035	14154	17975	8073	12192	19861	43768	27574	9480	8654	8797	15946	21092	17743	17001	10066	25180	24092	19972	25205	26609	12686	9287	8300	6602	10272	6532
Cer-NS d34:1; Cer-NS d18:1/16:0; [M-H]-	Cer_NS	Negative	25527	18336	9864	6731	13692	5067	5282	8551	10438	5410	10669	19383	25316	9708	18760	7871	15755	12366	8656	13560	11837	9647	13339	6509	9032	13395	28459	18749	6771	7009	6267	11840	17015	13679	11954	7321	17887	16392	13527	17579	17660	10426	6583	6305	5400	7619	5194
Cer-NS d36:1; Cer-NS d18:1/18:0; [M+CH3COO]-	Cer_NS	Negative	1535	756	982	484	1227	431	514	585	518	2785	1047	1142	7478	2583	1880	870	633	1774	615	609	1352	708	2216	787	632	2081	2622	1547	614	518	561	895	1005	1240	1162	553	2011	3020	962	2559	1001	462	528	234	444	558	477
Cer-NS d36:1; Cer-NS d18:1/18:0; [M-H]-	Cer_NS	Negative	1279	578	644	393	872	274	439	510	339	2241	698	814	5455	1929	1343	598	520	992	482	466	889	448	1350	537	460	1440	1999	1180	368	436	534	656	800	950	699	362	1456	2087	760	1757	737	311	350	183	297	384	290
Cer-NS d36:2; Cer-NS d18:1/18:1; [M+CH3COO]-	Cer_NS	Negative	2773	413	1486	648	1131	0	404	0	254	0	0	771	1317	782	576	0	460	3079	494	0	521	0	3262	937	757	6097	6352	1820	475	840	0	1393	1484	3346	2310	606	2866	7050	762	3776	1557	0	0	0	0	0	0
Cer-NS d36:2; Cer-NS d18:1/18:1; [M-H]-	Cer_NS	Negative	2166	0	944	526	749	0	277	0	0	0	0	0	1162	609	0	0	399	2723	440	0	475	0	2304	624	563	4691	4819	1357	354	712	0	928	1125	2605	1478	430	2060	4746	593	2883	1214	0	0	0	0	0	0
Cer-NS d36:3; Cer-NS d18:1/18:2; [M+CH3COO]-	Cer_NS	Negative	2658	1286	2226	548	2733	771	764	917	782	1488	2945	1859	2166	1925	1715	1410	934	1473	1193	658	1408	1305	3581	537	1228	4029	5499	2816	1202	1025	1182	1413	3116	2818	2706	942	4618	6304	1961	3760	3018	938	1164	625	1072	865	1000
Cer-NS d36:4; Cer-NS d18:2/18:2; [M+CH3COO]-	Cer_NS	Negative	2874	1845	2262	509	2157	771	1286	1327	1190	1094	1691	1680	1509	1792	1820	1216	1304	0	957	1040	2242	1756	0	650	1709	2258	2891	3145	1195	760	1117	0	1756	0	1858	0	2485	2975	1230	1657	1607	537	332	307	470	546	618
Cer-NS d40:1; Cer-NS d18:1/22:0; [M-H]-	Cer_NS	Negative	3277	2130	2928	1386	1426	758	580	656	1106	1161	1730	3231	3320	3157	1663	837	1556	3102	3060	1577	2639	896	1773	577	3113	3569	4488	4418	1321	1087	1962	2155	1639	3437	2434	2611	3363	3389	1955	2545	1544	457	402	438	761	1008	898
Cer-NS d41:1; Cer-NS d18:1/23:0; [M-H]-	Cer_NS	Negative	1619	1036	1634	959	1460	729	701	505	1126	1030	2333	2786	2402	3583	1984	835	1034	1828	1003	997	2026	737	1956	751	2602	2611	3478	2844	1216	1022	1328	1176	1392	2074	1130	1270	2967	3172	1285	3234	1088	692	540	621	853	1017	1143
Cer-NS d42:1; Cer-NS d18:1/24:0; [M+CH3COO]-	Cer_NS	Negative	28368	17806	26262	13410	23901	9245	12953	17283	17373	17081	45225	39629	55813	88756	36870	13242	16218	16161	12597	15521	0	17510	29139	10706	46537	39499	54112	64257	24020	13557	21408	13241	24490	27722	15904	14939	45387	52666	25212	63174	19032	9200	5415	8596	10551	18804	16239
Cer-NS d42:1; Cer-NS d18:1/24:0; [M-H]-	Cer_NS	Negative	4913	3250	4165	3016	4276	1972	2490	2592	3282	3119	7539	6157	8089	11819	6543	2762	3444	2914	2707	3007	5612	2760	4145	2179	5363	5102	7061	9152	3765	2771	4656	2304	4030	4616	2421	3110	6920	7414	3484	8285	2723	2016	1249	1778	2301	3081	2920
Cer-NS d42:2; Cer-NS d18:1/24:1; [M+CH3COO]-	Cer_NS	Negative	11733	5852	7717	2491	10107	2595	1867	2107	3279	3158	3257	12168	26884	11306	4094	1553	4285	16489	8692	3704	10322	2708	9055	1480	9685	18626	29796	22618	5031	3916	9507	8215	5247	15719	9280	9696	30672	28703	7154	13636	6551	653	620	548	873	1014	1228
Cer-NS d42:2; Cer-NS d18:1/24:1; [M-H]-	Cer_NS	Negative	1995	1186	1386	609	1779	617	394	375	669	682	646	1962	4121	1985	957	446	917	2612	1622	737	1779	522	1491	292	1819	2875	4107	3195	877	846	1981	1274	894	2157	1577	2082	4316	3710	1258	2066	1185	192	130	177	313	287	348
Cer-NS d42:3; Cer-NS d18:1/24:2; [M+CH3COO]-	Cer_NS	Negative	1469	592	757	253	1084	273	0	0	263	304	411	1119	3295	1060	411	243	529	1113	630	353	1076	375	1069	0	949	1316	2286	2163	438	432	601	818	687	1672	969	822	2606	2453	746	863	690	146	0	0	0	0	0
Cer-NS d42:3; Cer-NS d18:1/24:2; [M-H]-	Cer_NS	Negative	599	236	260	76	466	120	86	134	84	149	189	424	1317	433	182	112	242	450	362	161	414	154	539	108	405	614	931	698	158	160	246	387	249	663	352	461	1149	969	283	383	287	47	37	15	28	34	51
Cer-NS d43:1; Cer-NS d17:1/26:0; [M+CH3COO]-	Cer_NS	Negative	11283	8715	28606	16278	24354	8862	14072	6479	6596	6788	25256	20349	18056	47085	18326	6764	11305	11670	5025	12173	23325	10578	44420	17298	35269	25040	35288	40294	14675	5457	8960	7062	28643	21591	10720	10450	18704	24207	12089	35437	6766	13623	6743	16047	8131	16280	12477
Cer-NS d43:1; Cer-NS d17:1/26:0; [M-H]-	Cer_NS	Negative	2361	1802	4162	3768	3498	1900	2979	1110	1432	1518	3981	3600	3214	6620	3286	1571	2552	2135	1286	2694	3079	1674	5829	3462	5282	3984	5017	5291	2556	1303	1816	1447	4929	3446	1819	2071	3057	3617	1920	4730	1091	2991	1685	3408	1996	2836	2903
Cer-NS d44:1; Cer-NS d18:1/26:0; [M+CH3COO]-	Cer_NS	Negative	21620	13503	30493	16519	22332	10107	15799	14031	15724	11771	48172	30518	39977	90206	31732	10541	12846	9632	6282	11048	23982	10294	29771	11528	46895	34454	47817	54871	18309	8438	14740	10206	27267	24010	11685	12893	39715	41506	22648	72025	14552	14687	8228	14038	11838	24780	20100
Cer-NS d44:1; Cer-NS d18:1/26:0; [M-H]-	Cer_NS	Negative	4835	3277	5041	3916	4583	2073	3276	3060	3786	2973	8639	5696	7770	13234	6028	2746	2932	2005	1683	2478	4376	2087	4905	2751	6786	6102	7485	8334	3617	2352	3321	2316	5496	4885	2255	2857	6931	7578	4270	9089	2553	3403	2044	3294	2996	4324	4211
Cer-NS d45:1; Cer-NS d17:1/28:0; [M+CH3COO]-	Cer_NS	Negative	1619	1129	2384	1442	1702	823	1376	859	1264	1109	3231	2093	3181	6442	2525	1108	1248	1033	586	991	2099	850	2563	1420	3492	2846	3417	4506	1656	974	1534	788	2325	1797	1028	1101	3088	4354	1588	4528	1206	1388	990	1491	1328	2067	1785
Cer-NS d46:1; Cer-NS d20:1/26:0; [M+CH3COO]-	Cer_NS	Negative	7630	4587	10833	5576	6760	2974	5589	4997	4679	2941	8673	5520	10789	20041	6591	2824	3841	3769	2084	2392	8597	2712	7148	4080	8669	8600	12386	10559	4115	2904	3771	3949	8128	6854	3512	4659	11738	16042	7254	17422	5479	4435	2479	3991	3207	7818	4194
Cer-NS d46:1; Cer-NS d20:1/26:0; [M-H]-	Cer_NS	Negative	1943	1158	2217	1226	1588	766	1104	1190	1225	803	1733	1324	2256	3861	1427	732	858	910	572	577	1651	550	1327	975	1754	1658	2394	1967	948	670	783	814	1966	1539	782	1181	2186	3195	1492	2960	946	1168	689	1064	948	1540	1054
Cer-NS d46:2; Cer-NS d20:1/26:1; [M+CH3COO]-	Cer_NS	Negative	623	357	631	278	403	215	347	390	407	254	502	387	777	1525	442	252	263	135	150	215	546	204	296	174	673	610	738	660	315	241	305	243	452	371	182	270	855	1177	447	1013	350	263	161	195	207	367	270
Cer-NS d48:1; Cer-NS d18:1/30:0; [M+CH3COO]-	Cer_NS	Negative	1017	585	1577	676	1090	637	870	772	859	646	2592	1527	2172	4272	1544	541	573	623	429	412	1476	554	1535	660	2347	1911	2552	2116	719	621	535	621	1499	1242	707	736	1728	2028	1526	3001	1008	725	592	876	723	1749	804
Cer-NS d50:1; Cer-NS d18:1/32:0; [M+CH3COO]-	Cer_NS	Negative	293	225	454	259	315	200	216	197	335	300	1266	768	865	1579	702	282	236	241	181	151	379	160	503	238	991	742	961	908	286	261	269	182	447	394	221	216	746	935	599	1095	340	259	202	299	317	621	323
Cer-NS d50:2; Cer-NS d18:1/32:1; [M+CH3COO]-	Cer_NS	Negative	260	185	439	166	236	134	200	216	318	290	1032	515	952	1677	633	234	135	170	80	141	331	142	384	141	665	806	929	714	240	226	272	191	434	372	198	148	758	887	523	1443	304	157	132	141	229	497	280
Cer-NS d52:2; Cer-NS d20:1/32:1; [M+CH3COO]-	Cer_NS	Negative	464	280	658	317	413	211	282	270	450	391	1399	753	1141	2182	788	318	237	294	97	188	517	237	570	316	958	1157	1382	1050	414	286	355	282	673	546	376	312	1110	1408	794	1816	530	306	245	296	340	812	428
Cholesterol; [M+Na]+	Cholesterol	Positive	4666	5019	6822	2776	7120	3667	3685	5092	3639	2114	4404	4532	4410	4204	4143	3080	3695	4669	2782	2969	9377	5838	5254	3382	6622	5934	5276	6607	6770	2526	3084	3312	5737	6271	6614	4874	5937	6256	5765	5605	5234	3864	2607	2919	3047	4130	2619
CL 64:1; CL 30:0-34:1; [M-H]-	CL	Negative	474	143	0	1972	130	0	2088	524	389	276	178	533	449	131	359	0	2549	1115	2168	2451	336	454	270	1856	238	232	153	0	0	0	2050	1564	153	342	0	106	148	0	228	212	0	12	16	0	0	14	28
CL 66:1; CL 16:0-16:0-16:0-18:1; [M-H]-	CL	Negative	1620	279	0	3827	0	0	4071	822	801	0	367	0	722	293	776	0	5091	2366	3686	4648	649	725	741	4184	504	509	478	559	1673	3664	4116	3585	362	679	0	0	330	0	0	568	291	34	0	40	55	30	73
CL 66:2; CL 16:0-16:1-16:0-18:1; [M-H]-	CL	Negative	1004	204	0	3614	207	0	3773	746	651	0	259	0	730	192	538	116	4912	1898	3389	4269	470	0	686	4046	480	371	227	420	1314	3250	3744	2940	235	573	0	0	213	0	279	300	247	20	0	29	52	32	0
CL 66:3; CL 32:1-34:2; [M-H]-	CL	Negative	275	100	0	927	95	0	1368	332	0	0	115	0	238	129	230	58	1405	474	1113	1128	0	0	289	1231	201	144	132	175	479	918	1230	0	114	248	0	0	63	0	0	159	114	15	10	18	24	8	0
CL 68:1; CL 34:0-34:1; [M-H]-	CL	Negative	838	0	0	2241	0	0	2161	475	0	0	0	0	0	0	0	0	2599	1229	2248	3094	0	0	0	2307	0	0	0	0	0	0	2609	2203	0	0	372	0	0	213	0	0	0	0	22	29	39	18	36
CL 68:2; CL 16:0-18:1-16:0-18:1; [M-H]-	CL	Negative	5418	595	0	11209	761	0	11341	1816	2737	1547	1183	0	1952	674	2546	0	0	6896	7806	12914	1638	1428	2254	13407	1452	1393	1091	1577	4396	14200	8905	12564	1155	2324	0	0	906	0	1298	2105	876	72	0	85	111	0	144
CL 68:2; CL 34:1-34:1; [M-H]-	CL	Negative	4768	0	0	10831	0	0	12030	1875	0	0	0	0	1786	770	2789	0	11955	6000	9525	12280	0	0	2254	14099	1460	1459	1200	1921	4822	13863	10511	13088	0	2482	0	0	1021	0	0	2126	906	72	0	0	116	0	0
CL 68:3; CL 16:0-18:1-16:0-18:2; [M-H]-	CL	Negative	1576	371	0	3931	352	0	6921	1202	1556	0	818	0	683	502	1079	448	5814	2516	4376	4749	1134	0	1646	5797	1023	601	577	653	2181	4724	4983	4487	521	1076	0	0	432	0	0	993	455	55	0	62	71	0	55
CL 70:3; CL 16:0-18:1-18:1-18:1; [M-H]-	CL	Negative	1952	250	0	5979	0	0	8466	747	1565	0	387	0	646	0	826	0	5593	1970	5377	7045	523	0	663	4446	426	0	368	1128	1859	11197	5488	6003	588	1106	0	0	386	0	0	807	493	40	32	27	55	30	0
CL 70:4; CL 34:2-36:2; [M-H]-	CL	Negative	1001	0	0	2235	0	0	5050	711	984	0	380	0	419	328	564	220	3228	1179	3014	2782	0	0	724	2380	0	349	299	0	1310	3199	3124	2830	0	670	0	0	216	0	0	460	379	113	0	0	86	66	82
CL 70:5; CL 16:0-18:2-18:1-18:2; [M-H]-	CL	Negative	340	158	0	0	158	0	1789	383	433	0	344	0	263	254	376	147	1230	672	1231	1101	0	0	538	1254	273	271	228	213	549	1090	1266	0	211	372	0	0	156	0	0	304	269	216	105	157	118	101	94
CL 72:3; CL 18:0-18:1-18:1-18:1; [M-H]-	CL	Negative	663	65	0	2062	0	0	2998	225	0	0	0	0	0	0	203	0	2063	696	2338	2435	0	0	0	0	0	0	0	418	623	3394	1859	1955	0	0	0	0	132	46	0	0	0	0	8	0	42	0	40
CL 72:4; CL 18:1-18:1-18:1-18:1; [M-H]-	CL	Negative	1016	0	0	3218	0	0	4137	0	491	168	172	0	0	0	243	66	2001	682	2659	2546	0	0	0	1151	0	0	0	623	714	6026	2308	2264	0	0	0	0	0	0	0	270	0	0	0	0	0	0	0
CL 72:5; CL 18:1-18:1-18:1-18:2; [M-H]-	CL	Negative	593	97	0	1503	0	0	2766	0	439	0	0	0	228	162	239	68	1459	507	1695	1619	0	0	211	955	206	137	179	345	595	2637	1712	1435	161	0	0	0	0	46	0	200	180	0	0	0	0	0	71
CL 72:6; CL 36:2-36:4; [M-H]-	CL	Negative	350	0	180	0	159	0	1220	436	382	0	0	270	0	0	377	101	1092	482	1109	1097	403	0	233	0	210	162	0	344	412	1012	997	717	224	303	254	193	218	0	443	321	374	0	248	0	337	0	0
CL 72:8; CL 18:2-18:2-18:2-18:2; [M-H]-	CL	Negative	452	1280	287	338	177	0	892	1024	1195	291	985	0	1931	2114	1185	306	554	639	500	700	784	0	286	512	565	538	636	878	406	304	470	639	328	375	0	380	780	0	1418	585	1098	1715	1302	1885	1386	1773	1133
CoQ10; [M+H]+	CoQ	Positive	1861	1813	1918	954	2548	1099	1095	1366	1321	591	1370	1490	868	1289	1351	1135	1182	2085	584	734	2072	1937	2504	1204	1647	2911	2920	2233	1683	758	780	1044	2279	2472	1978	1857	3092	2850	2084	2218	2281	478	717	510	1061	711	732
CoQ9; [M+H]+	CoQ	Positive	17417	17103	16085	8159	19062	10820	9993	12911	10399	4545	12765	12708	7465	9756	11552	9134	7589	17267	5394	5904	16519	13205	23901	12211	11504	24427	22428	14382	13895	5781	5872	10230	17511	19079	16368	15160	22051	22471	17712	19315	20122	3162	4416	3465	8042	5266	6223
DAG 24:0; DAG 8:0-16:0; [M+NH4]+	DAG	Positive	0	1260	1634	0	1660	0	1405	0	1940	920	1277	1372	1396	1355	1300	2053	1193	0	1891	2876	1959	2719	0	0	1652	0	0	4533	2083	2162	2297	0	0	0	0	0	0	0	0	0	1449	0	0	0	1253	1304	0
DAG 26:0; DAG 10:0-16:0; [M+NH4]+	DAG	Positive	1376	4036	1906	4700	2633	6532	1844	2471	9997	4441	6342	6515	6994	6068	5168	13527	1030	1024	1676	4322	3102	1318	3062	837	2808	2083	1516	3269	3198	1276	1745	1317	1259	1071	1026	1313	2211	1051	2732	1670	4290	4899	4569	3705	7271	7035	5342
DAG 26:1; DAG 8:0-18:1; [M+NH4]+	DAG	Positive	302	462	482	500	507	768	469	525	806	443	661	834	604	797	663	1253	1075	499	2235	3534	1247	3041	677	349	1254	536	436	4354	1439	2487	2799	374	394	462	408	353	493	279	586	799	1187	674	603	530	1171	974	638
DAG 26:2; DAG 8:0-18:2; [M+NH4]+	DAG	Positive	266	355	538	335	607	555	481	550	689	397	476	670	456	761	626	566	2563	463	6076	9929	2401	9805	466	322	2590	592	538	14540	3546	7176	8160	413	320	366	467	415	510	368	572	1567	1358	458	229	371	512	594	443
DAG 28:2; DAG 10:0-18:2; [M+NH4]+	DAG	Positive	318	792	778	580	1283	1264	826	1213	1327	488	802	1672	1098	1152	1372	1194	312	452	356	461	754	559	728	324	492	759	626	552	572	284	403	520	562	510	920	499	807	452	1005	802	1125	724	625	681	841	1112	758
DAG 29:0; DAG 14:0-15:0; [M+NH4]+	DAG	Positive	985	1763	3410	3903	2704	1986	3633	5462	3582	2234	1425	1871	4926	4695	2890	539	2904	4780	2172	1784	1880	1004	2190	2960	1733	2413	1265	1097	1280	1352	1539	2396	1361	2469	1407	938	626	403	1281	1367	1788	0	83	122	0	122	123
DAG 30:0; DAG 14:0-16:0; [M+NH4]+	DAG	Positive	1385	1948	1986	4636	2505	2224	2991	3717	4706	4236	1766	3551	7224	3357	3800	1351	5523	3388	5750	5349	2626	3077	3675	4798	2528	1930	1248	1470	2852	2852	3922	2858	1533	1898	1860	1156	1748	1291	2997	2002	2188	690	575	628	1151	777	1059
DAG 30:0; DAG 15:0-15:0; [M+NH4]+	DAG	Positive	1709	2648	7676	5838	5064	4640	3484	6740	5393	3053	3798	2838	8497	5286	5149	745	1554	3179	994	0	1220	604	4879	3461	1220	2331	2246	424	720	574	0	1413	2203	3129	3904	1665	992	527	2069	1998	2646	46	28	54	56	55	0
DAG 30:1e; DAG 14:1e/16:0; [M+NH4]+	EtherDAG	Positive	2021	1152	1030	3495	5185	884	1805	1749	2929	2494	620	1551	2457	1149	2462	2881	4058	5307	3584	3971	1550	2415	6411	5926	1701	2007	1258	1158	2807	2623	3195	2695	1143	1344	1934	1349	2180	1961	1619	1242	1046	0	0	36	0	0	0
DAG 30:2; DAG 12:0-18:2; [M+NH4]+	DAG	Positive	278	601	656	375	1083	1190	666	842	1013	377	758	1125	763	1041	935	760	650	914	608	696	1715	1694	860	386	1366	1378	985	1379	1226	537	668	655	709	612	1146	595	882	394	1602	1282	1509	788	649	899	877	1288	726
DAG 31:0; DAG 15:0-16:0; [M+NH4]+	DAG	Positive	3825	3766	11582	11779	6530	5134	7182	10606	9480	6489	4231	6586	12384	6997	9087	890	14504	13069	10714	7869	5388	3006	8973	13672	6502	5285	2914	1910	3782	6291	7209	9740	5145	8157	4927	2884	1997	1142	4811	5159	6454	112	0	119	127	150	166
DAG 32:0; DAG 16:0-16:0; [M+NH4]+	DAG	Positive	9498	12737	17223	11407	23907	16554	15658	14264	25276	13602	13014	32252	22154	16076	24118	11869	18928	13734	17390	18506	20240	18841	20331	11022	18903	18376	14172	21346	22173	14682	15030	13346	13699	12915	20658	12063	23424	16304	26126	28603	20231	10628	6832	10607	13587	16270	10679
DAG 32:1; DAG 16:0-16:1; [M+NH4]+	DAG	Positive	1207	1956	4168	2930	4510	7044	3389	4599	5616	2744	5534	7548	7881	7739	4827	3559	5359	5380	4779	5056	8923	8762	8049	6384	8969	6757	5444	5634	7169	3045	3912	3628	3876	4006	6843	2318	3883	1514	7884	6631	7116	4161	3236	3833	4267	6331	3239
DAG 32:1e; DAG 16:1e/16:0; [M+NH4]+	EtherDAG	Positive	14472	5207	3587	11768	23266	4978	6966	6206	13146	9787	3906	10722	11389	4205	13374	13266	18083	12843	12840	18467	5666	7705	20594	16196	7924	8044	6288	7245	8121	13433	15319	10146	4641	4602	7957	5034	8879	8620	4838	3938	3398	494	430	0	506	497	0
DAG 32:1e; DAG 17:1e/15:0; [M+NH4]+	EtherDAG	Positive	4283	4597	4740	3673	4152	4506	4163	4187	4394	3979	4639	3667	3901	4164	4202	5009	3680	4144	4316	4162	2813	3985	3169	3584	4047	3944	4551	4178	4616	3847	4273	3787	4927	4934	4148	4599	3987	4265	3296	4491	4086	3025	4998	4501	5545	4422	5074
DAG 32:2; DAG 14:0-18:2; [M+NH4]+	DAG	Positive	1883	3108	6620	2544	8315	11211	5359	7422	6942	3656	9286	12238	6888	13408	8308	5354	7221	9193	6645	7100	17546	16701	11869	4762	17538	13729	11744	11876	12505	5508	6578	6026	6832	6620	11436	4868	8227	3005	15283	13603	13131	7560	4890	6961	7261	12658	6497
DAG 32:3; DAG 14:0-18:3; [M+NH4]+	DAG	Positive	657	1386	1493	604	2298	1733	902	1295	1437	726	1615	2204	1041	2219	1662	1310	1357	1906	1304	1386	3225	3104	1882	868	2959	3151	2434	3241	2697	1465	1411	1281	1374	1255	1818	1487	2280	1467	2485	2828	2080	962	782	1036	1307	1838	1354
DAG 33:0; DAG 15:0-18:0; [M+NH4]+	DAG	Positive	507	375	718	1746	666	521	948	771	1680	0	0	1394	2192	534	1182	0	2166	882	2023	1209	655	616	1278	1858	836	764	662	0	686	1302	1132	1127	639	774	618	462	587	503	1023	0	820	0	118	0	0	0	140
DAG 33:0; DAG 16:0-17:0; [M+NH4]+	DAG	Positive	853	1104	1119	2935	1645	989	1240	1580	3034	1838	829	2808	4207	1134	3086	633	2551	1345	3058	2862	1803	1879	1672	1620	1614	1405	836	1370	1694	2055	2172	2060	1118	1221	1224	967	1941	1293	2231	1405	1341	526	458	594	760	654	648
DAG 33:1; DAG 15:0-18:1; [M+NH4]+	DAG	Positive	779	949	2355	1887	2658	2407	2030	2616	2631	1162	2619	3308	4144	3637	2455	1161	2997	3319	2714	2881	4345	4666	4460	2367	4818	3993	3090	3372	3428	2343	2254	2226	2163	2457	3544	1159	2073	778	4104	2979	3337	1507	1218	1840	1476	2741	1137
DAG 33:1e; DAG 18:1e/15:0; [M+NH4]+	EtherDAG	Positive	3523	1842	1538	6167	6724	971	3492	1662	4251	2149	969	2509	2867	1174	4328	1647	6859	4519	4510	4391	1942	1712	6158	5680	2278	2756	1280	1729	2538	5479	4758	5513	1661	2428	3241	2682	3267	2534	2637	1601	1782	166	138	160	224	243	284
DAG 33:2; DAG 15:0-18:2; [M+NH4]+	DAG	Positive	1641	2679	5087	1642	7130	6369	4066	6311	5305	2598	7604	7930	5714	13335	5443	4241	5483	6877	5156	5438	12344	11538	11022	3060	12428	10516	9613	9861	9568	4033	5157	4104	4950	4808	8054	3715	5568	2798	8785	9467	8903	4812	3676	5573	4872	8662	4698
DAG 33:2e; DAG 18:2e/15:0; [M+NH4]+	EtherDAG	Positive	1847	1533	1344	3932	5786	543	1584	1015	2539	1010	512	698	0	747	1943	1408	2658	1946	0	2472	1613	1120	2755	0	1549	2011	956	1431	0	3100	0	2115	626	1270	1221	1233	1508	1214	1535	1071	874	69	52	0	98	0	200
DAG 33:3; DAG 15:1-18:2; [M+NH4]+	DAG	Positive	2864	5946	4002	1726	6321	4915	2826	4041	4831	2252	4855	6109	2798	6979	6222	6436	4634	4882	4225	5119	9967	10180	5905	2329	9415	9514	9133	13023	11415	4232	4750	2685	4486	3976	4627	5142	9785	7792	6266	8369	5153	2535	1835	2675	5537	5740	5504
DAG 34:0; DAG 16:0-18:0; [M+NH4]+	DAG	Positive	12016	18754	24747	18256	28522	21962	20378	18822	32879	16290	15979	39285	28039	20779	30997	15821	23248	15293	24892	26670	27257	23083	18083	13661	23345	21141	16511	22457	33758	19632	20627	18642	18130	16615	22297	14043	30917	23053	30375	38014	27305	18365	12221	18442	23829	27894	19058
DAG 34:0e; DAG 16:0e/18:0; [M+NH4]+	EtherDAG	Positive	5065	2560	3277	2273	3064	1112	1566	1548	5661	8878	4145	5500	11577	38116	4081	5235	1882	1487	1210	2311	1335	1092	2441	1888	5522	4127	4621	8137	2646	2531	6198	1875	1788	1415	980	866	5406	7066	1768	6583	2069	1004	1266	1146	2840	2420	4492
DAG 34:1; DAG 16:0-18:1; [M+NH4]+	DAG	Positive	56676	66332	210176	61424	233346	277846	163203	210318	185780	71369	252243	339865	204357	347332	210781	96663	255781	302432	241048	258565	458063	478121	340248	153684	479273	386667	336776	359209	352967	190147	211229	199942	221978	216491	336125	95803	213567	65357	433229	380024	360098	189002	122696	174391	181873	300622	127998
DAG 34:1e; DAG 16:0e/18:1; [M+NH4]+	EtherDAG	Positive	8812	3976	3640	7508	13852	2086	3551	2508	8253	7132	3221	5097	10153	8407	9851	21191	6318	5313	4532	8305	2663	3151	11135	7396	4698	5555	4173	6735	3522	6451	6353	4968	2317	2677	3295	2731	5732	7875	3141	6367	2966	1142	1037	960	2012	1723	2874
DAG 34:1e; DAG 18:1e/16:0; [M+NH4]+	EtherDAG	Positive	12129	2593	1799	5793	9509	2121	3311	2877	5941	3100	1879	6084	4500	1729	6284	4761	8525	7170	5821	8804	2123	3045	9161	7946	2679	3275	2974	3208	3402	7770	6832	5682	2368	2614	3089	2618	4796	5111	2852	2202	2026	533	452	434	0	648	0
DAG 34:2; DAG 16:0-18:2; [M+NH4]+	DAG	Positive	122071	173104	502073	129234	638342	863447	373766	473596	495997	162854	652133	984023	457009	1095528	644692	245168	580617	747380	516461	550067	1411286	1363019	878698	247683	1411263	1137379	1012362	1118895	1080645	355205	434212	375185	521965	467684	859936	233656	561382	144414	1250020	1137859	1066512	483127	247563	429210	494654	921195	358918
DAG 34:2e; DAG 18:2e/16:0; [M+NH4]+	EtherDAG	Positive	120927	35938	24292	75646	133870	23263	35504	24479	83631	51726	19587	37983	60975	19827	88303	140173	70518	59105	54475	94724	23105	30562	133230	89852	36112	50537	40061	52452	30661	69401	56588	43285	24687	26801	34894	30359	41929	47139	27898	25201	18960	2621	2689	2310	2138	2667	2839
DAG 34:3; DAG 16:0-18:3; [M+NH4]+	DAG	Positive	20535	34608	66494	24761	83981	102914	52568	57462	75904	32024	73486	109098	62241	115606	82924	56004	66909	84805	60149	64780	125550	124463	84392	35196	131945	126276	110076	114479	109719	54194	54190	56490	70615	61595	95144	48344	82121	35215	128823	132905	110980	65292	44167	60455	78692	101784	65435
DAG 34:3e; DAG 18:3e/16:0; [M+NH4]+	EtherDAG	Positive	0	2242	1628	4408	10736	1583	4812	2014	4748	2693	1096	0	4368	1271	5046	10398	5036	2422	4717	5779	1861	2632	7398	4381	3431	2300	0	0	3746	4584	5571	3833	1498	1614	1535	1456	0	0	2098	0	1383	430	368	261	155	0	0
DAG 34:3e; DAG 19:2e/15:1; [M+NH4]+	EtherDAG	Positive	1260	1031	7021	1581	6920	5649	2480	6289	2256	1572	4601	6289	6453	2145	3262	2581	348	1068	0	0	662	256	2673	1285	698	1528	1575	0	635	0	0	2497	4119	4300	6882	1687	4234	2114	10317	6392	9248	4772	3313	5728	3936	8288	3388
DAG 34:4; DAG 16:2-18:2; [M+NH4]+	DAG	Positive	1269	2392	4946	1426	6961	4870	2711	3093	3673	1213	4123	6098	2907	6954	4170	3146	3924	6260	3469	3346	13032	9544	5976	1907	10169	10375	9326	8729	7658	3267	3656	3300	4532	3831	5723	2987	5290	2213	8765	9349	8103	3926	2797	3525	4109	6426	3567
DAG 35:1; DAG 16:0-19:1; [M+NH4]+	DAG	Positive	8195	2019	6181	4012	6538	6440	7882	6580	6256	2833	12211	8917	9871	9057	7049	5359	7601	10133	7639	8469	12550	15256	14608	33996	9728	10330	7997	7823	8459	6893	6371	7131	6894	5958	13454	3574	5464	2966	11161	10102	9496	4689	3254	4561	4373	8011	3313
DAG 35:2; DAG 17:0-18:2; [M+NH4]+	DAG	Positive	1725	2111	5952	2082	6955	8520	4699	5450	5877	2366	7238	9572	6143	11721	6869	3258	5504	8034	5539	5857	12340	13160	8538	3401	12856	10791	9826	9037	8492	4032	4758	5216	6128	5578	9240	2933	6322	2257	13439	11774	10255	5600	3916	5686	5967	9345	4391
DAG 35:2e; DAG 18:2e/17:0; [M+NH4]+	EtherDAG	Positive	2414	1663	0	3342	5547	687	1569	1790	3902	2027	0	1982	2953	0	4417	3998	3856	3113	3028	3709	1335	1661	5649	3527	0	2547	1318	0	1917	2515	2705	3106	1419	1947	1988	1975	3300	0	2482	5350	1590	258	0	0	0	0	0
DAG 35:3; DAG 17:1-18:2; [M+NH4]+	DAG	Positive	921	1612	5403	1408	6826	7991	4190	5824	4622	1884	6893	8778	4696	11155	5086	3068	4287	7656	4517	4171	12122	12288	8025	3061	12562	10259	11434	7139	7527	3390	3885	3979	5141	5424	8949	2839	5351	1747	11168	8306	9742	4864	3300	5066	4345	8870	3615
DAG 35:4; DAG 17:2-18:2; [M+NH4]+	DAG	Positive	983	1729	4602	1330	6480	6426	3336	4282	4316	1801	5198	7026	3892	8396	4973	3256	3733	5943	3490	3437	9549	9026	6152	2018	9388	9104	9047	6481	6199	2891	3092	3047	3959	3812	6236	2518	4922	1660	8833	7786	7024	3980	2693	3756	4149	6772	3540
DAG 35:5; DAG 17:2-18:3; [M+NH4]+	DAG	Positive	282	511	911	360	1361	1128	534	723	869	354	798	1148	599	1470	1011	632	734	1032	611	676	1758	1498	1009	392	1542	1799	1394	1296	1119	570	694	578	786	795	1078	600	955	463	1431	1585	1381	658	464	622	685	1171	682
DAG 36:0; DAG 18:0-18:0; [M+NH4]+	DAG	Positive	4297	6397	8796	6433	9159	7412	8230	7917	10264	5132	5312	11639	9903	6961	8161	6892	7775	6141	8958	8790	8209	7995	7224	4773	6785	7530	6326	7822	7136	7737	7236	5637	7530	6583	7872	5458	8988	7712	10171	10712	8181	6108	4642	6892	7890	8006	6218
DAG 36:0e; DAG 16:0e/20:0; [M+NH4]+	EtherDAG	Positive	12402	9268	16076	8398	7956	4471	5476	5716	22248	38125	14589	14507	42710	158918	14655	21358	4941	3896	4136	6499	9808	6790	8873	7152	27740	16436	16797	34805	14632	6253	29252	3388	7397	4750	2506	3395	19738	26420	6036	23396	6582	4618	6977	7073	11695	10712	20488
DAG 36:1; DAG 18:0-18:1; [M+NH4]+	DAG	Positive	38449	53292	149340	57788	143295	182340	119650	121839	146514	65969	165569	222083	149015	235270	160953	66553	180097	210361	173967	194814	314798	373738	235674	120955	276276	298521	218181	280120	245850	142540	155093	149266	164763	148483	231281	67223	172896	50293	314772	354793	307455	173793	103927	151250	180844	282529	121392
DAG 36:1e; DAG 16:0e/20:1; [M+NH4]+	EtherDAG	Positive	16058	19808	49500	26093	11897	4571	6685	5786	36098	40067	25074	25157	44569	95263	18352	27941	12391	4170	10162	14599	5740	5071	9982	4217	61235	33407	19143	89137	15889	11340	28789	4898	15688	7382	3739	5878	57635	66763	10489	72052	15187	8198	14098	12738	26935	27480	48610
DAG 36:2; DAG 18:0-18:2; [M+NH4]+	DAG	Positive	41851	74314	254179	66127	241536	324638	152335	176527	194538	86349	215309	339833	197025	347032	234882	102198	177733	231941	165614	181096	428957	467653	223983	127076	347839	354961	244609	321212	307061	140884	154591	208909	211968	175239	319736	98987	208335	80093	467770	398124	373527	217658	147717	205079	247654	359629	172602
DAG 36:2; DAG 18:1-18:1; [M+NH4]+	DAG	Positive	30177	41658	252575	49067	226162	338452	168962	219083	166247	59907	278436	348465	214328	420665	196154	81586	232598	365249	222329	233976	621810	677479	365158	190875	621405	463749	376928	298522	327980	165588	205975	232363	275222	252920	408305	82328	177068	44671	571716	371862	489969	232480	160754	212903	0	411466	0
DAG 36:2e; DAG 18:0e/18:2; [M+NH4]+	EtherDAG	Positive	0	4148	0	4316	7599	1552	2714	2300	4576	4699	3477	5243	6226	5245	5048	16625	4388	2589	3885	5046	1830	2736	7196	2690	2885	3998	4678	3699	2670	3811	3810	2509	2478	2566	1624	2005	4842	3775	2533	4182	3212	2560	3251	2437	3024	2798	2968
DAG 36:2e; DAG 18:1e/18:1; [M+NH4]+	EtherDAG	Positive	16526	9276	5417	29347	44741	5219	9731	8346	22058	12121	5054	10862	15674	5782	20952	59127	27386	13462	24221	30731	9427	16746	46719	19973	8854	9662	9061	13869	16415	24686	17701	13629	6621	7408	7798	10035	19818	16065	10364	6062	4630	1478	1253	1209	0	1390	1232
DAG 36:2e; DAG 20:2e/16:0; [M+NH4]+	EtherDAG	Positive	575	756	1242	394	1728	807	364	1068	199	136	185	740	242	0	186	0	500	571	167	296	933	313	1034	407	289	368	0	365	141	171	181	207	507	394	0	0	361	411	212	801	224	229	98	130	144	0	0
DAG 36:3; DAG 18:1-18:2; [M+NH4]+	DAG	Positive	213480	327332	1301714	307373	1328856	1588251	917560	1202152	978371	383195	1339306	1554901	1066124	1905085	1132123	569100	1103038	1558678	1032057	1041282	2542890	2443740	1780426	831916	2458319	2086168	1873640	1477219	1482952	815323	929769	952436	1262259	1199296	1757056	530987	1070892	316904	2261229	1916831	1931980	1106234	735323	1046005	934915	1801984	750886
DAG 36:3e; DAG 18:2e/18:1; [M+NH4]+	EtherDAG	Positive	17391	9566	6488	29028	49098	5233	15906	10007	23253	8015	4773	10174	9294	5310	18364	68019	24149	10711	22964	32095	9950	14753	33237	15085	8882	8511	8204	11880	12894	27529	20659	14268	6566	8400	7288	10122	10687	8287	10551	6909	7101	2575	2073	2012	1676	2201	1541
DAG 36:3e; DAG 19:2e/17:1; [M+NH4]+	EtherDAG	Positive	0	0	2367	0	0	1536	0	1961	0	0	1408	1816	1991	747	0	0	0	0	0	0	0	0	0	0	0	676	0	0	0	0	0	990	1472	1804	2450	0	1409	748	3018	1886	2510	1152	1016	1729	1073	2284	1017
DAG 36:4; DAG 18:2-18:2; [M+NH4]+	DAG	Positive	476618	848231	2334620	644702	2733552	3196868	1737094	2269278	2140232	841512	2748380	3267650	1936326	3971742	2455062	1445707	2179690	2889976	1880760	1960836	5329479	4892710	3323144	1340444	5184252	4270650	4107484	3157576	3130564	1492355	1720433	1722192	2354876	2168814	3195468	1300170	2325768	837277	4723646	3861175	3884605	2353129	1525586	2082122	2137578	3710814	1802857
DAG 36:4e; DAG 16:1e/20:3; [M+NH4]+	EtherDAG	Positive	2863	1087	1560	3632	6615	0	0	1489	2328	964	980	2167	1719	1037	2614	5687	2646	1363	2583	3219	1786	2306	3986	1815	1356	1157	2079	1634	2003	2173	2311	1870	1175	1541	1816	1321	1577	1992	1440	1430	1358	539	374	0	0	508	0
DAG 36:4e; DAG 16:3e/20:1; [M+NH4]+	EtherDAG	Positive	1846	669	333	338	1558	132	814	200	432	200	391	353	203	402	535	302	632	299	561	671	415	308	1076	121	739	705	2565	1865	682	343	573	253	347	404	152	181	1425	462	160	659	277	156	74	0	196	150	240
DAG 36:4e; DAG 18:2e/18:2; [M+NH4]+	EtherDAG	Positive	3179	1150	0	3386	7218	938	2478	1712	2279	1032	1107	2276	1852	968	2798	6492	2909	1261	2454	3467	1843	2544	3986	1945	1309	0	0	1485	1903	2085	2401	2054	1232	1621	1494	0	1703	2026	1503	1352	1418	535	0	0	0	0	0
DAG 36:4e; DAG 19:2e/17:2; [M+NH4]+	EtherDAG	Positive	3397	3613	9593	2750	8452	6953	4158	8484	3733	2002	6603	7457	8478	3612	4442	3298	2202	2958	1606	845	5532	3044	4727	2229	3724	4702	4376	1788	3545	1715	723	4006	6257	7454	10502	4426	5166	4161	13062	8575	12290	7258	5308	8553	6293	11062	5115
DAG 36:5; DAG 18:2-18:3; [M+NH4]+	DAG	Positive	129215	247053	615925	171332	792247	895344	427856	560638	610373	254805	660431	908686	471940	1043774	688663	429253	492921	727374	410248	463284	1230862	1203678	763310	280906	1249861	1211110	1056394	812428	805866	368179	398545	448082	591103	545228	857874	394095	730288	256410	1170734	1102272	1065502	602966	389201	551711	630317	1048699	523354
DAG 36:5e; DAG 16:1e/20:4; [M+NH4]+	EtherDAG	Positive	1211	556	1102	676	11659	525	542	709	659	323	660	1449	3109	948	4659	19109	1108	845	564	1133	668	879	11005	1229	580	486	1717	763	511	503	572	897	783	807	1387	294	992	1145	763	1309	806	728	570	488	0	501	0
DAG 36:6; DAG 18:3-18:3; [M+NH4]+	DAG	Positive	22396	47944	83415	30682	137123	140765	66260	85280	104547	40940	97183	153260	78693	179653	132086	75370	80385	112252	63999	75995	196345	207868	117377	40682	173516	215847	183516	148950	141704	60036	58650	70959	97248	74440	132705	70659	143648	52408	210515	196562	179452	96773	56596	79038	96512	176057	80667
DAG 37:2; DAG 19:0-18:2; [M+NH4]+	DAG	Positive	1259	1475	2935	0	2893	3501	2302	2790	2879	0	4427	4080	2714	5337	2764	2120	3610	4316	3582	3905	8289	8472	4254	3480	6701	5460	4576	6167	6060	2905	3365	2491	2419	2907	4132	1519	2931	1373	5092	5460	4673	2928	2283	3255	3250	5368	2757
DAG 37:3; DAG 19:1-18:2; [M+NH4]+	DAG	Positive	380	511	2017	521	2093	2588	1523	1992	1523	574	2228	2790	1845	3530	1746	792	1604	2387	1595	1499	4371	4062	2932	1122	4210	3664	3262	2049	2257	1149	1286	1519	1968	2045	2945	748	1515	460	4009	3048	3321	1694	1085	1775	1367	2858	1118
DAG 37:4; DAG 18:2-19:2; [M+NH4]+	DAG	Positive	272	392	1252	347	1521	1605	921	1214	1113	433	1360	1730	1044	1919	1348	603	1003	1431	980	965	2240	2299	1508	720	2254	2014	2081	1318	1362	699	832	968	1226	1248	1716	556	1161	391	2529	1641	1856	1003	656	990	860	1654	0
DAG 37:5e; DAG 17:1e/20:4; [M+NH4]+	EtherDAG	Positive	633	1009	1492	480	2635	805	738	984	1043	448	801	1365	1308	920	1444	3510	314	617	0	0	844	260	2290	624	778	1475	1116	716	670	341	0	1359	2400	2666	3340	1529	3549	2917	4025	2805	3362	1990	1651	2797	2462	3197	2203
DAG 38:0; DAG 16:0-22:0; [M+NH4]+	DAG	Positive	1611	2811	2927	1135	3674	2622	1986	2273	3292	1375	1978	3862	2592	2867	2689	2364	1443	1931	1735	1781	2954	2768	2560	1372	2619	3707	2789	3028	2738	1601	1699	2144	2654	2885	2988	2012	4318	3342	4053	3887	3767	1964	1398	2244	2613	2937	2011
DAG 38:0e; DAG 18:0e/20:0; [M+NH4]+	EtherDAG	Positive	16513	14046	37901	19086	19514	11813	10812	9744	36438	74267	30109	23677	80207	308590	26013	37601	10656	8980	9446	12646	40469	25358	35601	23308	57552	38083	43958	65226	36438	11160	62575	4206	15185	10219	4432	9014	31934	49023	12791	41477	12793	13591	18079	21054	23994	25472	41810
DAG 38:1e; DAG 18:0e/20:1; [M+NH4]+	EtherDAG	Positive	23492	28405	79764	38349	16907	11690	15410	12385	54312	58339	46618	40049	99816	186052	40750	43930	19866	4220	13572	25131	13245	10581	14119	4522	100300	53598	31766	156849	43581	18862	67836	4872	27222	13467	6070	10169	91990	93571	20344	101614	25745	19887	35120	33201	59136	61414	103347
DAG 38:2; DAG 20:0-18:2; [M+NH4]+	DAG	Positive	12050	25230	51787	12880	53696	66040	37070	38426	43576	20679	61450	79441	39301	99514	59093	27455	49354	69705	47402	46089	131986	118912	55684	30993	103315	69494	59926	88506	86601	36305	42576	43258	44048	37814	59840	17958	50390	16462	92558	92544	102828	52209	30992	44286	59408	86727	35814
DAG 38:3; DAG 20:1-18:2; [M+NH4]+	DAG	Positive	6109	7519	43152	6850	35363	57681	25647	37230	25514	9338	53052	55818	31927	68860	31305	13572	30953	45769	31294	30327	105734	96452	56698	22769	92981	63306	53207	40369	47320	18240	27936	27924	39909	38046	54605	11463	25858	5871	81911	53206	62932	32714	20066	31691	25691	57827	19198
DAG 38:4; DAG 18:0-20:4; [M+NH4]+	DAG	Positive	614	469	2050	938	2255	1250	1090	2303	1063	348	2684	2572	1590	866	1055	741	1289	1240	879	1044	2167	3614	5536	1485	1389	1064	2422	839	926	712	644	2079	3109	2281	4668	696	908	430	3131	2086	4638	6211	7561	6309	2095	4042	1674
DAG 38:4; DAG 18:2-20:2; [M+NH4]+	DAG	Positive	791	1055	3823	822	4216	5486	2844	3980	2997	1259	5150	5866	3089	7426	3350	1565	3597	4818	3132	3092	9620	9166	5986	2200	9431	7050	6471	4545	5215	2356	3078	3001	3843	4062	5704	1366	2768	878	7515	5934	6877	3308	2609	3516	2941	6458	0
DAG 38:5; DAG 20:2-18:3; [M+NH4]+	DAG	Positive	186	270	849	266	991	852	574	744	594	313	754	1238	688	1106	658	479	562	781	525	522	1331	1324	1235	423	1422	1216	1037	803	731	468	504	641	863	832	1082	342	646	326	1216	1194	1109	800	1109	864	694	1339	728
DAG 38:6; DAG 18:2-20:4; [M+NH4]+	DAG	Positive	373	359	624	237	1171	302	386	531	326	169	382	840	519	348	426	800	329	345	1084	212	913	669	1392	426	401	656	1348	543	568	246	205	479	823	667	562	196	802	673	460	707	536	1771	2978	1323	2978	1946	2950
DAG 38:6e; DAG 18:2e/20:4; [M+NH4]+	EtherDAG	Positive	921	437	1187	0	8444	810	501	517	523	316	584	1164	1708	988	2966	10507	880	842	516	700	0	976	7406	666	704	696	1242	844	688	485	474	656	675	680	1087	0	748	772	796	1116	686	561	0	447	522	657	451
DAG 39:2e; DAG 19:2e/20:0; [M+NH4]+	EtherDAG	Positive	48912	35714	19964	11410	40468	12195	16594	43191	13114	16108	20423	18788	26099	32724	21866	16257	12344	29858	18796	16695	14665	28059	39514	19306	22228	52582	52394	54327	34292	10452	25832	25733	55078	46231	39571	37861	59343	58700	37942	46955	28510	5974	4237	6239	5948	8007	7855
DAG 40:0; DAG 16:0-24:0; [M+NH4]+	DAG	Positive	3047	4464	4768	2044	5749	3660	2940	3423	4212	2719	3933	5193	4320	7076	4607	3667	2729	3352	1810	2846	5658	5617	4792	2594	4881	5286	5178	6203	5807	3331	3697	3083	3332	3830	4914	3274	6939	5922	6170	5678	4649	2698	2235	3348	3335	4610	3667
DAG 40:0e; DAG 18:0e/22:0; [M+NH4]+	EtherDAG	Positive	11388	9451	26752	15485	24268	12504	11120	8574	31476	72951	32140	23215	98722	297230	23860	30407	7038	8556	6340	8752	33443	25588	36154	19532	41410	36332	40299	39888	37911	9638	49076	3074	10566	8958	3732	7393	19206	31753	10228	21190	10268	9455	15111	15099	14668	18651	27485
DAG 40:1; DAG 22:0-18:1; [M+NH4]+	DAG	Positive	4464	8237	10922	3612	13860	10111	8373	8147	10866	4981	10443	16552	9423	14224	12772	7460	10830	12619	9104	11197	21203	26102	14517	5875	17461	20263	15180	21037	17357	9605	9627	9641	10271	10260	15154	6714	15025	8617	19565	23836	19736	9721	5777	8502	11969	15444	9335
DAG 40:1e; DAG 20:0e/20:1; [M+NH4]+	EtherDAG	Positive	13615	14533	52189	20678	12195	8722	10406	9533	42909	52729	41139	28374	94486	187818	39369	35977	11197	2564	7287	14302	10592	9902	10686	3799	67614	39747	24271	113976	42644	15931	61768	2991	16746	8852	3972	6740	68950	66582	14353	64129	16605	12142	23482	23003	37774	39607	63703
DAG 40:2; DAG 22:0-18:2; [M+NH4]+	DAG	Positive	10729	19861	33660	6901	39470	34170	22704	23657	28574	11690	30601	46379	22348	48767	41744	18360	26871	30558	21491	25129	55537	63278	39358	14846	44288	50801	42267	52526	45637	19884	20657	25740	30360	28853	41835	16663	42748	19127	57030	65472	57211	28300	16484	23750	35586	48672	24118
DAG 40:3; DAG 22:1-18:2; [M+NH4]+	DAG	Positive	0	2953	5658	1508	6133	7098	3871	5503	4962	2335	6929	7524	4790	8723	5752	2946	3893	6613	3780	3851	10730	11959	7004	3126	9390	6933	6106	0	6990	3214	3446	4691	5891	5271	8254	2697	6314	0	10105	11228	9277	5265	3476	5015	6059	9316	4306
DAG 40:5e; DAG 18:1e/22:4; [M+NH4]+	EtherDAG	Positive	641	825	805	496	10746	667	517	591	654	429	535	969	1929	1149	4276	23584	680	645	487	650	752	959	16013	776	558	762	1564	813	611	533	496	0	627	784	706	422	702	772	731	1027	708	887	618	598	569	710	692
DAG 40:6; DAG 18:0-22:6; [M+NH4]+	DAG	Positive	0	128	356	148	0	289	0	0	0	0	0	424	373	0	0	908	0	0	0	0	0	360	1056	0	0	0	0	0	0	0	332	0	0	0	366	165	0	0	0	0	361	362	659	381	282	0	0
DAG 41:2; DAG 23:0-18:2; [M+NH4]+	DAG	Positive	0	4272	5374	0	6954	4871	3786	3943	4736	2444	4428	6502	4438	6549	5622	3637	4878	5080	5064	3965	8965	8676	7906	2245	7596	8555	5619	8660	7635	3358	3751	3729	4751	4806	7180	2918	6903	3883	8218	8548	7545	5048	2929	4293	5933	6930	5090
DAG 42:0; DAG 20:0-22:0; [M+NH4]+	DAG	Positive	1277	1342	1763	1152	1750	1323	1195	1019	1699	1945	1348	1670	2022	3194	1597	1430	746	794	846	923	1646	1297	1951	1050	1342	2051	1879	1664	5748	823	2177	781	1406	1040	1181	928	2015	1779	1350	1420	1513	986	936	1161	1117	1458	1400
DAG 42:0e; DAG 20:0e/22:0; [M+NH4]+	EtherDAG	Positive	4727	3625	9498	8088	17429	7087	6484	3000	17275	44133	12101	13597	48028	136778	13044	12997	2061	4206	2389	2960	7744	10069	12012	7368	9708	12985	16232	10623	19431	4692	17870	1309	3606	3510	1027	3296	5091	9727	2357	2948	2994	2483	5134	3090	4486	4971	7930
DAG 42:1; DAG 24:0-18:1; [M+NH4]+	DAG	Positive	2995	5421	5870	2099	7053	5427	4254	4653	6564	3007	5665	8718	4782	8864	7140	5245	7776	7596	7272	7273	15544	16547	8601	3327	11744	11782	9450	14935	13448	6021	8021	4982	5527	5653	8172	3775	10102	6025	10141	12412	9991	4904	3187	4433	6520	8192	5678
DAG 42:1e; DAG 18:0e/24:1; [M+NH4]+	EtherDAG	Positive	6296	6607	20115	9125	7964	5265	5965	4779	24164	30224	23758	14781	62695	143997	20113	17573	4555	1473	3416	5844	6184	6122	7755	2285	29348	17995	11861	53466	27100	8933	29788	827	6401	3784	1265	2901	19655	22513	5456	23022	6549	5293	11989	10025	15020	17126	27614
DAG 42:1e; DAG 20:1e/22:0; [M+NH4]+	EtherDAG	Positive	4008	3490	3552	0	4479	1814	2135	3489	1892	0	3740	2964	3768	4620	2952	1786	1589	3339	1648	1427	3333	2678	3916	2229	3752	4951	4861	3237	3507	1426	2471	2379	4545	4316	3473	3382	4999	6811	4297	4122	3040	1154	1027	1207	1481	2022	1793
DAG 42:2; DAG 24:0-18:2; [M+NH4]+	DAG	Positive	7733	15312	17170	4148	22985	17058	12449	14225	17614	6973	15486	25296	12928	26709	21811	12291	19270	18428	19058	18910	40304	40421	20122	7817	28892	31932	24847	38871	33977	13944	17493	13244	15162	14911	21345	10020	27033	13250	29562	34172	27383	14614	8560	13021	17553	24213	14183
DAG 42:2e; DAG 19:2e/23:0; [M+NH4]+	EtherDAG	Positive	4303	2561	3209	2958	2756	960	2238	1569	2457	4080	4319	4406	4559	7391	4501	2288	2027	1599	1552	1980	2526	0	2221	1840	3310	3827	5419	4302	2643	2081	2358	2058	2660	2789	1326	2615	5940	7348	2181	5900	1465	1077	993	992	1579	1737	2190
DAG 42:2e; DAG 22:1e/20:1; [M+NH4]+	EtherDAG	Positive	2844	2694	9439	4028	3296	2337	2828	2152	9593	12775	7721	6114	23832	31042	11328	10204	2172	709	1185	2520	2131	2045	2275	857	8370	9828	5119	21569	8302	3713	16050	977	4084	2346	1420	1742	23196	16533	3474	18203	4909	3171	6808	6025	10534	11130	15040
DAG 42:3; DAG 24:1-18:2; [M+NH4]+	DAG	Positive	1320	0	4314	991	3503	5031	2634	4143	3229	1136	5505	4684	3312	6432	2868	0	2873	5172	3271	2756	8676	9396	5689	2713	7160	5849	4420	0	4166	2132	2367	2706	3732	4099	5121	0	0	0	6780	0	6478	3414	2315	3144	0	5453	0
DAG 43:1; DAG 25:0-18:1; [M+NH4]+	DAG	Positive	474	727	832	311	956	628	564	599	680	346	872	983	602	1076	885	696	868	828	828	795	1865	1589	937	360	1384	1330	1173	1682	1430	664	826	605	711	670	836	535	1167	847	1102	1285	1204	573	487	587	685	1082	696
DAG 43:2; DAG 25:0-18:2; [M+NH4]+	DAG	Positive	1625	2053	2635	897	3305	2211	1878	1854	2081	931	2255	2972	1935	2996	2705	1704	2252	2173	2461	2252	4843	4676	2499	1215	3457	3699	3351	4425	3941	1694	2042	1778	2292	2280	2727	1725	3755	2360	3688	4126	3031	2052	1223	1773	2425	3000	2149
DAG 43:6e; DAG 19:2e/24:4; [M+NH4]+	EtherDAG	Positive	2599	2840	3074	1409	3318	0	2457	1701	1881	1096	1810	1699	1668	1607	1628	1305	2485	2210	4074	4399	2999	2770	2652	1147	2865	3228	2934	8373	3685	3377	4723	1610	2305	2057	1601	1711	2437	2324	1843	2730	2155	1421	700	1242	1523	1644	2191
DAG 44:0; DAG 22:0-22:0; [M+NH4]+	DAG	Positive	513	689	1235	956	1064	825	605	313	1011	759	617	695	923	1632	791	753	337	522	477	304	248	451	578	427	292	851	615	463	11951	417	578	497	849	708	460	609	838	1050	344	480	464	415	474	762	513	834	786
DAG 44:0e; DAG 20:0e/24:0; [M+NH4]+	EtherDAG	Positive	810	576	1909	2035	3894	2961	1472	1327	4952	16006	3035	4633	21903	40392	3563	2891	249	1175	341	604	1887	3818	2366	2118	2454	2387	2472	1073	5549	1489	4158	466	532	660	278	783	843	2123	479	324	1293	422	1332	849	594	1042	930
DAG 44:1; DAG 26:0-18:1; [M+NH4]+	DAG	Positive	1094	1567	1473	781	1846	1210	1105	1050	1718	953	1488	2089	1409	3154	1724	1571	2105	1685	2044	2059	3354	3258	1413	835	2492	2969	2343	3903	3718	1730	2217	1160	1294	1177	1377	1045	2576	1760	1961	2378	1901	1081	866	1012	1786	1981	1773
DAG 44:1e; DAG 20:0e/24:1; [M+NH4]+	EtherDAG	Positive	1506	1765	4450	2626	3837	2043	2286	1499	9639	16413	7421	5153	26943	64293	8384	6528	1118	522	890	1271	2016	1954	2468	820	5806	6172	4257	15893	11021	3298	10689	239	1445	941	146	782	3761	4940	1075	4914	1337	1359	3094	2349	3656	3408	7727
DAG 44:2; DAG 26:0-18:2; [M+NH4]+	DAG	Positive	2626	4367	3814	1180	5136	3685	2840	3440	4220	1870	4055	6120	3268	6465	5172	3710	5692	4960	5325	5240	10606	10873	4936	1918	7846	8180	6729	10749	9610	4154	4892	3159	3627	3429	4929	2844	7489	3752	6162	6636	6168	3097	2321	2949	4353	5981	4132
DAG 44:2e; DAG 24:1e/20:1; [M+NH4]+	EtherDAG	Positive	1216	1184	4444	1671	2231	1496	1619	1140	7797	10243	6966	4420	25336	33107	8319	6135	1060	274	613	1273	1113	1245	1566	329	4963	5518	2798	14100	7487	3054	9474	295	1676	1019	526	704	7969	6892	1489	6968	2074	1338	3634	2536	4516	5021	7273
DAG 44:3; DAG 26:1-18:2; [M+NH4]+	DAG	Positive	0	0	553	0	0	645	0	624	0	0	790	753	545	818	0	0	0	725	0	0	1313	1311	802	384	1005	0	669	0	0	0	473	430	542	538	694	0	0	0	855	0	875	505	392	479	0	871	0
DAG 44:6e; DAG 24:2e/20:4; [M+NH4]+	EtherDAG	Positive	0	603	0	0	1475	326	0	375	0	280	339	522	566	0	625	1379	0	388	364	356	549	519	1165	246	632	511	547	732	564	368	331	0	508	457	404	0	611	570	295	517	356	282	296	303	388	354	0
DAG 46:0; DAG 22:0-24:0; [M+NH4]+	DAG	Positive	265	338	624	975	649	963	359	392	899	802	493	1007	846	830	662	583	182	438	445	192	294	585	464	496	269	470	285	164	9652	297	401	512	419	375	516	553	534	1121	415	177	427	321	565	927	349	695	561
DAG 46:0e; DAG 22:0e/24:0; [M+NH4]+	EtherDAG	Positive	45	56	191	339	325	545	127	168	573	2412	236	677	2594	3480	408	312	16	123	43	61	132	504	181	307	181	190	115	62	551	270	386	125	57	0	75	119	140	269	56	20	227	0	193	120	57	93	84
DAG 46:1e; DAG 24:1e/22:0; [M+NH4]+	EtherDAG	Positive	383	445	1061	566	1486	739	753	498	2737	5640	2765	1420	12915	29089	2262	1574	265	178	224	303	676	728	907	331	1386	1589	1300	3623	3426	950	2504	71	307	323	19	180	513	806	278	814	338	288	730	564	611	790	1389
DAG 46:2; DAG 28:0-18:2; [M+NH4]+	DAG	Positive	742	1096	1034	379	1272	855	718	643	914	491	988	1424	745	1384	1031	1032	1068	1189	1102	1082	1929	1902	800	502	1439	1601	1472	1662	1994	959	1214	682	1013	837	765	750	1651	1195	1233	1304	1293	566	362	540	761	879	803
DAG 46:2e; DAG 22:1e/24:1; [M+NH4]+	EtherDAG	Positive	566	498	1542	674	1108	711	726	355	3258	4397	2692	1730	8672	14251	3541	2514	408	147	300	444	416	503	466	149	1785	2058	1180	5046	3894	1513	3527	93	500	377	42	303	1715	1764	511	1907	427	480	1020	824	1454	1411	2625
DAG 48:0; DAG 24:0-24:0; [M+NH4]+	DAG	Positive	112	178	421	1045	451	975	176	242	992	708	365	1486	491	466	733	660	96	322	410	157	226	469	250	628	207	294	118	88	3381	329	283	694	209	230	479	624	451	1267	295	112	307	176	651	896	255	450	423
DAG 48:1e; DAG 24:1e/24:0; [M+NH4]+	EtherDAG	Positive	114	93	215	167	539	208	199	141	726	1508	692	441	5125	9940	676	358	63	74	69	89	126	204	288	106	419	388	363	645	1010	279	570	41	68	78	21	36	173	191	89	176	154	68	122	100	136	212	322
DAG 48:2e; DAG 24:1e/24:1; [M+NH4]+	EtherDAG	Positive	204	155	423	230	562	354	363	169	1284	1985	1299	855	4712	9298	1225	602	87	38	108	159	135	162	199	49	645	649	491	1734	1945	541	1098	44	107	113	0	74	270	372	93	363	88	100	272	137	281	283	673
DAG 50:2e; DAG 24:1e/26:1; [M+NH4]+	EtherDAG	Positive	0	28	73	0	153	53	47	0	163	268	188	125	985	1386	182	93	29	17	30	0	6	0	33	21	0	81	112	224	283	0	134	27	42	0	0	23	0	0	31	87	22	0	27	0	0	82	0
DCA ; [M-H]-	BileAcid	Negative	184262	66749	209780	114154	307380	230037	293922	287601	225967	167386	331431	435093	47724	56288	426870	32167	0	586958	81926	114960	241596	169616	680712	887899	158599	460711	396977	0	263008	98685	160700	110109	177775	260609	492511	221357	85518	83679	90660	223611	160375	0	0	70	0	0	0
DGDG 31:1e; DGDG 16:1e/15:0; [M+CH3COO]-	EtherDGDG	Negative	5664	1185	951	5044	1092	511	3792	1879	2903	3246	491	4725	3347	475	3266	372	7023	3259	5955	8431	1837	1829	684	2018	1911	1573	779	3727	2815	7601	4710	6084	894	2018	862	869	1425	1231	795	574	536	44	0	54	81	32	118
DGDG 32:0; DGDG 16:0-16:0; [M+CH3COO]-	DGDG	Negative	846	621	534	349	0	340	625	471	916	415	514	605	624	616	789	710	715	0	599	577	644	643	904	902	334	649	827	398	384	761	456	1041	1292	758	1196	1276	993	1100	841	1209	802	138	131	114	108	185	124
DGDG 32:1e; DGDG 16:1e/16:0; [M+CH3COO]-	EtherDGDG	Negative	879	573	368	1091	325	212	948	554	811	894	277	1679	953	216	2254	465	2355	356	1144	1405	353	339	316	970	297	372	310	423	453	864	1434	777	240	323	333	226	609	353	220	197	184	3	9	16	0	0	10
DGDG 34:1; DGDG 16:0-18:1; [M+CH3COO]-	DGDG	Negative	2262	1937	3622	874	1270	1611	2082	1380	3496	1494	1884	778	1374	1606	3823	2478	2300	970	744	892	1818	1298	1477	1209	1016	1582	1956	1119	1228	1382	537	2629	3786	1828	3444	2668	3070	3167	2498	3254	2507	350	338	426	288	608	279
DGDG 34:2; DGDG 16:0-18:2; [M+CH3COO]-	DGDG	Negative	1775	3330	1444	538	1924	2190	1344	1504	1855	920	2014	967	1887	2106	1652	1999	1364	1055	873	1136	2702	2611	2131	1101	1924	2021	1986	2864	1634	967	960	1022	1719	1110	1443	1160	2152	2127	1554	1698	1730	2213	1996	2200	1467	2946	1892
DGDG 34:2e; DGDG 18:2e/16:0; [M+CH3COO]-	EtherDGDG	Negative	2012	1658	932	2731	0	390	2256	916	1556	1771	562	2214	1148	189	7053	844	6242	649	2307	3615	372	443	666	2240	289	770	494	1179	836	2230	2366	1875	434	637	567	524	1509	706	444	284	256	0	0	12	0	6	16
DGDG 34:3e; DGDG 18:3e/16:0; [M+CH3COO]-	EtherDGDG	Negative	315	350	201	1020	150	191	1054	521	869	401	162	1322	430	62	1906	341	1949	134	610	924	154	241	215	678	195	194	125	249	308	582	884	737	92	99	119	264	230	151	125	75	0	0	4	0	0	0	0
DGDG 35:1; DGDG 16:0-19:1; [M+CH3COO]-	DGDG	Negative	760	319	438	132	544	273	516	293	410	0	1541	181	237	1304	469	1366	161	984	166	253	753	1346	1628	2357	166	1070	1126	180	220	584	314	745	930	617	1319	1810	791	1218	610	1741	1015	94	78	84	73	83	78
DGDG 36:3; DGDG 18:1-18:2; [M+CH3COO]-	DGDG	Negative	490	695	427	188	528	437	387	483	500	310	596	296	494	524	514	633	401	334	371	331	1069	926	556	312	639	567	557	951	676	334	382	435	571	492	544	464	606	671	568	547	617	524	465	641	431	808	540
DGDG 36:4; DGDG 18:2-18:2; [M+CH3COO]-	DGDG	Negative	1774	3083	1885	678	2884	1982	993	2227	1660	1029	2166	1201	1932	2389	1761	2337	2188	1443	1750	1767	5215	4186	2468	1120	3925	3031	2763	5059	3172	1341	1489	914	2055	1787	2202	1658	2539	2710	2277	1943	2734	2628	2308	2650	2087	3882	2398
DGDG 36:5; DGDG 18:2-18:3; [M+CH3COO]-	DGDG	Negative	526	904	576	198	809	594	297	756	493	268	678	390	656	739	600	657	397	470	371	405	1090	1001	734	222	958	801	671	1064	705	279	350	305	598	613	834	559	938	756	894	663	734	546	416	538	539	778	611
DGDG 36:6; DGDG 18:3-18:3; [M+CH3COO]-	DGDG	Negative	556	973	350	207	888	805	392	782	627	379	692	261	740	915	765	784	384	363	413	438	959	748	617	230	936	688	752	1025	680	303	324	479	504	513	862	522	1115	836	918	632	909	630	367	704	587	697	546
FA 13:0; [M-H]-	FA	Negative	2909	0	0	2378	0	1004	2537	0	1609	1539	1467	3015	2482	1329	2587	1103	2154	0	2035	1433	2010	1369	0	3296	1571	0	0	1494	1411	2154	2348	3700	0	0	0	0	2186	0	1760	0	0	952	923	961	1005	942	919
FA 14:0; [M-H]-	FA	Negative	107558	39409	94281	69806	52037	33336	100064	81052	40390	48794	46950	74610	79548	37664	59296	32633	74494	97642	67541	51497	73398	50396	73520	127869	62903	84886	75401	59332	50455	86632	76960	155292	58658	75235	79112	31022	72220	57790	54720	50303	47738	31227	27716	26252	25063	34634	28800
FA 14:1; [M-H]-	FA	Negative	0	0	0	998	0	552	1150	1208	669	985	0	1227	1725	690	1121	620	1444	1353	1045	0	0	0	0	1676	0	0	0	0	810	992	1184	1430	0	0	1029	0	0	0	1119	0	844	540	431	405	437	559	402
FA 15:0; [M-H]-	FA	Negative	183210	30673	298162	82202	121282	0	77410	81698	35110	0	39310	83175	50678	34620	86842	0	0	183705	0	0	53892	0	123828	175156	63609	275157	247825	0	0	0	0	186247	169452	254397	366284	55635	180563	119132	73313	82298	117821	0	0	0	0	0	0
FA 16:0; [M-H]-	FA	Negative	4694065	3751864	6147638	1938083	5030134	2080664	2805444	3687203	3635402	2670825	4089076	3964312	4095721	3585924	4149187	3217036	2610315	3175469	1889540	2335103	4810215	4250436	4403451	2881077	5144280	6113168	6954959	6052737	4041518	2408929	2087802	2549141	4570753	4714142	3951741	2637794	5954080	6179748	3642457	5317438	3359826	2021502	1578696	1835085	2294881	2905100	2633238
FA 16:1; [M-H]-	FA	Negative	60258	42898	79266	29311	67281	18486	46653	48651	34723	29474	48304	63803	55925	35436	66241	28155	48891	63675	26933	29692	54314	43130	71941	55863	65500	88205	98728	57731	37495	32314	29204	53955	66931	67570	62212	27937	69165	64802	35644	53510	43030	16222	14014	11128	16093	20417	18829
FA 16:2; [M-H]-	FA	Negative	4404	2662	4455	1175	4180	941	2045	2660	1642	1948	2934	3192	2429	1673	2974	1917	1750	2387	1217	1560	2858	2791	4372	2542	2818	4808	5528	3144	2240	1462	1392	1464	4142	3986	2855	1603	3705	3820	1705	2768	2526	1027	884	560	1042	984	1166
FA 17:0; [M-H]-	FA	Negative	105156	66486	130574	58451	99855	30513	65318	75803	65244	57066	88736	115136	117000	73997	122837	57245	78711	100850	47018	49418	82020	66581	98237	70458	108352	171982	219147	113865	60783	61932	48799	94194	109045	104909	94494	47332	138378	150011	74570	138473	76403	37420	29741	30986	39990	52717	50236
FA 17:1; [M-H]-	FA	Negative	18404	15819	28301	9024	24071	6158	14291	17133	14330	10522	15269	20615	19260	12870	22733	11388	14363	15509	9189	9488	18668	15887	21874	16501	19023	27275	30145	19665	13367	10084	8415	16876	24537	25415	19822	10604	23810	22971	13414	19790	16129	6152	4428	4613	6471	8100	7720
FA 17:2; [M-H]-	FA	Negative	7603	7355	12200	1946	12532	2348	5164	6497	5310	3476	5375	5595	4783	4696	7404	4761	2655	3444	2103	1988	7855	7607	9007	4059	7369	10894	11220	7385	5147	2296	2213	2174	8499	9802	6160	3548	10134	8803	3606	5445	4577	1549	988	1142	1930	2031	2276
FA 18:0; [M-H]-	FA	Negative	2835265	1785827	2787401	1186915	2273242	991992	1416130	1751309	1625086	1780183	2527776	2379386	2639680	2016797	2218195	1770779	1455974	1883393	1027637	1186227	1841758	1733211	2309358	1283269	2669806	3542554	3802850	3059520	1472520	1272247	1078244	1471230	2414772	2059363	1902011	1367226	3003516	4012364	2039612	3281144	1827544	1203668	1012328	977192	1262812	1713620	1548446
FA 18:1; [M-H]-	FA	Negative	6240249	4572620	6893415	2943936	6315682	2083231	3757088	4226322	3604236	3042911	3974510	4233555	3926916	3397437	4933878	3347138	2945068	3759547	2118360	2204044	4704184	4527152	5459418	3599146	5206704	7303504	7370032	5759041	3530042	2889569	1900775	3035728	6044876	6366721	4959645	3387630	6610112	6596438	3831230	4930321	4866704	2016030	1435678	1816580	1867649	2805317	2310954
FA 18:2; [M-H]-	FA	Negative	7863282	7743508	10474216	2902182	10811477	3865796	5608480	6869964	6049676	4793395	6326794	6545877	6419534	5721471	7604823	5738214	3783158	4582223	3075512	2895455	8613821	7645446	8661914	5022587	7926104	8610863	10683255	8119042	6291253	2842983	3083148	3651585	9632362	9632323	7542807	5176904	9709918	9706323	5486804	7126166	6466034	3181530	2182455	2400600	3348982	4050298	3984239
FA 18:3; [M-H]-	FA	Negative	917435	1293178	1655340	274197	1797757	464019	694963	949661	821871	580265	847872	814791	701731	822905	1145484	882130	470538	518048	288112	307878	1406133	1224754	1351392	616578	1151778	1299116	1668074	1266998	881208	366110	319111	356230	1571250	1168153	891501	607770	1693201	1380912	638240	994622	849200	306425	191776	224025	394563	408118	459626
FA 19:0; [M-H]-	FA	Negative	57590	20089	59218	20165	30393	8016	15017	14570	19399	23150	68534	44315	44945	61034	33533	24194	20059	22514	12156	20246	19941	16522	34156	19464	96996	98214	121152	51518	26820	23873	12135	23367	48522	33591	21363	15619	85597	143286	41950	189112	37837	11265	9206	9343	33605	36949	49137
FA 19:1; [M-H]-	FA	Negative	26256	13888	27445	8559	24616	6337	14536	13112	10143	12612	15635	14881	17168	16849	18256	11222	8720	0	6186	6668	15084	13440	17952	17357	14696	24995	27376	16462	11041	12101	5697	12015	21280	19870	18966	15265	21318	24911	10762	20816	14410	5368	3598	4461	6030	7475	7514
FA 19:2; [M-H]-	FA	Negative	3679	3859	6243	1343	5839	1297	2432	2838	2486	2004	2530	3684	2848	2887	3364	3164	1444	2152	1154	1384	3282	3444	3688	1496	2853	4467	4531	3202	2693	1637	850	1519	4558	4828	3047	2352	4861	4086	2969	3629	3403	1295	857	1204	1315	1602	1827
FA 20:0; [M-H]-	FA	Negative	763393	366823	909242	204455	471622	138621	215316	182380	427387	606156	1177981	671007	599903	1098885	592436	537937	308651	218051	173741	302399	344538	325448	375792	178096	1620521	1294140	1703770	1108394	451447	379293	320788	213348	470950	338144	276200	216342	1270004	1756713	509081	2026564	349252	134043	91192	126487	385078	549214	695844
FA 20:1; [M-H]-	FA	Negative	381979	215868	536392	122304	314742	76136	169015	175457	209602	450420	549619	274862	281912	376177	313196	322615	128848	117548	89522	96271	239911	201612	226830	116965	488020	675658	700549	445668	219678	113530	97304	102881	333705	280267	177274	128022	544043	826602	178535	565519	195748	70443	49465	68884	115907	158512	175146
FA 20:3; [M-H]-	FA	Negative	94836	47320	78785	0	69187	16583	93008	57454	64531	38422	77805	122029	136934	21297	91923	25932	137123	101313	63705	63844	43389	72437	69638	88126	50561	81027	143235	76923	40292	68835	43725	96285	94983	95766	66436	42335	56320	0	42464	141734	0	28814	36859	13578	16473	18033	16440
FA 20:4; [M-H]-	FA	Negative	170260	184654	191821	109322	203912	83264	77846	122163	78525	118854	156593	210635	295802	55392	162621	69242	124852	142193	14480	93152	115336	139659	144633	63504	82099	153675	416440	134391	72047	16303	17356	87686	244550	146018	172631	80453	148076	160102	120945	245544	178895	168374	158247	92014	90357	127961	103616
FA 21:0; [M-H]-	FA	Negative	104180	48612	209646	38228	87901	17183	28853	19351	50319	56820	274589	102163	109486	237652	93422	74395	50031	34896	29496	74096	45596	28278	104757	43343	546078	262625	356256	176431	87953	65196	37098	25973	87037	55347	35991	23992	276951	440183	97986	738312	53971	29789	18868	30357	106324	166642	240913
FA 21:1; [M-H]-	FA	Negative	5939	2900	12131	3026	5837	1034	2404	1506	2421	3237	6853	3796	4542	8381	4435	3867	3423	1664	2354	4642	3081	1880	4774	2337	14408	7578	9546	5185	4415	3903	2070	1645	5854	3485	2579	1643	8983	17511	3166	19046	2975	1823	1106	2024	3245	6026	6511
FA 22:0; [M-H]-	FA	Negative	727000	379976	932281	208025	547696	178619	248707	232307	398250	539407	1191906	667060	688697	1093292	614331	523326	273728	225112	146351	242491	367483	316800	448504	191197	1376201	1182642	1373260	1078063	453846	278152	254026	221041	536882	431843	304858	240011	1132296	1387954	541237	1687621	385526	171599	120574	159870	403677	565074	692758
FA 22:1; [M-H]-	FA	Negative	125751	42547	187990	39158	57414	14922	29317	24073	65649	168158	212967	92504	101270	152959	113500	110320	46930	24101	23077	40168	31609	27211	35341	18382	251774	237605	253300	165193	49985	59712	54379	29842	85917	49736	39191	27551	236482	418499	60074	401754	58980	15261	11896	16968	52583	76774	102982
FA 22:2; [M-H]-	FA	Negative	4364	2322	3772	1779	3287	941	2422	2139	1879	2329	3572	3355	3613	2252	3606	2278	2490	0	2084	2377	2144	2076	3092	0	3823	5538	5334	3615	2194	2156	1882	2501	3303	3362	2309	1668	5915	7364	2308	6621	2874	790	783	653	1157	1775	1857
FA 22:3; [M-H]-	FA	Negative	8389	2378	5078	6359	5382	1910	10639	2912	2015	1388	1674	5221	6231	1588	10859	1261	8696	20885	11087	8075	3243	2483	9568	25800	2188	13530	7700	5131	2391	5274	5235	14327	3038	7651	4262	7734	11955	5431	4052	10366	6708	1100	1426	1139	1188	1115	1152
FA 22:4; [M-H]-	FA	Negative	30819	0	14429	20452	17112	8180	16332	0	0	0	0	0	0	0	21578	0	0	40930	0	0	0	0	20902	0	0	27328	39903	0	0	0	0	25129	14765	0	19215	15184	27475	45740	15954	0	26305	0	0	0	0	0	0
FA 22:5; [M-H]-	FA	Negative	20593	7259	13458	17569	10819	3386	13161	7892	0	0	10943	14336	26104	2739	16944	3447	23489	25266	17163	13735	10629	10159	17124	21702	9320	20964	25867	12468	7076	9317	0	17182	15302	17161	16635	10561	16776	23120	13609	23601	20105	2679	3021	1511	2247	2030	2023
FA 22:6; [M-H]-	FA	Negative	50359	37658	69088	21197	59022	14187	17209	25190	20588	42585	51121	36081	90724	12004	40910	12571	27015	42653	5902	25159	33120	27560	42435	18167	28356	56032	93158	26962	19209	3475	4679	18267	83944	36913	41683	22962	46006	55548	34266	71218	45958	34187	38492	17988	25026	30794	25226
FA 23:0; [M-H]-	FA	Negative	152062	87025	233086	46227	143013	41944	58046	51959	71633	81292	227532	131959	143078	226556	124844	100111	50343	57031	27971	48486	84550	59374	121590	48651	251522	230761	278845	214296	95242	49541	40298	52933	122588	112218	74725	53470	245533	300199	122924	419791	89481	37553	26505	35966	87235	117487	131210
FA 24:0; [M-H]-	FA	Negative	597788	374141	785165	183314	522214	193653	237192	222339	347871	445527	1012110	583215	686213	1042940	572780	433958	197714	207040	104455	164196	349349	261058	452057	182526	852472	885509	1067996	913760	432229	191733	199732	178558	493971	406776	280606	222348	824605	972392	466600	1137314	340070	159557	109963	144480	310340	426174	469081
FA 24:1; [M-H]-	FA	Negative	142682	55955	179882	36309	104245	30704	41923	32975	81537	201964	218534	99069	180575	265935	121056	124335	33524	31379	17654	27009	42448	37447	55092	21881	159838	199763	262098	170639	54508	32759	37272	23430	74284	55589	35202	30990	130857	210702	49735	171799	45853	16003	13424	15327	30898	43602	54593
FA 24:2; [M-H]-	FA	Negative	3550	1967	3697	1823	4090	1111	2208	1849	1449	2631	3768	2429	10396	4173	3334	2688	1691	1949	908	1256	1876	1290	3959	2091	2339	5369	5851	3024	1454	1459	1111	2419	2699	3363	2368	1442	4957	5708	1956	5105	2390	771	916	576	991	1082	1183
FA 24:3; [M-H]-	FA	Negative	625	424	444	485	607	247	460	356	257	250	397	505	979	333	817	328	603	501	324	391	254	249	604	537	372	767	1161	450	257	391	245	621	470	669	504	324	665	714	375	635	477	159	168	98	124	153	134
FA 25:0; [M-H]-	FA	Negative	112166	71355	175991	31143	97496	39493	42836	41338	50913	56379	182410	101453	109578	176591	97219	83224	33697	35782	17991	28285	69091	49425	87590	36446	163692	157532	188864	139833	72236	29349	27701	32516	106800	82999	58581	44579	165366	204918	90915	245991	63207	33113	24405	32450	61712	91568	91798
FA 26:0; [M-H]-	FA	Negative	224524	163199	362359	65864	229384	82797	88374	81490	119205	107584	357714	194628	224803	353344	197904	133585	70393	82177	47198	52718	151094	100811	186248	71895	344134	340522	402211	366490	170380	53564	56774	62004	232309	185666	114731	87554	335080	363734	189716	506486	132944	70608	43128	69654	122368	175808	202824
FA 26:1; [M-H]-	FA	Negative	29902	13802	50221	8306	28187	7556	8447	6914	21320	42578	78378	32501	48642	78081	34730	30221	8238	7265	3684	8920	10418	8195	14768	5973	92211	66607	88910	54730	18851	8894	9903	5165	24146	14057	10014	7814	59486	83344	21366	114722	15862	5956	4082	5657	19348	28048	37296
FA 26:2; [M-H]-	FA	Negative	562	324	596	174	433	226	283	260	360	496	875	509	721	670	567	526	218	249	93	154	267	210	388	270	747	885	805	520	260	160	212	197	455	413	274	213	1061	1376	408	1649	449	148	124	93	292	364	424
FA 27:0; [M-H]-	FA	Negative	11196	8512	22757	4398	10596	4925	4652	4327	6265	6444	21319	13033	13171	23137	12058	8052	4297	4536	3108	3813	8438	5641	10103	4436	23400	17895	22039	18382	10823	3686	3671	3614	13080	9701	6404	5126	20289	25182	11970	35042	7742	3994	2712	4352	8538	12684	13161
FA 28:0; [M-H]-	FA	Negative	42625	31295	77031	14461	44099	23401	17740	16566	38590	23388	83434	47780	45253	64804	39592	29811	21172	15086	33431	12059	26424	20050	30023	13434	78743	59487	76138	65259	32227	12116	12407	12644	44372	31970	21831	19694	69087	84800	40955	118262	27737	16619	9906	22538	38033	40211	68831
FA 28:1; [M-H]-	FA	Negative	15808	8546	49137	7602	9490	3019	3707	2240	13492	16473	82732	29145	25965	43487	30051	25085	6921	6378	2483	8069	5572	3040	12198	5287	133772	83025	102087	54340	19530	9646	9268	4313	28337	12870	9964	6134	80892	104246	27618	196020	16107	6609	4628	6914	30264	46796	62257
FA 28:3; [M-H]-	FA	Negative	2040	1791	1958	478	2028	896	888	1191	1001	770	1194	1132	1919	1670	1242	914	558	733	414	395	1641	1181	1187	457	1241	1572	1645	2143	1000	333	547	668	1334	1230	1114	810	2073	2070	1182	1538	1177	543	238	456	447	742	555
FA 28:4; [M-H]-	FA	Negative	1438	1168	1497	377	1299	611	483	809	759	0	1237	932	1436	0	1039	714	508	499	438	517	1405	1169	826	321	1576	1400	1550	1659	1095	372	505	413	927	903	919	554	1690	2116	859	1981	837	330	166	255	392	570	478
FA 29:0; [M-H]-	FA	Negative	1017	0	2867	828	602	236	338	0	981	986	4968	2667	1141	2480	1441	918	0	728	258	608	452	266	1154	561	6833	3525	4742	2974	1334	674	523	330	1614	976	0	0	3394	4335	1873	10003	880	474	0	475	1931	2615	3524
FA 30:0; [M-H]-	FA	Negative	22388	16259	41802	10384	16083	10574	9521	8583	16011	15142	63779	38642	26369	43009	24998	16962	0	9344	4580	6882	14076	11389	16063	7245	61880	42018	0	0	19264	8576	8005	6924	25446	18508	12028	10733	43019	52856	31664	85991	17971	0	5439	7275	24388	31846	0
FA 30:1; [M-H]-	FA	Negative	36290	21300	144290	25472	22735	9322	11426	4989	39214	45731	228482	88809	69354	105150	80688	72035	17867	18295	7001	21763	14480	8161	39827	19808	287843	202349	241952	121022	58844	29815	28786	13526	82938	38111	30119	19474	205972	303867	79416	484741	45364	18715	16088	22155	96403	131446	178796
FA 30:2; [M-H]-	FA	Negative	398	190	998	196	313	104	172	128	402	547	2226	1012	594	705	829	817	161	108	42	174	220	124	250	128	2497	2624	2404	1107	653	331	714	256	675	373	371	181	3188	3166	844	6423	695	188	150	180	1008	1541	1839
FA 30:3; [M-H]-	FA	Negative	1693	1762	2720	464	2383	983	758	1141	1087	833	1267	1496	1814	1890	1189	991	472	720	356	377	1392	1091	1653	607	987	1375	1643	2346	926	388	419	905	1501	1671	1461	1147	2083	2549	1501	1308	1490	727	362	523	449	805	595
FA 30:4; [M-H]-	FA	Negative	814	749	414	92	164	95	95	77	193	188	621	321	329	660	274	124	88	89	36	104	818	77	139	0	1070	483	613	1035	189	103	85	53	221	133	148	0	880	1252	209	1608	146	34	25	36	161	175	246
FA 31:0; [M-H]-	FA	Negative	0	621	2788	737	516	243	315	132	829	719	4202	2363	1079	2347	1166	653	0	751	0	494	493	260	1164	604	5274	2847	0	0	1093	462	406	294	0	1095	515	452	2498	3026	1706	7579	895	0	350	465	1620	2425	0
FA 32:0; [M-H]-	FA	Negative	51888	43221	94328	36235	39547	32283	28303	26504	47587	37808	157834	94936	63887	115634	70345	51761	26416	29957	13116	22883	42376	30597	42906	19581	143983	100291	118464	107448	54773	27453	26775	17490	69117	52151	29721	30059	98041	104251	85448	185754	52409	26588	19556	25724	72493	94319	108620
FA 32:1; [M-H]-	FA	Negative	0	38580	252212	54731	38081	17331	21407	8154	79705	83718	501022	221441	127074	221307	175861	125094	0	42682	12783	40156	29962	15536	86372	39015	595813	443662	0	299783	126310	60668	54334	25560	162792	87048	55392	38633	385831	500932	189380	936652	101105	0	28120	38846	205132	292004	363497
FA 32:2; [M-H]-	FA	Negative	1034	637	3218	762	956	394	581	359	1633	1879	8844	4102	2071	2569	3095	2958	475	411	145	573	856	358	975	553	9291	9414	7992	4792	1758	1299	2692	951	2475	1435	1379	706	11319	11713	3390	23703	2619	630	616	673	4082	5809	6141
FA 32:3; [M-H]-	FA	Negative	796	872	1241	187	1164	530	504	722	553	548	693	800	1115	861	531	589	237	344	224	232	702	479	863	311	544	666	854	1452	428	244	224	537	840	738	657	511	1086	1328	605	778	713	319	195	268	268	365	349
FA 33:0; [M-H]-	FA	Negative	6089	6044	15052	5806	6023	3125	3126	2649	5275	4282	18720	11524	8243	17185	7442	5760	3701	4600	2042	3773	5145	3390	8654	4289	17805	11460	14654	10744	9130	3323	3048	2255	11219	8042	4479	4831	11083	14135	11467	23591	7088	3961	3750	4390	9217	13711	13973
FA 34:0; [M-H]-	FA	Negative	18122	17124	30579	13379	16329	14798	12479	12106	16137	10870	37524	29557	18678	34536	18883	14761	8950	11281	5474	8289	13176	13303	14998	8174	31829	26696	33822	25477	18805	9201	8568	7257	21600	19110	13152	12753	27056	30703	28902	49826	20075	9115	7563	8393	19385	24698	27128
FA 34:1; [M-H]-	FA	Negative	209697	160157	772133	238161	141013	71797	78284	30090	400766	313296	1881282	822644	467148	1084303	676978	542516	133984	190896	47945	161984	95246	48789	392738	144243	2210066	1474992	1664501	1110088	557040	245281	202772	71001	577369	315668	144936	134863	1135109	1316657	733658	3025698	377229	147907	126880	172281	888740	1183006	1433779
FA 34:2; [M-H]-	FA	Negative	1797	1137	6126	1515	1586	809	1211	589	3327	3371	18389	9847	3661	5687	6557	6095	0	986	377	961	1507	582	2484	1093	19790	19722	17528	10581	3448	2465	4418	1710	5407	3464	2956	1383	18936	20428	7916	49636	5898	0	1065	1177	7947	11222	12686
FA 34:3; [M-H]-	FA	Negative	148	89	395	87	104	48	65	19	238	217	994	615	190	363	305	314	0	42	29	80	83	11	133	53	1308	971	1120	753	206	0	211	91	286	207	152	68	967	1055	413	2226	323	97	65	84	473	760	845
FA 34:4; [M-H]-	FA	Negative	91	57	230	39	78	24	23	8	104	82	489	206	134	154	184	78	48	24	23	28	48	34	94	17	611	455	475	244	107	59	116	20	150	71	62	36	583	728	200	1397	141	34	20	18	216	270	339
FA 35:0; [M-H]-	FA	Negative	1741	2229	3588	1532	2141	1104	1181	1000	1401	931	3721	2614	1607	4146	1720	1366	963	1673	604	968	1176	1104	2597	1256	3088	2523	3416	2372	2637	882	798	670	2687	2362	1243	1386	2567	2915	2815	5147	1789	970	982	1072	2272	3017	2977
FA 36:0; [M-H]-	FA	Negative	3234	3688	4653	2819	3033	3280	2498	2501	2975	1913	6008	5024	3110	6019	2820	2508	1599	2584	1261	1672	2162	2861	2776	1743	4158	4385	4968	4132	4066	1691	1738	1529	3746	3610	2701	2687	4498	4692	4810	7912	3874	1813	1633	1801	3342	4282	4509
FA 36:1; [M-H]-	FA	Negative	66494	60226	246446	88324	55830	33186	33100	14199	131094	82766	599722	279403	131123	381170	177199	125866	43633	85498	16596	50309	37527	18795	163941	64281	659878	415115	514780	295609	194375	65662	47863	24410	168385	111115	55208	61190	287807	370219	249694	1037653	133737	45956	40786	52743	236683	330512	391701
FA 36:2; [M-H]-	FA	Negative	2059	2066	7648	2557	2658	1537	1932	934	5954	4655	26641	11867	4744	10086	8530	7660	1429	1936	592	1645	1922	1005	3732	1980	25315	19764	18609	12476	5962	3421	5314	1772	5874	4098	2988	2227	15663	17323	9503	47442	7507	2440	2070	2352	12977	16856	20783
FA 36:3; [M-H]-	FA	Negative	135	140	376	124	92	45	57	24	248	168	1076	512	165	368	312	254	74	75	34	84	68	55	138	51	1352	838	738	688	211	106	148	62	280	165	132	52	669	763	346	1705	280	101	40	104	466	658	631
FA 37:0; [M-H]-	FA	Negative	413	468	809	395	591	286	322	243	375	183	942	765	441	1053	366	247	209	477	149	245	300	262	909	465	673	658	736	512	707	188	163	163	616	606	304	363	503	638	710	1036	433	288	265	317	559	639	719
FA 38:0; [M-H]-	FA	Negative	860	1156	1280	814	983	1132	872	734	929	617	1752	1495	982	1736	854	786	441	1037	397	475	591	952	989	776	1103	1262	1200	1027	1331	529	568	558	1126	1380	1139	968	1249	1403	1844	1876	1630	811	759	879	1132	1411	1300
FA 38:1; [M-H]-	FA	Negative	23133	25060	80000	30840	25849	13945	14816	6546	41434	22051	175173	89364	42345	145536	53080	30142	14679	35855	6347	17026	16847	8140	81502	29532	179722	120750	158312	97303	78199	18309	13408	8014	63611	47572	18352	22446	80019	98407	85001	280844	47159	17247	15885	22736	73959	107148	119654
FA 38:2; [M-H]-	FA	Negative	1067	1022	3286	1355	1649	793	1137	541	2497	1442	8100	4865	2066	4339	2991	2211	840	1106	338	810	1114	607	3263	1312	8518	6615	7546	5092	2858	1205	1461	700	2784	2103	1277	999	4969	6219	4320	14559	2965	1075	778	1204	4251	5938	6259
FA 38:4; [M-H]-	FA	Negative	118	118	227	66	121	44	64	50	197	98	758	366	185	323	274	129	66	79	20	50	82	51	261	92	739	485	651	432	219	66	118	20	216	136	79	73	531	600	329	1501	210	66	0	48	300	452	562
FA 40:1; [M-H]-	FA	Negative	7839	9251	27150	10316	11413	5701	6245	3354	12039	6351	50308	26681	15687	48221	13945	7429	4655	12542	2075	5156	7380	3682	36576	11774	50780	31903	44702	28146	24947	4706	3339	2824	20998	18650	6764	8932	20105	25057	31066	72582	17538	7769	7259	9922	23578	34516	30485
FA 40:2; [M-H]-	FA	Negative	430	516	1242	525	738	395	563	264	861	481	2646	1751	749	1880	870	638	348	518	154	332	521	271	1631	667	2693	1826	2487	1842	1194	404	492	258	1170	1032	458	474	1368	1501	1465	3798	1031	474	376	547	1421	1647	1980
FA 42:1; [M-H]-	FA	Negative	2544	3209	7796	3925	4714	2288	3094	1558	4056	2204	14175	8118	5876	16556	4300	2345	1684	3917	924	1934	2591	1340	12813	5501	11181	8017	11041	7701	8755	1639	1145	1103	6100	6316	2251	3024	5236	6283	9619	16790	5407	3082	2676	3595	6847	10139	8820
FA 42:2; [M-H]-	FA	Negative	196	182	507	239	400	225	247	159	324	193	870	672	392	914	409	255	148	240	47	125	226	190	833	319	989	763	963	678	582	167	152	123	527	503	229	221	428	531	728	1186	495	266	211	254	527	900	688
FA 44:1; [M-H]-	FA	Negative	1085	1502	3308	1704	2583	1233	1555	631	1702	1009	4803	3387	1948	7019	1730	880	657	1809	500	880	876	752	5038	2296	2880	2813	3668	2151	3875	801	562	526	2468	2798	847	1462	2043	2198	3597	5496	2145	1171	1229	1568	2841	3738	3520
FAHFA 21:2; FAHFA 18:2/3:0; [M-H]-	FAHFA	Negative	490	243	413	124	443	190	208	383	275	179	572	246	461	270	264	348	163	559	61	95	206	145	494	453	189	944	622	134	126	73	61	362	860	724	1280	569	1314	1193	1100	1037	1104	290	225	363	299	394	344
FAHFA 22:1; FAHFA 4:0/18:1; [M-H]-	FAHFA	Negative	3065	242	559	1991	938	0	3604	839	709	2308	96	2761	778	131	1025	52	3367	1006	7941	6582	597	785	307	1199	549	454	447	528	1355	2348	7757	2853	184	455	104	0	389	242	0	111	127	0	0	0	0	0	0
FAHFA 27:1; FAHFA 3:0/24:1; [M-H]-	FAHFA	Negative	2008	6798	3552	8086	1999	326	2641	1687	1680	0	0	0	0	614	0	0	2496	2462	2664	1693	3419	1807	3459	2274	2645	14033	8598	6975	4222	4683	3405	4385	979	7047	2152	1556	3713	1404	3797	4426	3643	0	0	0	0	0	39
FAHFA 29:0; FAHFA 4:0/25:0; [M-H]-	FAHFA	Negative	2559	9697	2020	11834	2010	595	2458	1692	0	0	0	0	0	0	0	0	0	695	0	0	1469	0	3750	6852	0	0	1469	0	0	0	0	0	0	0	0	0	0	0	0	0	0	0	0	0	0	0	0
FAHFA 30:0; FAHFA 4:0/26:0; [M-H]-	FAHFA	Negative	1774	6506	1355	7936	1216	525	1118	730	192	0	101	57	0	100	0	0	0	0	141	0	471	0	2473	4194	0	0	140	0	0	0	147	0	0	0	0	0	0	0	242	0	0	0	0	0	0	0	0
FAHFA 34:0; FAHFA 16:0/18:0; [M-H]-	FAHFA	Negative	3181	0	1105	0	1406	270	0	0	0	1276	562	392	1460	566	756	733	260	674	0	0	460	379	0	428	429	965	1580	473	253	660	331	596	657	652	452	444	990	1181	405	744	427	0	0	171	0	0	0
FAHFA 34:1; FAHFA 16:0/18:1; [M-H]-	FAHFA	Negative	17048	8845	35141	20924	27829	12655	11127	10554	8679	5509	12968	10404	8562	8329	7114	7087	5738	7795	3765	3882	11461	8027	49224	8776	8358	8911	24806	10443	7095	3840	4097	5511	16812	17134	10479	10395	16567	12511	5991	9995	10134	2524	0	3906	2813	4513	3377
FAHFA 34:2; FAHFA 18:2/16:0; [M-H]-	FAHFA	Negative	1943	3587	5729	1688	6268	1807	3188	3071	3578	1851	1652	2858	3514	2534	3170	2272	711	1154	334	332	1908	705	2522	1032	1847	2196	2631	2057	1238	632	288	1325	3310	2992	2717	1680	3620	3699	2570	2895	2907	2270	945	1607	2196	2483	2106
FAHFA 34:3; FAHFA 18:3/16:0; [M-H]-	FAHFA	Negative	561	851	1390	353	1426	398	792	753	930	475	497	706	892	700	745	601	160	301	106	0	364	221	545	279	373	596	592	389	284	128	114	378	755	778	683	445	980	916	591	710	660	532	308	422	597	648	590
FAHFA 36:1; FAHFA 18:1/18:0; [M-H]-	FAHFA	Negative	12577	1548	7063	0	7894	0	3053	2173	1232	5234	2323	2982	4864	2430	2029	1288	1376	2945	1271	1189	2199	2312	0	2671	2202	4186	6823	0	1770	2295	1560	2514	3716	4292	2855	1516	4174	5907	1376	2659	1921	477	0	0	374	0	444
FAHFA 36:2; FAHFA 18:1/18:1; [M-H]-	FAHFA	Negative	42408	11735	80862	17941	73244	9143	28109	24472	11202	17558	24885	20531	18415	17804	15499	9213	10480	16197	7809	8103	28378	25506	47856	22695	17690	24164	48110	12963	12933	8283	8223	13905	38814	43595	28173	12707	33846	30659	11072	17672	18328	4579	7915	3804	3193	4982	3510
FAHFA 36:3; FAHFA 18:2/18:1; [M-H]-	FAHFA	Negative	44608	20182	121059	13303	142942	12153	47582	48430	22508	30582	42460	39576	32912	29307	28040	14139	15210	22233	13266	12013	51530	44848	51537	31946	30319	32940	56985	12760	23222	10177	13786	18517	58470	70138	45552	15757	53151	35567	18771	23778	27299	9733	6173	6042	6361	9885	6344
FAHFA 36:4; FAHFA 18:2/18:2; [M-H]-	FAHFA	Negative	7622	9866	19858	4119	14153	6224	9665	9314	9870	4737	6671	10883	8566	8454	10075	7200	2714	4211	1631	1561	6882	4026	7678	3161	5001	9226	8640	5447	4247	2223	1366	4980	11411	11566	9648	6056	12275	10817	9556	9805	10238	7077	3830	6154	6882	9019	6748
FAHFA 36:4; FAHFA 18:3/18:1; [M-H]-	FAHFA	Negative	3459	2597	8756	1957	10939	2327	5072	4813	3064	3389	4314	4261	3594	3498	3381	2092	2160	2763	1898	1598	4774	4520	4540	3330	3152	3449	5271	2695	2586	1591	1756	2252	5211	6182	4340	2132	4274	3302	2910	3558	3267	1678	1340	1658	1433	2081	1671
FAHFA 36:5; FAHFA 18:3/18:2; [M-H]-	FAHFA	Negative	1617	2363	4506	1056	3581	1904	2574	2090	2470	1123	1553	2860	2099	2159	2310	1702	677	1178	485	453	1007	1066	1654	809	890	1812	1502	1147	889	593	428	1254	2529	2446	2474	1420	2738	2493	2279	2321	2426	1715	1033	1538	1787	2125	1614
FAHFA 38:3; FAHFA 18:2/20:1; [M-H]-	FAHFA	Negative	742	326	1273	348	1762	130	1466	697	217	0	396	706	426	360	290	154	423	1127	425	520	449	594	834	1828	462	720	818	418	347	395	380	855	837	2269	581	347	666	485	676	649	609	158	79	124	0	143	150
FAHFA 38:4; FAHFA 20:3/18:1; [M-H]-	FAHFA	Negative	1808	958	5023	867	1496	436	1355	573	1096	1339	8417	2880	2392	4906	2688	2059	846	1406	602	852	818	637	1919	1487	8670	8242	8751	3887	1582	804	787	907	3447	1979	1488	948	6612	8827	2886	13951	1871	730	538	731	3196	5120	6017
FAHFA 38:5; FAHFA 20:4/18:1; [M-H]-	FAHFA	Negative	1145	314	2219	682	2473	164	867	682	316	0	1176	1422	1345	466	852	292	437	879	157	643	561	663	661	472	436	613	2163	408	423	111	220	592	1413	1006	654	296	687	770	342	872	554	197	124	79	145	222	216
FAHFA 42:1; FAHFA 24:0/18:1; [M-H]-	FAHFA	Negative	1575	810	1708	613	2038	485	1042	581	692	776	738	1564	2169	1637	833	378	775	1482	1116	671	1071	578	1048	489	1190	1371	2509	1750	975	743	1194	1162	830	1678	911	810	2386	2210	654	1367	812	224	200	249	213	282	372
FAHFA 44:1; FAHFA 18:1/26:0; [M-H]-	FAHFA	Negative	2605	796	2160	587	1472	366	706	539	732	932	1607	1134	1119	1167	988	761	538	587	0	479	938	641	927	471	1690	1534	2494	2394	923	703	552	621	1189	1280	743	381	2376	2880	894	2311	792	434	338	429	608	716	910
FAHFA 44:2; FAHFA 18:2/26:0; [M-H]-	FAHFA	Negative	2208	1526	2864	589	2650	687	1131	1076	1528	1362	2324	2173	1993	2355	2085	1316	624	662	412	606	1688	1212	1282	502	2210	2279	3246	3410	1530	619	565	635	1762	1762	1219	736	3540	3757	1540	3134	1457	989	541	951	1533	1973	1667
Hex2Cer d42:2; Hex2Cer d18:1/24:1; [M+H]+	Hex2Cer	Positive	415	0	154	161	0	0	0	108	40	113	0	0	334	0	0	14	0	0	31	61	0	163	318	1343	410	213	178	121	0	74	242	37	0	108	53	0	0	0	108	362	125	26	0	0	0	0	0
HexCer-AP t34:0+O; HexCer-AP t18:0/16:0+O; [M+CH3COO]-	HexCer_AP	Negative	12949	9030	16344	3587	24226	6723	9759	22579	5928	2616	7914	8226	8127	5148	6022	4012	3358	6104	1910	3260	5367	5944	11210	8735	3516	7791	10560	5360	3286	2140	1450	4901	14707	10248	12210	7325	12238	16104	6795	6638	8753	13936	19782	10367	6954	9946	6766
HexCer-AP t34:0+O; HexCer-AP t18:0/16:0+O; [M-H]-	HexCer_AP	Negative	5140	3924	5546	1314	10016	2812	2998	8022	1832	988	3046	3057	3010	2016	1898	1753	1222	2257	644	992	2129	2413	4897	3081	1434	2888	4246	2152	1286	682	567	1628	6241	4523	4663	3065	4558	7241	2616	2572	3730	5809	8507	4438	2689	4125	2592
HexCer-AP t36:0+O; HexCer-AP t18:0/18:0+O; [M+CH3COO]-	HexCer_AP	Negative	1138	745	1508	392	1925	598	714	1279	516	359	733	1047	951	564	727	619	508	584	237	389	535	593	876	834	327	686	1110	686	364	385	250	565	1038	824	937	544	1020	1480	604	830	760	956	992	676	445	671	543
HexCer-AP t36:0+O; HexCer-AP t18:0/18:0+O; [M-H]-	HexCer_AP	Negative	896	500	990	329	1421	332	477	785	331	211	403	581	523	337	427	313	1132	503	239	248	793	574	624	463	816	462	660	628	690	321	321	446	802	784	639	391	561	861	434	442	460	1049	763	561	362	612	413
HexCer-AP t38:0+O; HexCer-AP t18:0/20:0+O; [M+CH3COO]-	HexCer_AP	Negative	5405	3610	8081	1985	7814	2991	3413	7489	2708	1728	3656	5325	4753	3288	3879	2252	2658	3133	1138	1689	2924	3458	4069	3700	1702	3962	6671	3192	1890	1436	984	3362	5781	4814	4926	3314	6854	9689	4590	5865	4465	3718	3642	2596	1760	2460	2014
HexCer-AP t38:0+O; HexCer-AP t18:0/20:0+O; [M-H]-	HexCer_AP	Negative	1493	1114	2235	554	2411	1105	921	2062	799	592	1406	1611	1452	1113	1241	751	732	945	462	506	1249	1156	1417	991	746	1100	2070	1354	695	509	446	1036	1875	1633	1554	965	2042	2389	1408	1520	1312	1331	1039	698	723	829	759
HexCer-AP t39:0+O; HexCer-AP t18:0/21:0+O; [M+CH3COO]-	HexCer_AP	Negative	1374	677	1748	560	1611	501	744	1397	679	409	817	1136	941	639	735	362	565	603	322	333	678	668	913	654	531	890	1628	749	380	335	233	791	1313	1097	1140	681	2042	2764	1031	1427	997	722	737	509	554	784	523
HexCer-AP t40:0+O; HexCer-AP t18:0/22:0+O; [M+CH3COO]-	HexCer_AP	Negative	19971	13348	23171	6629	27560	9528	13081	23097	8100	5263	10709	15198	16399	8564	12448	6426	6338	8735	3797	5306	9356	9775	16037	11931	4400	12437	18240	10362	5448	3496	2554	8748	20397	15262	13281	10423	20505	28338	12612	12874	13397	13474	14719	11493	8061	11488	8415
HexCer-AP t40:0+O; HexCer-AP t18:0/22:0+O; [M-H]-	HexCer_AP	Negative	4886	3591	5725	1709	6548	2409	3378	5551	2241	1435	2808	3758	3953	2143	3089	1830	1722	2192	1010	1302	2466	2371	3650	3064	1460	3265	4649	2820	1420	941	671	2405	5119	4117	3337	2618	4595	6778	3254	3429	3320	4062	4025	2867	2311	2951	2118
HexCer-AP t40:1+O; HexCer-AP t18:1/22:0+O; [M+CH3COO]-	HexCer_AP	Negative	1463	1141	1128	307	976	667	539	625	544	640	683	742	1206	1201	700	454	398	360	386	396	872	701	511	321	805	625	883	1268	517	244	334	412	626	606	574	426	1120	1385	482	589	458	298	252	327	309	354	413
HexCer-AP t41:0+O; HexCer-AP t18:0/23:0+O; [M+CH3COO]-	HexCer_AP	Negative	13340	8926	15320	4936	18529	7208	9390	14483	5358	2724	7781	10184	6665	4351	7078	4345	3625	4956	2501	2755	5557	5964	9616	7550	3665	8646	12346	6466	3389	1954	1615	7229	17155	10790	7728	6754	15523	22738	9580	11937	8562	9668	10956	8482	7486	10460	8584
HexCer-AP t41:0+O; HexCer-AP t18:0/23:0+O; [M-H]-	HexCer_AP	Negative	3386	2306	3815	1301	4679	1649	2568	3754	1466	704	1982	2678	1775	1385	1776	1150	1044	1478	721	559	1588	1451	2406	1949	1076	2187	3041	1503	983	537	422	1716	4239	2712	1894	1750	3925	5205	2636	2658	2215	2938	3018	2151	1658	2716	2348
HexCer-AP t41:1+O; HexCer-AP t18:0/23:1+O; [M+CH3COO]-	HexCer_AP	Negative	568	355	714	207	736	262	393	685	309	220	391	525	395	315	375	189	252	268	125	161	265	258	442	326	207	414	593	251	177	106	109	312	714	542	520	295	719	1077	363	466	452	522	731	421	320	424	309
HexCer-AP t42:0+O; HexCer-AP t18:0/24:0+O; [M+CH3COO]-	HexCer_AP	Negative	131833	95755	114557	44005	178342	72304	89085	134406	71813	29453	103564	116013	105400	64192	102040	59890	54280	73124	24364	44128	61240	65584	146917	75351	33803	96221	143913	92038	41294	25267	16962	56071	173175	116690	70342	69420	145219	172342	100700	110799	100195	164698	156915	125444	85241	136917	96312
HexCer-AP t42:0+O; HexCer-AP t18:0/24:0+O; [M-H]-	HexCer_AP	Negative	16649	12909	15434	6028	24993	11292	10857	16820	10928	4599	14490	15202	14281	9174	14260	11034	7306	9222	4539	6882	7944	9972	17366	9903	5842	11621	16981	12501	6420	4248	2914	7155	24004	14264	8912	9121	17715	19581	12248	14158	13265	31111	29599	22870	16456	22492	17613
HexCer-AP t42:1+1O; [M-H]-	HexCer_AP	Negative	1073	916	909	257	808	538	508	510	523	454	569	569	1077	1129	706	414	415	316	418	310	745	562	405	226	664	525	649	951	398	243	292	327	571	481	372	309	763	854	448	399	0	338	217	240	277	320	386
HexCer-AP t42:1+O; HexCer-AP t18:0/24:1+O; [M+CH3COO]-	HexCer_AP	Negative	11649	8435	14505	3799	17911	5728	8204	15290	7845	6426	9740	11084	13468	7180	9092	4886	3033	4500	1764	3096	4312	5061	9059	6097	3174	10742	13967	6454	3462	1628	1836	4824	14952	9657	8439	5792	14866	22441	7355	8499	9070	8945	13440	7178	6313	8216	6650
HexCer-AP t42:1+O; HexCer-AP t18:0/24:1+O; [M-H]-	HexCer_AP	Negative	2758	2015	3179	956	4078	1440	2105	3776	2026	1634	2592	2659	3111	1957	2242	1308	781	1333	583	706	1194	1096	2540	1663	934	2561	3380	1710	808	491	523	1214	3855	2504	2062	1395	3502	4948	1932	2156	2441	2473	3314	1908	1734	2152	1654
HexCer-AP t42:1+O; HexCer-AP t18:1/24:0+O; [M+CH3COO]-	HexCer_AP	Negative	4087	3481	3327	860	2707	2046	1530	1722	1561	1746	1592	2175	3608	3781	2283	1399	1230	928	1256	1004	2679	1852	1438	812	1994	1830	2418	3539	1209	696	1072	1223	1931	1503	1468	1020	3054	3376	1335	1515	1179	1035	646	746	846	1162	1306
HexCer-AP t42:2+O; HexCer-AP t18:0/24:2+O; [M+CH3COO]-	HexCer_AP	Negative	2506	1924	2702	851	3601	1319	1783	3849	1199	626	2332	2712	1530	996	1338	1096	779	1118	439	773	1007	1242	2758	1440	679	1812	2710	1062	809	368	277	1091	4024	2463	2427	1584	2640	3676	1925	1630	2163	3304	4571	2541	1638	2652	1773
HexCer-AP t42:2+O; HexCer-AP t18:0/24:2+O; [M-H]-	HexCer_AP	Negative	657	529	701	259	951	374	454	1026	357	199	564	671	447	303	399	329	222	323	133	217	321	362	798	405	221	543	834	328	231	110	67	299	1204	741	550	464	730	990	539	396	544	883	1114	577	522	744	519
HexCer-AP t42:2+O; HexCer-AP t18:1/24:1+O; [M+CH3COO]-	HexCer_AP	Negative	1562	1307	1514	436	1082	752	611	943	688	567	890	874	1378	1469	830	652	449	738	467	424	1248	1003	1007	410	980	1028	1221	1451	656	316	397	542	981	1013	840	563	1497	1893	652	904	860	478	266	412	391	524	367
HexCer-AP t43:0+O; HexCer-AP t20:0/23:0+O; [M+CH3COO]-	HexCer_AP	Negative	11942	14207	15744	7678	22088	9410	12044	15126	9432	3451	12122	19440	13728	7923	13288	7504	8894	11322	4301	5891	10157	10525	19866	11939	5764	14992	28189	13450	7013	5482	3409	8658	19523	14085	10086	10254	16634	20873	15765	18110	15477	15179	16656	11635	8921	14119	10509
HexCer-AP t43:1+O; HexCer-AP t18:0/25:1+O; [M+CH3COO]-	HexCer_AP	Negative	598	436	748	275	924	387	415	692	401	191	532	729	426	314	494	272	300	413	218	240	351	356	724	497	269	525	777	321	239	182	134	380	954	608	584	439	791	966	492	602	532	843	1024	600	402	674	546
HexCer-AP t44:0+O; HexCer-AP t20:0/24:0+O; [M+CH3COO]-	HexCer_AP	Negative	18465	19698	19475	11124	24442	14874	16639	19101	14848	4986	19461	34910	26615	16319	25964	16155	18738	18044	6645	10700	19027	21670	36629	24451	8302	19090	44237	22307	9668	7617	5423	9974	24613	18526	12989	15279	23656	27692	23567	24501	20284	24722	20241	17678	9272	22305	13387
HexCer-HDS d34:0+O; HexCer-HDS d17:0/17:0+O; [M+CH3COO]-	HexCer_HDS	Negative	1990	1370	2610	891	3375	759	1437	3189	784	515	1091	1287	1548	1106	854	680	612	823	566	632	856	924	1116	834	737	1286	1646	1250	675	397	429	873	1749	1119	1644	819	2030	2476	940	1110	1188	1664	1721	1836	766	1241	1057
HexCer-HDS d38:1+O; HexCer-HDS d21:0/17:1+O; [M+CH3COO]-	HexCer_HDS	Negative	4866	4036	4187	766	3476	2417	1407	2421	1922	1758	2003	2383	5231	5680	2764	1555	946	1263	1028	1079	3627	2949	3113	892	3435	3129	4183	5133	1951	847	810	1597	3041	2782	2578	1655	6175	7106	2530	2850	2653	1526	940	1712	1391	2092	1636
HexCer-HDS d40:0+O; HexCer-HDS d17:0/23:0+O; [M+CH3COO]-	HexCer_HDS	Negative	6056	3570	5364	1566	4917	1780	2173	3928	2144	1457	2604	3272	2876	2005	2971	1718	1103	1977	856	1132	1794	1865	2884	1578	1223	3149	4588	3002	1152	601	471	1741	4622	3174	2674	2132	5124	9062	2326	3188	2040	4429	4309	2785	2463	3813	2747
HexCer-HDS d40:0+O; HexCer-HDS d21:0/19:0+O; [M+CH3COO]-	HexCer_HDS	Negative	2483	1368	3165	783	4669	967	1638	3459	940	653	1544	1698	2047	1452	1394	982	672	822	510	644	965	1017	1387	896	1023	1471	2715	1801	838	377	423	1061	2781	1547	1526	916	2847	4161	1428	2052	1454	3504	2484	3188	1100	2041	1707
HexCer-HDS d41:0+1O; [M+CH3COO]-	HexCer_HDS	Negative	4896	2700	5798	1507	6846	2216	3080	5278	1657	1080	2133	2654	4897	2696	2734	1701	1105	1392	713	1240	2035	1889	2227	1609	1954	2825	3910	2822	1468	723	724	1922	4737	2460	2301	1823	4592	6602	2421	3121	2334	3945	4285	4076	2615	3346	2622
HexCer-HDS d41:0+O; HexCer-HDS d16:0/25:0+O; [M+CH3COO]-	HexCer_HDS	Negative	7508	4642	5257	2218	7430	3002	3208	5012	2899	1190	3737	4403	2593	2102	3555	2243	1428	3308	1153	1137	2166	2051	4398	2119	1681	4410	6817	3231	1804	561	579	3128	8733	6223	3508	2817	6908	10467	4104	5111	3438	9509	8005	6003	5079	7271	4302
HexCer-HDS d42:0+O; HexCer-HDS d17:0/25:0+O; [M+CH3COO]-	HexCer_HDS	Negative	28154	18026	18102	8861	28403	10920	12839	17911	11365	6377	13755	15127	15769	11724	17140	9484	7281	9445	4126	7607	10593	8654	17318	6922	6155	14479	19996	12386	6455	3061	2637	8766	23088	15510	9514	9837	22205	28388	11714	12534	9396	36460	35046	24710	16683	25113	16552
HexCer-HDS d42:1+O; HexCer-HDS d19:0/23:1+O; [M+CH3COO]-	HexCer_HDS	Negative	814	428	593	254	666	292	305	395	469	513	612	602	597	444	479	313	119	226	103	139	179	214	394	228	204	688	1000	417	211	85	67	250	566	355	292	270	735	1270	291	434	274	419	586	305	314	378	361
HexCer-HDS d43:0+O; HexCer-HDS d17:0/26:0+O; [M+CH3COO]-	HexCer_HDS	Negative	3153	2835	2726	1403	3971	1584	1962	2336	1874	739	2802	2968	3219	1897	2896	1466	1385	1828	786	1007	1729	1400	3185	1642	1201	2406	4678	2167	1292	685	546	1626	3534	3183	1834	1914	3568	4750	2276	3278	2208	4717	4107	3021	3037	4303	2774
HexCer-HDS d44:0+O; HexCer-HDS d17:0/27:0+O; [M+CH3COO]-	HexCer_HDS	Negative	7426	5405	6316	2885	6592	3991	3741	5082	3610	2105	6494	4781	7068	6082	6893	3102	2696	2000	1227	2382	4801	3166	5255	2725	3345	4824	8270	4591	1817	1077	1081	2269	6704	3947	2981	4233	9321	11629	4701	6050	3344	8268	6433	5687	4210	8463	5163
HexCer-HS d34:1+O; HexCer-HS d17:1/17:0+O; [M+CH3COO]-	HexCer_HS	Negative	3787	3106	3211	858	0	1985	1439	2255	1943	1341	2050	2003	2966	3418	2084	1745	1731	1621	1285	1329	2836	2715	2766	1096	3122	2785	2943	4012	2232	1097	1196	1295	2671	2471	2784	1645	4118	4684	2290	2198	2335	1833	1418	1660	1442	2235	1642
HexCer-HS d34:2+O; HexCer-HS d17:2/17:0+O; [M+CH3COO]-	HexCer_HS	Negative	2098	1524	1645	689	1813	1025	908	1283	1307	799	807	1080	1584	1613	1154	971	898	766	1147	1080	1611	1719	1447	576	1394	1430	1289	1940	1693	718	954	810	1259	1421	1367	855	2123	1771	1259	1113	1303	1010	627	827	701	1074	833
HexCer-HS d40:1+O; HexCer-HS d16:1/24:0+O; [M+CH3COO]-	HexCer_HS	Negative	984	544	1422	253	1515	345	860	1534	468	325	393	652	870	492	555	310	0	285	158	231	353	329	376	397	264	606	685	540	233	144	0	403	722	457	417	325	1108	1608	381	589	369	476	411	374	327	369	310
HexCer-HS d41:1+O; HexCer-HS d16:1/25:0+O; [M+CH3COO]-	HexCer_HS	Negative	1970	1230	2262	586	3242	801	1590	2591	983	465	1090	1262	1074	960	1410	736	445	601	451	454	684	734	985	642	654	1297	1654	1334	600	397	390	750	1701	1200	826	646	2357	2929	898	1346	852	1179	1256	1032	745	1092	851
HexCer-HS d42:1+O; HexCer-HS d16:1/26:0+O; [M+CH3COO]-	HexCer_HS	Negative	5172	3716	5816	1511	7146	2094	3369	6435	2714	1602	3134	3121	5092	4346	3991	2111	1226	1408	996	1296	2030	2210	2583	1427	2094	3578	4723	4091	1733	958	986	1709	4136	2836	1936	1819	6297	7457	2556	3983	2318	3121	3679	2694	2168	3022	2582
HexCer-HS d42:2+O; HexCer-HS d16:2/26:0+O; [M+CH3COO]-	HexCer_HS	Negative	2744	2405	1943	467	1759	1103	1136	949	1027	1045	1174	1375	2822	3100	1476	1057	768	617	893	889	1600	1125	1056	473	1583	1305	1675	3018	972	538	786	684	1427	947	661	622	2193	2179	931	1140	709	834	592	707	610	826	1125
HexCer-NDS d42:0; [M+CH3COO]-	HexCer_NDS	Negative	3245	3117	3214	1699	3569	2341	2147	3271	2351	826	3282	4509	4015	2990	3815	2831	2597	2643	1007	1760	2450	2977	4877	3142	1794	2933	5794	3322	1764	1248	965	1812	4137	3037	2253	2378	3931	5007	3239	4045	3072	8188	5540	5235	3150	5159	3335
LCA ; [M-H]-	BileAcid	Negative	34304	13700	29326	24040	110988	11503	69784	74525	28872	9227	11721	27328	5528	4121	39200	1676	27654	61184	17912	14036	78098	42143	58766	46361	17956	45061	27076	11129	54873	17259	17522	17245	16263	34441	75290	35386	7286	7318	10922	13200	14617	0	0	0	4	0	0
LPC 16:0; [M+CH3COO]-	LPC	Negative	30027	52032	42209	9962	18106	30019	14177	34086	31630	24015	71666	21083	32335	34509	37058	21175	39272	42055	25947	27658	107398	107067	25868	9585	95751	83015	85994	84529	72195	17705	22403	15213	52728	39173	52112	37388	56316	58230	58963	66708	81728	92064	47990	45175	52680	74100	47888
LPC 17:0; [M+CH3COO]-	LPC	Negative	501	819	335	275	434	457	225	655	284	191	1125	330	520	547	526	77	443	382	199	406	1211	849	256	195	1209	728	1561	1109	388	255	403	455	390	710	961	342	904	838	955	1062	915	1345	701	612	701	1083	671
LPC 18:0; [M+CH3COO]-	LPC	Negative	11388	26726	11273	3589	10165	11724	4152	10875	8781	6193	31263	10898	13180	8573	8905	5581	6642	9314	4123	4652	14780	19211	8363	6187	10374	13512	34893	15890	8668	4162	4207	7334	19845	9839	15516	10118	20221	27414	19622	33551	26486	34022	21900	15587	15541	21064	16227
LPC 18:1; [M+CH3COO]-	LPC	Negative	9925	14209	19377	4465	5609	11406	5435	12395	12291	8810	20556	12362	9762	10895	14287	5880	14011	15962	12340	13302	33113	34539	7998	3741	33545	27824	24406	30049	26240	7461	11746	5699	19375	13730	20170	12545	16136	12707	20242	21131	30955	24742	7092	11119	17063	18506	12555
LPC 18:2; [M+CH3COO]-	LPC	Negative	16569	41513	48719	6759	10489	25327	11726	28403	31635	23340	55135	21613	25622	29488	32136	15718	31763	28794	20194	23513	105810	113563	16132	4421	105252	80923	78428	78676	73067	11565	18884	6906	41282	27313	42412	27757	40395	41302	46088	45786	76323	53051	11444	18395	35081	38522	20613
LPC 18:3; [M+CH3COO]-	LPC	Negative	471	1142	1085	256	309	621	389	649	889	712	1394	507	600	760	614	599	884	740	542	666	2520	2785	429	160	2244	1703	1534	1559	1644	338	466	184	793	665	751	586	948	854	784	952	1467	1126	346	492	667	736	492
LPC 19:0; [M+CH3COO]-	LPC	Negative	402	515	385	121	292	178	113	229	339	192	1333	480	376	336	238	292	176	240	104	132	272	283	221	128	316	642	1036	414	284	134	124	206	772	350	332	262	1029	1436	806	1942	665	440	388	303	825	550	555
LPC 20:0; [M+CH3COO]-	LPC	Negative	837	938	797	247	535	428	276	517	624	557	1591	952	578	514	571	517	349	488	321	340	741	978	442	448	581	1080	1555	952	628	234	292	438	1455	738	634	542	1050	1747	852	1542	982	683	552	465	553	544	517
LPC 20:0e; [M+CH3COO]-	EtherLPC	Negative	499	527	424	180	192	228	186	265	419	414	578	394	1392	649	491	301	223	268	165	195	331	275	197	205	214	385	569	532	217	114	247	206	474	391	224	334	703	825	437	633	539	195	166	110	133	188	134
LPC 20:1; [M+CH3COO]-	LPC	Negative	768	964	915	320	515	489	416	700	567	618	1706	643	625	628	702	492	875	1024	630	645	1848	1828	600	433	1572	1717	2056	1604	1357	496	812	498	1169	891	1209	869	1036	1426	1081	1542	1469	1188	562	632	634	901	728
LPC 22:0; [M+CH3COO]-	LPC	Negative	706	936	765	390	706	762	575	768	630	320	1103	712	634	741	541	384	624	669	542	657	1032	1006	647	690	614	868	1258	1263	656	459	567	544	896	798	632	751	1114	1512	800	1050	914	635	526	495	508	614	476
LPC 24:0; [M+CH3COO]-	LPC	Negative	740	962	706	592	690	880	788	958	859	445	1012	758	836	827	696	499	636	692	651	698	969	912	736	755	710	863	1164	1138	819	564	698	627	999	978	577	798	1185	1612	898	1045	970	583	514	545	480	668	544
LPE 14:0; [M-H]-	LPE	Negative	885	556	742	1617	349	62	505	609	372	1076	805	464	621	682	686	76	215	236	118	88	300	228	253	153	286	713	843	219	262	68	102	246	398	535	291	532	1364	1650	364	843	623	88	38	31	52	58	21
LPE 15:0; [M-H]-	LPE	Negative	2709	1723	2666	3857	1572	227	1183	1096	1166	0	2208	1161	0	0	1963	0	485	1108	0	108	778	0	1441	531	864	3000	4501	681	474	130	0	889	1909	2118	1250	2101	3691	4423	1513	3467	2342	38	0	33	71	28	78
LPE 16:0; [M-H]-	LPE	Negative	16719	22513	23667	11478	10865	10367	8522	17059	14879	31161	25333	16076	19572	19851	23478	11145	14928	19404	11759	12258	40018	34649	17910	5843	35590	39371	41517	30068	26975	7572	12163	8824	24058	22682	19708	15926	28415	30264	26331	26225	36382	23349	8530	10351	14582	17811	11022
LPE 16:1e; [M-H]-	EtherLPE	Negative	3940	6760	4265	1444	3431	3588	1323	2163	3397	7765	8603	7540	19320	5507	6725	1423	7452	1834	683	7167	4182	3585	1595	1729	3025	3004	13075	3835	1838	1240	783	2830	7705	5404	4244	2370	5010	7149	4763	11316	6775	15568	10571	8070	5802	9462	10169
LPE 17:0; [M-H]-	LPE	Negative	450	945	671	252	560	332	183	474	418	813	1260	867	509	977	914	325	243	293	198	184	723	722	349	211	467	930	1343	450	292	161	220	255	1024	352	760	419	1104	1078	958	1023	780	1122	732	512	628	850	543
LPE 17:1e; [M-H]-	EtherLPE	Negative	367	710	611	215	319	428	254	331	545	520	1007	931	2035	660	871	186	658	289	112	538	397	472	163	215	306	472	1673	728	224	143	155	205	659	720	455	367	638	728	628	1360	1013	673	590	401	355	608	556
LPE 18:0; [M-H]-	LPE	Negative	21341	45407	18823	6988	17489	17846	7040	16354	17542	17992	55889	24502	16202	14334	15628	15428	10013	8636	4209	8430	21791	28829	10969	8915	14622	16882	40832	23392	13706	6312	5496	11941	46867	18235	21382	15839	29789	42762	28324	47235	35137	76574	53552	34496	34371	41278	32640
LPE 18:1; [M-H]-	LPE	Negative	5607	8148	10165	2463	4803	4724	3628	6886	5139	0	9005	6549	5603	6124	8904	4024	6389	7891	5375	5525	15828	14610	6013	2784	12598	14267	16298	13492	11367	4095	5096	3530	8894	7060	8680	5087	9818	10403	9826	9565	14706	9889	3345	4622	6101	7777	4678
LPE 18:1e; [M-H]-	EtherLPE	Negative	8740	23949	12940	5974	6639	12082	6796	9242	14008	15145	23448	29173	55247	16930	23122	4942	14977	7702	2428	10794	12808	15757	4055	6470	6233	11126	47366	18968	5467	3795	3074	5018	18136	16610	9070	12771	14973	17361	16637	28977	19939	21988	15492	12652	8922	14968	13944
LPE 18:2; [M-H]-	LPE	Negative	12053	29404	27224	5510	10972	15691	9044	20964	19504	18120	25483	17645	21705	22749	26921	12407	16246	21910	12419	13830	50998	50971	16664	4530	49149	45209	45039	37474	32800	6936	12780	6600	22042	17351	24010	15172	21908	20350	30071	26950	45134	27487	6729	11212	18970	20915	12722
LPE 18:2e; [M-H]-	EtherLPE	Negative	6889	5189	4577	1593	4034	3608	1490	1954	2839	2717	8009	7297	14117	4461	6380	1170	7674	2719	703	7462	3549	3948	1628	2308	2617	2980	15276	3689	1690	1988	1337	3112	5419	5004	5787	2224	5140	7052	5087	12180	7778	8526	6054	4275	3129	5539	4105
LPE 18:3; [M-H]-	LPE	Negative	271	839	789	219	238	502	260	472	627	502	618	504	594	571	589	597	387	477	302	381	1042	1263	348	104	1047	927	855	904	647	199	246	146	475	362	496	382	632	533	501	565	852	550	197	252	483	422	309
LPE 18:3e; [M-H]-	EtherLPE	Negative	498	342	323	182	352	315	170	189	242	198	685	585	821	419	366	189	584	158	79	752	290	282	152	206	208	228	968	241	192	172	131	321	519	369	438	192	420	511	428	857	566	1403	1041	880	466	1063	919
LPE 19:1e; [M-H]-	EtherLPE	Negative	472	794	542	326	319	528	422	502	575	538	842	1254	1217	711	723	210	440	405	152	287	524	648	204	383	323	654	1822	797	331	257	225	328	900	781	442	601	724	971	693	1070	923	424	314	210	282	423	362
LPE 20:0e; [M-H]-	EtherLPE	Negative	10585	8496	7478	3206	4103	4866	3703	5730	6168	6488	8256	5827	18157	8208	6905	4424	2650	3377	2293	2345	5788	4456	2720	3597	3977	5486	8494	5309	3236	1060	1907	3466	9619	5807	3750	6995	8332	11273	5397	7217	7655	5523	5777	4774	3132	4500	3764
LPE 20:1e; [M-H]-	EtherLPE	Negative	5586	7798	5501	3238	2611	5116	4545	4679	5261	5194	6745	12705	12943	6000	6642	2130	4850	5235	1684	2897	6134	8149	1900	6237	2712	5031	18129	10040	3359	2178	2273	3244	9209	8082	3958	6570	6766	7891	7416	9979	8273	5916	4290	3313	2432	3860	3632
LPE 22:1e; [M-H]-	EtherLPE	Negative	849	811	617	330	348	427	364	606	658	792	827	500	1399	739	624	356	333	362	258	232	553	455	329	341	445	638	911	598	413	204	276	390	963	637	378	658	822	866	528	609	860	693	800	584	377	546	398
LPE 22:2e; [M-H]-	EtherLPE	Negative	723	959	790	418	364	544	474	588	590	666	838	1073	1369	680	804	241	664	670	245	347	698	913	303	538	469	629	1730	1175	413	449	332	439	1122	1109	640	702	876	988	764	1110	1047	759	666	405	268	434	407
LPE 24:0; [M-H]-	LPE	Negative	1103	1245	1323	594	977	1195	843	1034	718	403	1470	1078	926	1160	850	603	532	750	345	446	1236	1366	821	1001	933	1007	1698	1592	925	410	474	548	1477	1251	935	1263	1197	1753	1277	1565	1425	1108	1036	1003	711	973	909
LPG 16:0; [M-H]-	LPG	Negative	9821	15139	9023	7691	3677	7726	6280	10575	14341	13436	14333	10863	16404	11828	18101	5012	16906	8278	12772	16356	21462	19565	5591	2128	21232	15943	15994	19054	16058	6861	9618	7558	10108	8156	12831	9833	17059	14946	15628	16665	21396	10800	3513	5616	6860	8191	5082
LPG 16:1e; [M-H]-	EtherLPG	Negative	10955	1850	3980	4203	1842	331	1916	2112	6107	23593	3071	7124	11735	5362	12405	523	7930	2647	3574	10210	4378	2328	1592	452	9867	4435	8082	8863	3275	4397	3111	4542	6918	8166	2950	1529	8674	5262	1418	3612	3880	0	18	0	0	0	0
LPG 17:0; [M-H]-	LPG	Negative	259	326	310	713	184	157	230	613	1207	449	407	947	1011	287	1375	127	1614	293	664	1017	839	628	223	181	556	329	460	415	621	305	454	677	446	345	336	214	547	398	464	383	589	193	71	118	122	169	82
LPG 18:0; [M-H]-	LPG	Negative	5190	2439	1687	10122	1726	1045	2788	3921	10804	3424	3222	10266	6461	1308	7890	721	14797	2375	8440	13319	6138	5749	2095	1803	3684	3503	4043	6865	6459	5954	6058	7582	3536	2610	2048	2464	7880	6769	3534	3946	4059	610	418	363	405	573	350
LPG 18:0e; [M-H]-	EtherLPG	Negative	1245	307	516	617	486	186	580	487	667	1980	408	565	856	407	482	146	558	655	396	428	542	357	581	462	477	837	897	591	478	374	605	685	520	653	558	288	969	764	389	701	441	173	215	209	151	170	158
LPG 18:1e; [M-H]-	EtherLPG	Negative	6287	1587	2640	3610	840	496	2950	2758	4797	2934	2184	5784	2744	993	3986	271	7231	3254	3602	7329	3461	1887	1513	927	3477	2491	3619	3581	2728	4196	5376	4495	2100	2971	2674	1651	4324	3422	1904	1656	1886	0	70	0	0	0	0
LPG 18:2; [M-H]-	LPG	Negative	2601	5307	4536	1030	1457	2520	1417	2176	3740	2252	5832	3542	2659	3142	4059	2054	1697	1188	1276	1371	3676	2702	1708	420	3538	3410	3336	3374	2135	832	1197	1006	3405	2011	4918	2605	5835	5471	4944	6239	4947	2203	1394	1721	1861	2235	1463
LPG 18:3e; [M-H]-	EtherLPG	Negative	634	424	438	857	241	137	292	295	946	570	805	1190	570	173	938	113	694	394	514	586	580	308	240	168	752	398	684	485	390	323	553	435	613	482	361	337	485	388	376	469	416	0	0	0	0	0	0
LPG 19:1; [M-H]-	LPG	Negative	461	179	224	154	199	162	140	0	264	0	1751	244	198	333	337	1117	0	204	126	192	274	256	291	158	211	439	647	200	0	120	132	220	424	356	502	771	417	662	266	988	506	0	0	86	0	0	0
LPG 20:2e; [M-H]-	EtherLPG	Negative	1355	420	806	1007	395	130	508	700	883	2027	720	975	843	428	532	121	471	450	474	690	2209	1237	404	296	851	747	1432	774	1252	391	419	443	661	1049	313	382	2254	1875	545	704	292	0	20	0	12	0	0
LPI 16:0; [M-H]-	LPI	Negative	11504	18073	11027	5497	3991	10594	3044	7057	10806	12536	21304	8550	15086	11587	15273	10072	15055	7632	11274	13958	25544	30077	4284	1776	35418	10459	16767	34987	25216	6765	10579	5118	6154	3244	9144	11727	13431	12171	20039	13411	19923	30506	11006	16254	22086	29306	18641
LPI 18:0; [M-H]-	LPI	Negative	4962	8913	4216	2591	4005	2945	1372	3128	4096	3664	6657	1838	4353	2869	4394	3531	2835	1818	1560	2624	2330	3130	992	1557	2617	1574	6197	4661	2330	2291	2264	3279	1601	1875	1844	1810	4222	5756	4723	5438	2921	7792	3866	4032	3702	6559	4231
LPI 18:1; [M-H]-	LPI	Negative	1456	1589	4652	797	691	1684	548	850	2360	1574	2135	3900	1910	1494	1845	1526	1883	1111	1711	1744	3691	3098	506	304	4602	1161	1592	4130	2846	1349	1483	643	1251	606	964	1284	1470	1192	2301	1972	2065	2917	948	1808	2476	2839	1889
LPI 18:2; [M-H]-	LPI	Negative	1856	1494	14655	632	1306	1975	973	1732	5633	0	0	17465	3620	0	0	0	0	754	2516	593	3658	0	653	559	0	863	1624	0	4399	2204	695	499	3477	1860	0	0	0	0	0	3208	0	0	0	0	0	0	656
MAG 16:0; [M+NH4]+	MAG	Positive	23223	60745	57414	22770	74564	41980	37754	49979	51064	35620	40840	44012	58019	46428	56928	43698	23910	30000	20821	25009	42752	38401	46801	24575	37876	44371	38068	47332	39034	27087	23038	25791	43634	41722	57662	54076	60754	62380	58278	68172	46341	25990	17780	30485	46514	39156	52863
MAG 17:0; [M+NH4]+	MAG	Positive	1124	0	0	1412	0	0	1451	3508	2195	1669	1925	1461	2014	0	0	0	1630	1447	860	3453	1139	0	1997	1075	1278	1326	1600	0	1452	1094	1286	875	2050	1514	0	0	2444	1649	0	2421	1617	1098	1500	1137	0	1775	919
MAG 17:1; [M+NH4]+	MAG	Positive	1281	2449	1047	793	1683	727	1098	1074	1314	0	1193	1198	0	1127	1845	1848	1349	968	1240	1526	1906	1797	1194	420	1906	2320	2074	3277	2541	1533	1376	793	979	873	839	2131	2870	3070	0	1917	876	479	377	0	0	826	0
MAG 18:0; [M+NH4]+	MAG	Positive	23758	41852	65112	32382	80271	65370	47439	83719	48777	53750	63481	44618	100963	74135	45694	37631	40325	39936	35173	44206	49169	54349	43358	49626	47303	47206	48310	55485	32720	40307	38832	34382	57014	66306	82050	46515	51018	49195	67413	73314	55724	44497	35187	48602	36293	51437	37607
MAG 18:1; [M+NH4]+	MAG	Positive	350427	748463	338727	151809	550541	227310	190096	166965	387527	286676	291251	358157	131136	354475	544206	557884	363419	262732	349019	395962	675659	669580	355281	64494	597243	678622	618614	1043933	829925	430292	412975	204574	224079	198769	237062	639467	910121	902571	334215	627313	246422	101134	50470	140159	0	276983	828642
MAG 18:2; [M+NH4]+	MAG	Positive	1336548	2821890	1368390	675301	2033492	942333	810844	895948	1518515	1176542	1077388	1412974	739080	1316419	1898918	2033620	1185209	978017	1306330	1481628	2205507	2124386	1113028	388928	1916584	2208762	1987354	2637410	2621590	1429064	1369820	816915	951454	816089	922250	1655006	1909855	3006158	1034665	2143788	953745	480590	250351	527678	0	1056511	2302807
MAG 20:0; [M+NH4]+	MAG	Positive	1519	3224	3123	1388	3962	2070	2175	2727	2760	1850	2268	2463	3126	2664	2927	2146	1535	1677	1305	1682	2361	2163	2172	1597	1937	2607	2379	3022	2079	1656	1389	1481	2256	2358	3030	2412	3704	3802	2774	3603	2467	1689	1212	1819	2248	2313	2351
MAG 22:0; [M+NH4]+	MAG	Positive	2315	3732	4252	1588	4433	2301	2570	2591	2890	1576	2869	2870	2720	2581	2939	2758	1292	2541	1164	1115	2919	2436	4581	2141	2499	4064	3476	3074	4797	1166	1198	1904	3098	3442	3197	3026	4248	4756	3756	4071	3352	2024	1336	2097	2445	2568	2834
MAG 22:3; [M+NH4]+	MAG	Positive	1000	555	869	1581	0	320	865	796	945	988	0	1152	0	412	753	264	1776	1244	1509	1991	858	713	0	1538	1058	1081	815	843	1041	1919	1712	1373	862	951	880	1047	1024	999	1032	1104	916	0	0	159	264	0	262
MAG 22:4; [M+NH4]+	MAG	Positive	1596	697	983	2260	1071	451	1420	1172	1128	1277	591	1579	794	468	1224	340	2220	2048	2042	2708	1074	890	1111	2344	1256	1674	0	934	1349	1883	2087	2236	1150	1195	1316	1301	1206	1078	1218	1219	1187	128	153	121	109	148	127
MAG 23:0; [M+NH4]+	MAG	Positive	3360	3883	3943	2895	5079	5216	5345	4382	4731	3242	4498	5202	4894	5392	3996	3431	3211	4185	2119	3347	4695	3272	5459	3085	3355	5378	5318	3289	3695	1462	2321	3920	6142	5101	3015	2714	4461	3684	2957	7220	6568	5146	4266	4857	3226	5782	3110
MAG 24:0; [M+NH4]+	MAG	Positive	5389	8247	11303	4432	9107	6373	5814	5779	6987	3545	10472	7510	7924	9231	7181	6924	4099	7640	3105	2345	9908	6700	14313	6703	8821	11875	9240	9216	36372	2389	3109	3662	8331	8824	8281	7740	9587	11120	10403	15916	9197	6258	4097	6820	6802	7476	10495
MAG 24:4; [M+NH4]+	MAG	Positive	2671	1870	2957	3273	2629	1007	2194	2894	1697	1234	1764	1679	1022	993	1405	632	2389	3368	1715	2076	4197	2831	4483	4743	3049	6304	4647	3213	2443	1722	1716	2659	3493	3691	3885	2510	4207	3597	3749	2844	3360	0	174	110	108	0	0
MAG 25:0; [M+NH4]+	MAG	Positive	1081	1685	2337	1074	1977	995	810	950	865	425	1277	885	1002	1307	905	902	951	2656	1102	879	2322	983	2253	1215	2190	2350	1890	2220	1693	659	1374	946	1969	2121	1787	1347	1489	1542	1815	2536	1957	767	562	836	710	1047	874
MAG 26:0; [M+NH4]+	MAG	Positive	5940	8342	15744	3493	9773	9302	5842	6883	6640	3028	11008	5918	6040	6845	6368	6724	3592	7825	3947	2543	9898	7400	13504	6090	7089	10279	9370	7595	28841	1976	2572	4009	9712	11149	9142	9590	10268	12286	11381	11026	9576	7190	4572	9613	7289	8019	14973
MAG 26:4; [M+NH4]+	MAG	Positive	4626	4708	11307	3586	7029	5259	5625	7646	7903	5788	12180	5834	9915	9910	6355	3881	5169	6384	4506	4742	8910	8608	6590	5494	7556	7296	8001	10055	6088	4871	4377	4351	6873	5948	7276	5159	5030	5140	0	8460	6344	5741	3180	6549	5006	9918	5333
MGDG 30:1e; MGDG 14:1e/16:0; [M+CH3COO]-	EtherMGDG	Negative	13645	3917	2791	27839	5794	1628	11413	10328	13782	20988	1907	11529	10399	1926	11790	1490	25878	19870	34103	24198	7738	11528	3249	16648	4357	6914	4632	4986	12377	13929	25329	15017	2374	4149	3096	2283	8811	7619	6570	1836	2634	0	0	0	0	44	0
MGDG 31:1e; MGDG 16:1e/15:0; [M+CH3COO]-	EtherMGDG	Negative	6827	3155	3291	14013	3954	1077	7182	4244	8134	8124	851	7612	7150	1160	8926	542	18294	8063	17028	9304	6551	3873	2907	6088	4592	4394	2741	4734	6083	14165	12648	14871	3745	5976	3298	3825	5662	4338	3406	2302	3374	48	64	0	92	0	0
MGDG 32:0; MGDG 16:0-16:0; [M+CH3COO]-	MGDG	Negative	4378	1365	666	5442	0	871	2829	2141	4051	2426	677	3081	2996	497	3854	366	14028	2979	9352	8740	2022	2942	1155	3866	2104	1265	763	2826	3658	6358	9295	6054	1158	1147	979	1416	1643	1559	1661	879	1171	165	119	0	0	151	123
MGDG 32:1; MGDG 16:0-16:1; [M+CH3COO]-	MGDG	Negative	1868	703	0	3503	409	0	1563	1057	1785	1132	0	1062	1640	0	2109	0	8937	1111	4329	5487	664	1306	428	2801	676	568	246	1265	2019	3549	4258	2577	500	484	0	0	618	452	0	0	387	0	0	0	0	230	0
MGDG 32:1e; MGDG 16:1e/16:0; [M+CH3COO]-	EtherMGDG	Negative	15266	3236	2241	26478	3345	1922	7824	7160	14727	10864	2617	13954	8653	1582	12505	1304	29336	13374	25870	27233	5966	7578	2573	11932	4680	5713	3443	5711	8897	13551	23343	17090	2769	4504	3220	2526	7854	6742	4854	1489	2234	0	24	0	68	74	0
MGDG 32:1e; MGDG 16:1e/16:0; [M+CH3COO]-	EtherMGDG	Negative	0	1251	1151	8132	0	0	7191	4130	4844	3752	899	5875	0	0	0	0	0	0	12328	0	3470	4806	1286	3680	2249	0	0	2538	0	11613	0	11824	1463	2642	1629	1501	4001	3025	0	1019	1051	107	56	0	0	101	0
MGDG 32:2e; MGDG 18:2e/14:0; [M+CH3COO]-	EtherMGDG	Negative	7191	1838	961	21981	1504	776	5683	4523	11277	4691	1275	7978	5270	927	8237	762	22779	11949	14558	20412	3046	5257	1622	9424	2651	3939	1425	3034	5405	10684	17848	11177	1586	3001	1852	1340	3330	2279	2701	1031	1205	0	0	0	0	100	0
MGDG 32:3e; MGDG 18:3e/14:0; [M+CH3COO]-	EtherMGDG	Negative	675	356	151	1552	281	224	906	676	1528	720	122	898	808	0	982	138	1951	963	1763	1431	551	787	238	673	438	432	296	357	748	1115	1974	1091	212	262	268	280	360	289	402	0	0	0	0	0	0	0	62
MGDG 34:0; MGDG 16:0-18:0; [M+CH3COO]-	MGDG	Negative	1129	342	152	1311	432	292	748	449	852	530	164	906	627	124	889	64	2759	698	2962	2498	412	708	257	978	358	335	191	720	832	1935	2699	1838	263	382	230	255	425	382	397	180	251	27	15	16	0	32	21
MGDG 34:0e; MGDG 18:0e/16:0; [M+CH3COO]-	EtherMGDG	Negative	2353	517	343	3410	603	251	1364	983	1977	1220	448	1893	1240	270	1647	124	4266	1449	3186	3386	790	946	388	1207	569	862	537	1400	1112	2369	3328	2527	447	780	491	367	1566	1667	924	428	381	0	22	0	37	0	0
MGDG 34:1; MGDG 16:0-18:1; [M+CH3COO]-	MGDG	Negative	11805	4361	2341	15478	5418	5112	6654	3943	10896	3004	1470	5108	5466	677	9336	0	27344	6545	19394	17384	4750	3498	3248	9182	5496	4554	2310	6069	8060	16920	15063	13740	2900	3744	2175	7298	6386	6627	3132	3501	2220	0	0	0	68	0	108
MGDG 34:1e; MGDG 18:1e/16:0; [M+CH3COO]-	EtherMGDG	Negative	8953	2302	920	17311	2545	1165	4981	4195	10857	4734	1911	9468	5109	917	8771	591	24013	8188	15680	18151	3948	4701	1818	6793	2391	3194	1898	5147	5446	9602	15617	10427	2055	3346	1917	1686	5709	4556	3452	1010	1376	0	0	0	0	0	0
MGDG 34:2; MGDG 16:0-18:2; [M+CH3COO]-	MGDG	Negative	3069	2149	1108	4095	2115	3135	2763	1932	4623	1531	850	1619	2006	805	2877	686	8833	1798	7402	4853	2055	2171	1567	2366	2870	1761	1100	2456	3869	5236	7984	4578	1584	1503	1020	2191	2461	2340	1273	1551	1097	377	252	385	349	423	378
MGDG 34:2e; MGDG 18:2e/16:0; [M+CH3COO]-	EtherMGDG	Negative	31738	8262	5035	116263	4662	3297	17596	14824	53577	19000	6159	45808	24678	3170	38889	2863	72994	29027	83750	110032	10862	17474	6248	25446	9165	14414	5110	18424	17703	49673	71671	62722	7364	10989	7022	5647	19694	14468	9772	4975	3828	0	28	78	0	0	0
MGDG 35:1; MGDG 17:0-18:1; [M+CH3COO]-	MGDG	Negative	1056	243	305	1301	361	146	776	537	661	377	362	941	779	245	1130	286	1467	0	1034	1274	0	810	753	1335	341	662	0	439	491	1286	1124	1507	526	464	628	865	647	717	545	707	488	45	39	33	0	43	36
MGDG 35:2e; MGDG 18:2e/17:0; [M+CH3COO]-	EtherMGDG	Negative	651	395	228	4410	310	0	891	1137	2612	1182	256	3208	2119	192	3445	159	3786	1210	3476	4451	931	1695	0	1688	620	0	252	775	1168	2247	3693	3198	488	736	412	430	1215	788	904	198	342	14	0	0	14	14	15
MGDG 36:1; MGDG 18:0-18:1; [M+CH3COO]-	MGDG	Negative	1712	516	0	2162	404	325	1663	676	1443	716	0	1117	1423	0	1519	0	4328	1287	5582	3885	660	850	404	1241	569	709	208	1512	1353	5104	3744	3177	447	545	368	488	903	708	564	0	288	0	17	0	0	0	21
MGDG 36:1e; MGDG 18:0e/18:1; [M+CH3COO]-	EtherMGDG	Negative	4481	1146	621	6990	1233	422	4909	2495	4090	2072	652	4072	2642	492	3599	277	12794	2418	11943	10018	2130	2729	984	2032	1542	2638	944	5090	3735	11615	9759	4936	1043	1921	960	1112	3647	2794	1808	997	843	0	133	0	0	0	173
MGDG 36:1e; MGDG 18:1e/18:0; [M+CH3COO]-	EtherMGDG	Negative	3954	1333	776	3806	1614	735	3097	2935	3496	1302	1341	5501	2080	661	2840	488	10540	2710	6747	8608	2360	2475	1208	3360	1316	1498	957	2699	3732	8294	11124	4569	1198	1565	1172	1476	2725	1895	1730	881	880	243	222	0	241	302	0
MGDG 36:2; MGDG 18:1-18:1; [M+CH3COO]-	MGDG	Negative	4116	829	423	4670	865	452	3802	1352	2379	930	283	1601	1312	315	1495	176	6133	1395	7302	5635	0	2080	509	1417	964	888	0	1921	2476	8210	0	4908	588	999	505	819	995	845	0	531	0	58	38	68	61	73	59
MGDG 36:2e; MGDG 18:1e/18:1; [M+CH3COO]-	EtherMGDG	Negative	26361	5527	2818	49834	6160	1670	25784	14214	22200	12538	3402	23669	15533	2286	22659	1491	87267	13233	73788	64798	12354	16068	4108	12320	8251	9019	2989	23432	23551	73067	57305	30694	4192	9800	3355	4289	18984	13108	8189	2582	3176	0	0	0	0	0	218
MGDG 36:4e; MGDG 18:2e/18:2; [M+CH3COO]-	EtherMGDG	Negative	1757	561	365	5017	626	273	3007	1416	2744	1029	224	2093	987	258	1626	162	5446	828	5810	5138	1390	2166	365	1042	1117	658	254	1525	2706	3926	4890	2290	411	625	356	567	817	553	728	278	320	0	0	0	0	0	0
MGDG 36:5e; MGDG 20:5e/16:0; [M+CH3COO]-	EtherMGDG	Negative	188	146	83	1119	108	0	239	360	341	0	0	350	359	0	684	0	643	711	650	716	0	0	169	1359	48	0	0	172	204	286	535	464	63	96	106	0	148	122	172	53	63	0	0	0	0	20	0
MGDG 38:2e; MGDG 20:1e/18:1; [M+CH3COO]-	EtherMGDG	Negative	1604	762	495	2005	994	367	1916	1047	1588	866	490	1820	1144	469	1563	371	4490	1217	3956	3857	1238	1193	736	1202	869	1338	784	1581	1514	3533	3967	1877	715	1087	703	772	2514	1232	969	570	697	248	232	240	255	266	228
NAAG 30:0; NAAG 14:0/16:0; [M+NH4]+	NAAG	Positive	775	1336	927	3686	283	159	589	620	2097	1329	1088	1468	2209	2166	1669	740	334	332	237	102	251	219	253	346	307	526	361	204	259	123	155	504	327	386	320	540	471	458	556	424	330	148	106	79	108	114	124
NAAG 31:0; NAAG 15:0/16:0; [M+H]+	NAAG	Positive	6892	12159	8404	24240	2106	1365	5028	6213	17532	9626	8079	7761	15107	13660	12396	6061	2434	2139	1077	204	1112	900	1581	2405	1848	3197	2896	676	1458	329	409	3100	2923	3180	2808	6374	3393	3729	4395	2808	2423	94	86	115	103	0	97
NAAG 31:0; NAAG 15:0/16:0; [M+NH4]+	NAAG	Positive	4050	7492	4678	15246	1333	899	3238	3692	10409	5790	4802	4684	9374	8093	7585	3732	1547	1480	656	159	907	607	1110	1412	1167	1962	1750	464	942	261	314	2021	1759	1992	1566	4064	2218	2133	2850	1824	1480	74	96	95	76	134	100
NAAG 32:0; NAAG 15:0/17:0; [M+H]+	NAAG	Positive	4423	8371	7015	12669	2763	2059	3252	4182	13945	6116	6455	5295	11263	9166	9842	5112	1374	2009	0	0	0	0	2473	1580	2055	3737	3546	0	0	0	0	2674	3643	3817	3432	5884	0	3409	3903	4161	3182	0	0	0	0	0	0
NAAG 32:0; NAAG 15:0/17:0; [M+NH4]+	NAAG	Positive	2670	4794	4464	8329	1541	1360	2002	2237	9402	4032	4171	3468	7240	6079	6373	3343	726	1302	307	108	821	420	1261	1010	1168	2325	2065	509	557	160	191	1789	1827	1914	2068	3811	1641	2067	2436	2183	1669	30	46	40	0	105	0
NAAG 33:0; [M+H]+	NAAG	Positive	978	1601	1237	2107	562	302	1101	905	1992	0	862	1251	2262	2014	1711	719	432	400	284	198	413	305	370	273	390	624	511	740	489	238	190	470	415	459	372	591	827	788	484	572	369	148	83	114	278	265	226
NAAG 33:0; NAAG 16:0/17:0; [M+NH4]+	NAAG	Positive	584	1101	754	1441	202	178	720	673	1269	691	580	867	1719	1507	1207	357	264	199	98	0	147	126	201	168	181	281	276	160	164	68	0	281	237	306	219	382	262	275	270	253	240	0	23	0	0	0	0
NAAG 34:1; NAAG 15:0/19:1; [M+H]+	NAAG	Positive	1774	2818	3907	3047	3118	1046	1766	1730	4257	1321	2420	3328	2641	3013	2852	2090	1698	1516	1310	1469	4698	3267	2142	958	2663	2661	2682	3209	2651	1072	1545	1583	2578	2836	2484	2101	3852	2843	2771	2599	2417	759	515	740	0	1165	0
NAAG 37:3; NAAG 19:2/18:1; [M+NH4]+	NAAG	Positive	440	566	0	559	0	1675	1097	0	0	0	1307	0	1203	1602	0	892	0	1207	983	949	0	0	0	0	1407	0	0	0	642	0	0	0	1257	0	0	0	0	648	0	0	1562	0	955	0	0	1497	0
NAAGS 30:0; NAAGS 14:0/16:0; [M+NH4]+	NAAGS	Positive	1587	1639	2149	2233	1392	0	1247	1475	1929	2811	2297	2241	4233	5116	2588	1162	1238	1722	704	0	1233	818	1032	1231	1086	1626	1703	0	1221	684	602	1524	1260	1650	1539	1808	1710	1536	1662	1388	1421	415	0	0	0	0	488
NAAGS 31:0; NAAGS 15:0/16:0; [M+NH4]+	NAAGS	Positive	8303	6392	10965	10331	7386	2098	5981	6613	9981	11790	10079	8304	17534	17606	11787	3322	6173	10439	2139	390	1871	1693	4294	6477	3329	7286	9225	1455	3667	1380	1028	7857	7368	9141	6977	11026	6197	5702	6592	6099	6880	0	225	188	272	277	249
NAAGS 32:0; NAAGS 15:0/17:0; [M+NH4]+	NAAGS	Positive	15955	27416	19476	21736	24108	19007	26148	25847	67872	31532	17677	141874	64208	22331	75265	21036	43399	31733	29788	24073	19258	12101	12562	20588	35618	20713	23447	8820	12327	15831	38004	40875	34864	26728	27487	28764	11700	11928	21508	14364	23044	349	493	437	544	534	0
NAAGS 33:0; NAAGS 16:0/17:0; [M+NH4]+	NAAGS	Positive	1026	986	1064	753	1428	524	763	692	1080	880	906	1322	1917	2137	1661	478	1312	2381	447	0	574	531	1242	1113	836	1327	1705	456	715	333	0	1320	1952	2079	1879	1473	921	988	1590	1187	1398	0	174	207	203	220	227
NAAGS 33:1; [M+NH4]+	NAAGS	Positive	461	665	840	516	761	1137	799	835	1226	788	802	2505	1130	0	1618	877	942	833	1009	840	1154	1545	721	582	2484	894	791	1155	852	658	971	950	890	703	854	513	590	385	860	1055	838	418	247	432	0	631	0
NAAGS 33:1; NAAGS 17:1/16:0; [M+NH4]+	NAAGS	Positive	0	0	0	211	0	0	0	0	0	1431	0	2718	2592	1984	1776	0	0	0	0	0	0	0	0	0	0	0	0	0	240	0	0	0	0	0	0	0	0	0	0	0	0	0	0	0	0	0	0
NAAGS 36:0; [M+NH4]+	NAAGS	Positive	4226	4344	4773	2695	5312	3004	3033	4282	3155	1815	3822	3840	3002	3850	3212	2945	1850	2844	1745	1881	4400	3154	3354	2471	2880	4254	3740	3644	2923	1712	1878	2755	3971	4105	4366	3220	3944	4344	4239	4021	3619	2272	2123	2222	2006	2818	2062
NAAO 31:0; NAAO 15:0/16:0; [M+H]+	NAAO	Positive	355	322	225	166	311	197	197	181	8818	2433	4340	6150	2700	1635	6418	954	210	284	199	234	473	423	289	188	356	334	428	594	419	204	220	236	287	242	253	224	433	411	308	356	265	139	107	176	201	259	215
NAAO 32:0; NAAO 15:0/17:0; [M+H]+	NAAO	Positive	0	0	0	0	0	0	0	0	6459	1046	2332	3837	1190	1031	3813	687	0	207	0	0	0	0	0	0	0	0	0	0	0	0	0	0	194	0	0	236	0	0	0	0	0	0	0	0	0	0	0
NAE 16:1; [M+H]+	NAE	Positive	376937	360139	586096	121583	490890	174358	287759	344135	282081	216367	297587	331960	262679	256785	342147	283305	168031	195621	121668	126805	398632	367420	385699	254365	375528	469401	451495	367342	285643	135737	128991	165193	465646	464986	373923	226682	462628	477913	268755	332894	302173	150170	102231	120013	174735	188372	194107
NAE 17:1; [M+H]+	NAE	Positive	895806	962357	209384	212456	664379	362620	268706	85651	590077	275216	360707	667074	117311	573930	810537	636406	643048	480384	563678	624808	866487	865439	184210	92223	987079	908491	761343	1473980	1175131	564691	632991	357230	211540	153610	225648	698448	1340228	1426279	472972	841084	417951	225576	117586	179621	651612	477764	637226
NAE 17:2; [M+H]+	NAE	Positive	178110	216970	35951	37158	135295	66914	33747	6959	132363	61267	66424	150558	10900	124169	185262	144189	116431	97056	94514	122185	187868	192048	27663	11560	187541	227152	175804	352877	251474	113824	107118	79570	31549	21394	42075	152792	330984	349270	105410	198602	102271	31410	18082	24815	151490	119359	149830
NAE 18:2; [M+H]+	NAE	Positive	84607	83756	146606	26164	70548	32385	18355	37756	22642	29421	61733	38486	68292	81680	54022	81540	12610	0	10137	12803	43339	40081	76469	11630	42113	24045	30033	54140	24072	11725	11275	17814	70953	33464	37673	17416	44041	91010	31534	50042	24755	6181	6509	4002	5140	7003	6762
NAE 19:1; [M+H]+	NAE	Positive	5420	2490	747	776	2224	924	1295	628	1799	1058	926	2338	813	1637	2134	1630	1863	1318	1756	2100	2186	2326	806	437	2371	2725	2582	4782	3524	2565	2111	1949	698	723	727	1652	4223	4240	1298	1905	991	510	400	449	1306	1105	1770
NAE 20:2; [M+H]+	NAE	Positive	879	340	523	547	0	0	859	561	0	0	0	0	714	0	870	0	743	1424	850	893	436	0	889	1888	359	1353	873	606	0	0	478	1427	414	756	0	631	1200	758	432	1554	1195	293	0	133	181	260	133
NAE 21:0; [M+H]+	NAE	Positive	3437	3939	3321	4352	4748	8167	8519	8149	5694	6457	4783	6238	8498	6960	5001	4421	4229	5624	2726	4792	5136	4397	5150	3823	3618	5710	5318	2867	3987	2155	3231	5204	7256	5878	1990	3401	3780	3873	1580	7671	8911	8686	6766	8267	5118	7993	4805
NAE 21:2; [M+H]+	NAE	Positive	909	3055	2583	451	1915	1127	1880	2064	3437	1127	1294	2885	5026	1897	2440	874	207	374	118	168	509	242	706	135	476	843	727	544	414	189	140	513	713	806	1108	452	2221	1177	867	873	954	394	236	364	185	521	191
NAE 24:0; [M+H]+	NAE	Positive	794	493	818	403	1224	340	420	349	578	690	1244	918	1422	1485	1076	882	420	402	266	317	446	336	997	465	786	1057	1404	1120	533	352	518	370	441	413	388	295	890	1217	521	1428	385	176	119	130	224	359	433
NAE 26:0; [M+H]+	NAE	Positive	585	702	1005	243	874	411	610	410	747	484	857	1269	1181	2005	1373	474	355	385	346	429	668	643	622	357	886	1091	1333	1839	602	378	468	363	588	509	507	464	1295	1574	641	828	484	293	187	209	364	439	348
NAE 26:4; [M+H]+	NAE	Positive	3094	3921	4722	2108	4108	2597	3120	3630	3224	2234	3580	3794	4081	3758	3678	2412	3171	2761	2521	3124	6630	4901	3560	2321	5040	3703	3649	5741	5087	2481	3050	2393	3748	3758	3928	2894	3925	4248	3947	3634	3593	2187	1576	1891	1898	2692	2096
omega-MCA; [M-H]-	BileAcid	Negative	16790	558	6966	17170	10747	0	15478	8232	4052	2352	0	5052	844	0	2175	0	10497	8120	3560	2865	1789	2718	13799	21354	2763	12037	6403	564	3931	3801	2668	6370	6228	11690	9353	5000	1367	1710	2388	4268	4152	9	22	8	14	10	3
PC 30:0; PC 14:0-16:0; [M+CH3COO]-	PC	Negative	1386	887	853	357	942	973	432	556	470	703	941	766	913	567	616	470	672	516	469	519	642	848	711	809	434	730	1251	717	503	303	354	604	1445	974	830	655	1386	2048	796	1053	994	1104	1210	921	729	977	774
PC 32:0; PC 16:0-16:0; [M+CH3COO]-	PC	Negative	1540	3367	1461	1089	1082	5153	1990	2699	1431	1618	2064	891	2034	2080	1749	627	1538	1588	1083	1319	2966	2423	1995	1990	1674	1993	2968	2016	1593	838	839	1603	2199	2019	1857	1571	2157	2341	2092	2772	2261	4748	3350	4131	2518	3519	2682
PC 32:2; PC 14:0-18:2; [M+CH3COO]-	PC	Negative	276	546	265	157	210	484	321	400	415	6674	285	260	1856	601	1344	155	373	374	287	397	551	674	192	281	508	511	517	533	337	263	328	280	299	281	452	284	432	419	492	452	525	716	404	532	401	537	358
PC 33:2; PC 15:0-18:2; [M+CH3COO]-	PC	Negative	284	522	275	158	218	448	283	453	499	1442	392	261	1230	566	877	152	387	378	333	380	542	650	177	226	511	519	541	648	382	220	360	292	347	324	428	307	489	429	508	418	544	617	343	490	482	582	374
PC 34:1; PC 16:0-18:1; [M+CH3COO]-	PC	Negative	9820	21533	12303	4315	4773	18150	7014	16313	15407	9654	14486	9708	20173	22955	16093	3302	10359	17662	9526	11083	27493	29814	6634	9518	19759	25412	25940	26247	13901	6887	9415	9623	13757	14399	20644	11132	19974	17713	22150	17384	26489	24611	15573	18750	17756	21728	14281
PC 34:2; PC 16:0-18:2; [M+CH3COO]-	PC	Negative	11780	36486	15102	6647	6847	33640	12627	32628	29060	45964	21805	16090	49774	42602	28839	6303	17736	24247	15894	19623	40246	47128	11045	16169	30208	36750	37332	41104	23213	10745	16827	14718	18635	18277	29966	18773	28234	25931	34406	23076	41528	51013	30277	43375	38434	41996	30093
PC 34:3; PC 16:0-18:3; [M+CH3COO]-	PC	Negative	717	1498	698	431	459	1466	774	1381	1198	3308	936	604	1967	1604	1338	451	868	1057	931	957	1755	1938	580	688	1323	1376	1421	1684	1042	567	847	609	704	722	1107	793	1262	1106	1214	930	1635	1475	856	1172	1219	1419	967
PC 34:4; PC 14:0-20:4; [M+CH3COO]-	PC	Negative	160	133	104	125	133	107	102	140	124	4424	0	91	1271	65	868	74	191	134	159	184	148	143	91	121	104	0	101	174	114	141	0	209	128	135	168	109	140	141	158	104	160	146	101	106	76	92	70
PC 35:2; PC 17:0-18:2; [M+CH3COO]-	PC	Negative	269	615	248	220	246	420	234	439	372	1256	347	241	791	514	560	127	257	305	213	246	456	477	202	216	420	451	598	504	304	176	208	267	353	363	432	356	522	492	580	444	674	800	689	871	748	915	627
PC 36:1; PC 18:0-18:1; [M+CH3COO]-	PC	Negative	1092	1463	931	543	657	986	525	1012	734	960	1074	788	1100	763	824	236	1004	737	619	571	1184	1351	358	656	599	818	1329	1068	623	554	528	1130	1106	1091	1321	926	1363	1454	1626	1360	1738	2061	1901	1905	1526	1622	1101
PC 36:2; PC 18:0-18:2; [M+CH3COO]-	PC	Negative	0	0	0	1558	1647	0	0	0	0	15020	0	0	7715	0	0	0	0	0	0	0	0	0	2041	2444	0	0	0	0	0	0	0	0	3170	2997	0	3303	0	0	0	4879	0	13249	10596	12890	11151	10991	8616
PC 36:2; PC 18:1-18:1; [M+CH3COO]-	PC	Negative	4622	11557	5303	1666	1556	9372	4029	8757	9370	3955	6592	4856	10824	14018	9383	1693	5523	8550	5730	5780	15143	15265	2324	3978	11589	14388	12571	14687	7557	3583	6314	4092	4714	4902	9242	4219	10357	9400	10066	6683	13095	9319	0	0	7363	7086	4658
PC 36:3; PC 18:1-18:2; [M+CH3COO]-	PC	Negative	9876	31951	10283	4184	3421	26994	11183	26022	28907	19341	16867	12585	35414	36640	25798	4587	14613	21313	16012	18897	34963	42639	5840	12178	27157	35086	29420	34887	18844	9312	16656	10654	10963	10218	21435	11205	27064	22083	26100	16003	34063	27269	8993	15778	21089	21452	14130
PC 36:4; PC 16:0-20:4; [M+CH3COO]-	PC	Negative	1394	1966	1983	1349	1555	1913	1094	1979	996	18848	1626	922	7188	1009	3046	640	1905	2301	702	832	2454	2073	1934	2355	1173	1258	2149	1558	1314	570	607	2084	2441	2173	2667	2294	1631	1954	2422	2788	2609	5235	4262	5646	3132	4208	2741
PC 36:4; PC 18:2-18:2; [M+CH3COO]-	PC	Negative	12800	52542	12275	5935	5384	44642	17693	42606	46002	44151	26203	16577	67318	65759	42888	6249	22654	33037	20589	30572	55619	68505	8356	19690	45400	54392	48591	60043	30004	13819	26750	15159	14377	14497	29330	16411	37124	30212	39359	24371	52308	40089	13355	22829	26848	35049	20883
PC 36:5; PC 18:2-18:3; [M+CH3COO]-	PC	Negative	1484	5144	1369	724	1112	3998	1802	4064	4016	7725	2267	2004	6462	5912	4269	851	2071	2898	2308	2732	4804	5889	1372	1510	3962	4792	4245	5031	3071	1489	2506	1443	1642	1673	2672	1728	3815	2664	3359	2031	4192	4273	2266	3262	2524	4465	2644
PC 36:5e; PC 16:1e/20:4; [M+CH3COO]-	EtherPC	Negative	2041	846	1010	910	1223	799	973	1262	987	1054	1622	1684	829	543	1290	217	1600	794	858	693	1227	1663	347	602	431	380	1561	1170	824	625	708	1774	1410	1575	1458	719	1432	2571	1184	1937	1563	1263	976	1233	620	886	558
PC 38:4; PC 18:0-20:4; [M+CH3COO]-	PC	Negative	897	1409	702	568	922	1117	555	1043	387	6386	977	444	3570	611	2034	253	883	866	423	434	1112	1278	706	1197	354	491	1596	685	454	341	336	1016	1266	994	1254	1062	904	1174	1413	1587	1422	2780	2180	2953	1582	2154	1186
PC 38:6; PC 16:0-22:6; [M+CH3COO]-	PC	Negative	280	333	502	239	323	281	315	460	255	2577	200	171	1113	170	434	141	242	615	0	0	455	268	475	522	263	339	353	242	277	0	0	223	441	448	547	404	301	281	456	445	556	705	726	863	516	792	516
PC 38:6; PC 18:2-20:4; [M+CH3COO]-	PC	Negative	211	276	176	225	162	182	298	235	0	24922	161	243	6468	296	3839	311	368	251	256	268	331	235	233	236	244	260	230	209	243	309	300	314	248	256	257	264	225	200	305	267	239	407	392	516	334	481	318
PE 28:0; PE 14:0-14:0; [M-H]-	PE	Negative	2321	2736	2543	4841	1169	445	2903	3878	2308	2120	704	2034	3316	3563	2688	507	1549	2237	1096	734	1397	960	1848	1931	771	1823	0	754	1140	861	1156	2007	1274	2245	1337	2263	2130	2079	1546	1244	1944	90	0	0	0	0	0
PE 29:0; PE 14:0-15:0; [M-H]-	PE	Negative	28886	28182	25101	47447	12836	5591	31690	37463	15085	12914	6324	13902	23340	24200	24276	2563	8972	21704	3010	1039	9780	4287	16283	16343	6175	16594	18475	4560	6350	2510	2854	18026	12209	20941	13867	23405	16841	15757	13314	10875	19421	45	51	0	73	64	32
PE 30:0; PE 15:0-15:0; [M-H]-	PE	Negative	48568	38467	48317	67401	32613	13177	49450	43015	29511	17242	16229	24992	29921	35109	44265	5417	20024	66961	5950	0	17340	7009	42750	37953	17960	43503	65608	11606	12093	4741	5391	37621	34076	53408	39854	57199	37721	34957	30759	31467	41024	0	0	0	0	0	0
PE 30:1e; PE 14:1e/16:0; [M-H]-	EtherPE	Negative	1087	557	340	3034	389	0	1984	627	831	4100	283	1329	1838	510	714	295	7745	1583	4756	5705	1797	3268	750	4554	662	580	0	1196	4052	7288	5284	6717	682	1074	622	322	699	710	932	0	864	0	0	0	0	0	0
PE 31:0; PE 15:0-16:0; [M-H]-	PE	Negative	54299	46086	60974	83568	24889	7962	60739	60192	27724	24253	15772	26742	42714	41253	47661	5115	21397	48015	6665	2540	15508	6130	40182	28708	13786	35989	52288	9563	12865	7424	5935	42856	38581	49104	34795	47849	36002	36457	35516	29266	37922	0	87	108	161	97	109
PE 32:0; PE 16:0-16:0; [M-H]-	PE	Negative	1890	1117	1278	4722	954	866	3511	1683	2457	5574	728	3468	3093	1887	2624	454	6672	2533	5666	5888	2633	2923	2182	2647	1735	2060	2352	2824	3461	9347	8528	8048	2014	2751	1633	2478	1790	1928	2828	1799	2474	150	0	0	0	0	0
PE 32:2; PE 14:0-18:2; [M-H]-	PE	Negative	2182	3618	2053	4645	861	888	5002	7064	2091	8951	2113	2097	4560	5105	3544	1216	802	663	710	558	1587	955	1608	832	1243	1660	2000	652	1282	576	1081	1398	1474	1830	1095	3530	2500	1742	1847	1152	1806	160	59	112	96	133	93
PE 32:3; PE 14:0-18:3; [M-H]-	PE	Negative	416	778	539	1066	301	215	1100	1681	546	1444	480	596	877	1014	693	259	134	192	125	85	259	175	375	221	258	387	370	154	306	97	178	316	379	441	286	681	581	544	380	376	424	30	0	0	27	0	47
PE 33:1; PE 16:0-17:1; [M-H]-	PE	Negative	70	31	0	75	0	0	0	0	995	0	377	2774	301	193	1211	39	0	60	0	0	0	0	47	27	0	71	0	0	0	0	70	0	0	57	33	29	71	0	0	60	52	0	0	27	0	0	0
PE 33:2; PE 15:0-18:2; [M-H]-	PE	Negative	0	7127	0	0	0	0	0	0	6805	11726	7631	7904	21987	51729	13443	6582	0	0	0	413	0	0	0	0	0	0	0	0	0	0	0	0	0	0	0	0	0	0	0	0	0	170	108	181	189	274	154
PE 34:0; PE 16:0-18:0; [M-H]-	PE	Negative	305	170	157	517	144	189	597	312	565	695	215	827	633	285	576	80	929	358	1337	1433	406	618	199	371	281	195	179	420	503	1259	1006	753	323	254	0	169	237	172	372	224	259	124	131	107	109	109	78
PE 34:1; PE 16:0-18:1; [M-H]-	PE	Negative	6994	6213	5417	0	2058	3531	8959	6482	13704	54583	4922	19836	31672	14877	20570	2462	14821	8885	14030	18446	8828	8008	6450	6774	4900	10006	8647	10001	8586	24085	12809	9626	4948	5884	4964	9037	7358	6966	8731	6208	8909	3560	2220	2943	2500	3400	1829
PE 34:2; PE 16:0-18:2; [M-H]-	PE	Negative	8922	19929	12591	18801	3668	9812	20187	26078	19265	112813	15438	21026	76967	59872	34826	10648	7263	7665	6242	6468	13340	9223	11641	6869	11449	13638	16904	9128	8075	5166	7660	10528	10551	12373	9773	20088	18325	14098	15897	11883	16639	7864	4370	8406	4845	7776	4928
PE 34:3; PE 16:0-18:3; [M-H]-	PE	Negative	904	2144	1359	2267	609	742	2919	3170	1712	8159	1522	2181	4680	5603	2946	1310	654	692	573	441	1033	747	1417	716	1130	1456	1578	769	737	394	553	1166	1264	1501	1076	2478	1927	1757	1445	1457	1578	484	299	518	339	480	348
PE 34:3p; PE 16:1p/18:2; [M-H]-	EtherPE	Negative	0	1139	630	1074	746	758	2312	1030	659	0	808	1317	1340	914	951	598	2085	566	1583	2473	1307	1852	478	916	869	553	924	1192	2296	4037	4434	2012	1392	1271	913	758	883	1026	1407	1343	1586	1890	1618	1517	1180	1414	992
PE 35:2; PE 17:0-18:2; [M-H]-	PE	Negative	309	577	383	648	173	150	731	579	0	3333	534	1403	4335	7235	2556	702	385	294	327	316	320	256	0	260	355	0	513	267	309	380	432	398	385	0	267	583	0	433	600	477	529	306	334	401	338	302	236
PE 35:2; PE 17:1-18:1; [M-H]-	PE	Negative	0	0	0	0	76	0	0	49	803	1277	284	1438	0	0	1159	0	113	332	0	0	0	0	0	0	35	121	114	0	41	0	0	0	0	52	0	0	0	0	0	0	0	0	0	12	0	0	0
PE 35:4; PE 15:0-20:4; [M-H]-	PE	Negative	861	3099	865	2995	426	522	1299	3341	1350	526	785	547	0	0	1095	479	544	1367	206	0	694	447	2563	1388	597	1141	1823	461	606	149	235	884	1397	1692	1275	2452	972	1174	2316	1862	2234	22	23	0	11	42	24
PE 36:1; PE 18:0-18:1; [M-H]-	PE	Negative	1843	1637	1136	0	1310	1163	0	1114	1258	6608	1628	1758	4600	1396	2618	563	3109	900	0	0	1768	2292	702	0	687	750	1415	2302	0	2664	0	2075	1975	1755	2033	1429	1608	2132	2180	2072	2133	3759	3215	2980	2440	2229	1628
PE 36:2; PE 18:0-18:2; [M-H]-	PE	Negative	1093	3429	1074	0	982	1680	0	1994	2245	28768	1772	1619	16559	6106	7071	1260	2504	1033	0	0	1748	2894	951	1401	1193	1451	1411	2746	2770	0	0	1862	2114	1672	1235	2198	1464	2332	3574	1800	3056	7759	6793	7299	6691	5590	4936
PE 36:2; PE 18:1-18:1; [M-H]-	PE	Negative	0	0	0	0	0	0	0	0	3709	5348	1320	5805	6614	3277	4264	862	0	1370	0	0	0	1460	0	0	0	1549	0	0	0	0	0	1337	0	0	0	0	0	0	0	0	1994	0	0	0	0	0	0
PE 36:4; PE 16:0-20:4; [M-H]-	PE	Negative	661	2986	850	2483	473	481	1199	3390	1864	2209	1084	972	4450	1825	1586	759	924	1400	370	399	1068	711	2404	1725	976	1246	1820	500	780	292	438	2347	1938	1858	1323	2786	1714	1570	3933	1742	3251	619	447	550	510	510	374
PE 36:4; PE 18:2-18:2; [M-H]-	PE	Negative	3833	18070	5224	2851	2671	15410	6272	11848	16367	5386	8936	7760	19858	26681	14032	4098	4331	7268	3438	5067	12807	10101	4639	5499	9347	13691	13813	11105	5205	2136	4720	4234	4974	4831	9349	5260	11374	8048	13806	7591	15259	12854	4527	10007	9399	14285	8287
PE 36:4p; PE 18:3p/18:1; [M-H]-	EtherPE	Negative	784	632	653	553	0	491	0	526	575	0	860	970	767	652	754	350	1010	528	0	0	697	757	414	607	413	461	987	787	0	0	0	1052	1027	868	1142	636	1033	969	1142	1507	1124	1355	1064	1172	871	1032	749
PE 38:3; PE 18:0-20:3; [M-H]-	PE	Negative	683	739	518	337	556	592	370	577	418	552	647	394	674	419	559	212	640	303	416	371	580	557	291	401	308	294	570	587	403	287	373	595	1034	690	979	551	589	792	702	892	887	1818	1282	1107	773	660	504
PE 38:5p; PE 18:1p/20:4; [M-H]-	EtherPE	Negative	1011	3588	1302	1922	1529	2195	1613	1551	1971	949	1347	3843	2843	1378	1737	868	1902	1541	1196	1326	1972	2357	1092	2312	627	1336	3082	1962	1267	1205	1069	1721	1801	1551	1502	2030	1925	2150	2990	3052	2382	4167	3245	3829	2460	3273	2355
PE 38:7e; PE 16:1e/22:6; [M-H]-	EtherPE	Negative	916	849	859	803	1073	583	606	781	656	622	1083	919	1082	677	1215	319	1411	686	0	1080	868	968	580	1124	523	460	1095	764	616	0	0	1194	1126	937	1323	725	980	1453	1012	1287	1212	1714	1115	1038	845	801	583
PE-Cer d32:0+1O; [M-H]-	PE_Cer	Negative	152	147	0	140	225	0	235	0	240	364	320	633	914	1683	409	0	200	0	0	0	0	0	0	0	0	291	224	0	0	0	0	287	0	265	267	230	288	219	296	244	0	0	0	0	0	0	0
PE-Cer d33:0; [M-H]-	PE_Cer	Negative	194	79	212	555	534	0	0	604	141	449	708	949	1689	3707	678	570	0	468	0	0	226	0	0	0	0	454	279	0	0	0	0	0	0	448	298	221	206	0	0	0	232	0	0	0	0	0	0
PE-Cer d33:0+O; PE-Cer d17:0/16:0+O; [M-H]-	PE_Cer	Negative	273	121	238	186	576	166	475	430	492	1004	816	1341	3712	6618	1256	735	260	452	0	0	282	236	270	353	283	510	591	280	223	106	132	699	437	763	534	565	801	623	554	482	539	29	19	0	0	0	36
PE-Cer d33:1+O; PE-Cer d18:0/15:1+O; [M-H]-	PE_Cer	Negative	0	0	0	0	0	0	0	0	186	632	477	1186	1980	3022	789	659	0	0	0	0	0	0	0	84	0	0	0	0	176	104	0	0	0	0	0	0	0	0	0	0	0	0	0	0	0	0	0
PE-Cer d34:0; [M-H]-	PE_Cer	Negative	0	0	0	1041	0	0	473	0	0	511	508	879	1838	5160	773	461	0	0	0	0	0	0	0	0	0	0	0	0	0	0	0	844	0	0	334	317	0	0	0	0	253	0	0	0	0	0	0
PE-Cer d34:1; [M-H]-	PE_Cer	Negative	249	147	198	126	0	105	155	137	122	221	249	632	615	1680	548	132	189	244	191	206	205	126	206	85	0	344	315	246	0	102	172	339	363	375	205	217	381	475	243	245	223	61	63	55	59	84	70
PE-Cer d34:1+O; PE-Cer d19:0/15:1+O; [M-H]-	PE_Cer	Negative	0	0	302	0	0	0	0	0	438	684	600	2004	2296	4800	1250	760	0	0	0	0	0	0	0	0	0	0	0	0	0	0	0	0	0	0	0	0	0	0	0	0	0	0	0	0	233	0	370
PE-Cer d34:2+O; PE-Cer d18:0/16:2+O; [M-H]-	PE_Cer	Negative	35850	65336	160935	44420	217845	247940	122621	174170	177389	72230	196402	296203	153056	322278	244140	104570	173794	230597	152597	139792	440431	448887	252683	68112	392494	379896	372149	315839	240312	106894	118183	151028	186117	164879	249463	92269	187260	56738	357492	351892	350527	201262	87193	154415	192975	315167	164785
PE-Cer d35:0+O; PE-Cer d18:0/17:0+O; [M-H]-	PE_Cer	Negative	370	145	221	228	1040	310	523	473	1489	1527	1498	2317	8593	9237	1976	1118	1174	2513	593	198	1406	490	3515	3022	3125	5049	6388	621	594	531	401	9935	5281	8931	6532	8918	9570	6565	8047	5819	8101	46	58	73	0	104	69
PE-Cer d35:2; [M-H]-	PE_Cer	Negative	215	257	231	453	124	102	371	0	189	1324	318	1994	1516	2196	1534	213	0	135	0	0	160	100	160	127	0	0	208	125	128	0	0	0	175	185	99	246	0	181	0	0	165	0	0	40	38	0	60
PE-Cer d36:2; [M-H]-	PE_Cer	Negative	288	209	184	801	266	228	987	682	601	645	104	760	667	0	492	143	2070	435	2450	2676	431	644	274	981	597	406	0	297	643	1146	4827	1075	197	0	262	236	0	0	306	197	187	34	21	27	0	29	45
PE-Cer d38:7; [M-H]-	PE_Cer	Negative	2117	1302	1267	2796	978	472	1969	2951	1464	1546	2535	1197	0	452	0	390	0	2572	1605	0	8632	2285	664	1831	852	1504	1676	1503	2761	0	1584	1529	1221	2044	1667	1366	2242	2380	1820	1116	984	0	0	0	0	0	0
PG 28:0; PG 14:0-14:0; [M-H]-	PG	Negative	527	566	282	914	322	303	1258	820	1229	844	225	661	1254	416	550	201	2106	735	3415	2350	710	970	286	488	365	313	200	482	761	1332	2362	1562	259	352	296	355	484	382	576	358	388	161	111	118	133	0	85
PG 28:1e; PG 14:1e/14:0; [M-H]-	EtherPG	Negative	2177	1806	597	4910	890	479	4818	3290	4173	6484	0	2729	3427	766	2053	284	9757	3373	23498	13166	2657	3599	654	2171	2024	947	445	1568	3684	6289	13108	8074	841	1287	650	587	1319	1040	1616	692	747	126	105	106	0	0	114
PG 29:0; PG 14:0-15:0; [M-H]-	PG	Negative	480	649	0	1620	516	345	1319	789	1480	777	0	662	1393	531	663	188	2308	1154	3213	1983	719	695	378	541	495	464	0	452	796	1316	2214	1636	365	586	471	554	494	402	663	434	479	193	142	139	143	0	0
PG 29:1e; PG 14:1e/15:0; [M-H]-	EtherPG	Negative	2291	1926	1208	9880	1292	0	4141	3248	4627	4913	0	2851	4397	1460	2906	267	9896	4676	19686	10673	2965	2641	878	2178	2056	1551	761	2166	3756	6257	10212	8742	1189	1834	1235	1142	2117	1217	1822	1205	1318	0	0	0	0	0	0
PG 30:0; PG 14:0-16:0; [M-H]-	PG	Negative	2703	2334	1119	11343	1133	1560	7305	3496	7247	7629	679	5126	7489	1701	3035	628	20790	4344	30424	21292	3642	5721	904	3846	2099	1697	0	2833	6368	14004	18535	13128	1247	1842	1126	1984	2399	2072	3433	1820	2372	266	157	283	0	0	310
PG 30:1; PG 12:0-18:1; [M-H]-	PG	Negative	299	411	197	1435	192	254	631	435	1189	809	123	526	1093	308	524	199	2293	522	2563	2175	498	659	200	385	398	249	0	448	817	1576	1477	1002	235	217	191	299	313	217	639	267	270	91	0	87	81	148	112
PG 30:1e; PG 14:1e/16:0; [M-H]-	EtherPG	Negative	24175	11542	5499	83147	6190	3282	37797	26289	38177	64653	2002	30159	34746	5714	19224	2079	98654	25066	182700	136315	21131	37115	4540	21884	15283	8858	4668	16232	41596	67516	97108	71119	7619	13836	5395	5302	14594	9692	15616	7097	8735	562	338	613	753	971	872
PG 30:2e; PG 18:2e/12:0; [M-H]-	EtherPG	Negative	1087	985	1210	4749	847	525	1816	1691	3134	3140	646	2255	2678	1217	1711	423	5942	2128	7610	6401	1643	2142	773	1559	1526	1235	770	1480	2582	4426	4532	3900	987	899	1148	1100	1115	754	1611	895	1077	279	115	269	0	534	0
PG 31:0; PG 15:0-16:0; [M-H]-	PG	Negative	6981	4487	3659	9572	2754	1383	9090	3793	6194	4161	743	5622	6253	2200	4391	443	11976	7325	0	0	3735	2963	1695	4245	2768	2642	1792	2715	3964	8444	0	14213	2220	3757	3044	5296	3530	4063	4562	3767	3640	72	53	0	0	131	135
PG 31:1e; PG 15:1e/16:0; [M-H]-	EtherPG	Negative	20977	11353	9604	37372	8432	3255	15940	10789	18294	19131	2167	15622	21045	6137	19172	1024	38170	22046	36005	25489	16915	10033	6073	8734	13053	9892	5882	13016	14245	23271	25105	43618	10211	12457	11708	13474	11658	9394	10006	11057	12305	0	0	0	0	0	0
PG 31:2e; PG 16:1e/15:1; [M-H]-	EtherPG	Negative	1078	1275	1939	4133	1471	0	1995	1699	3016	2528	0	3140	3172	0	2298	0	5316	2903	5522	5526	1770	1839	0	1538	1598	0	0	0	2329	3514	4224	4824	1287	1747	1742	2437	1501	1167	1974	0	1850	0	0	0	0	0	0
PG 32:0; PG 16:0-16:0; [M-H]-	PG	Negative	11972	6219	1975	19437	2867	4261	12181	6294	12524	20865	2022	20757	30090	3995	16496	2622	38059	6909	46695	40697	7096	9691	2943	6906	3866	3549	2686	6998	11048	28579	43770	25448	3688	4941	2843	5892	6993	7234	6735	5016	4478	396	278	368	363	475	396
PG 32:1; PG 14:0-18:1; [M-H]-	PG	Negative	4104	3852	783	19097	1241	1434	6648	3894	9455	9798	484	6152	11794	1386	5157	786	27972	3868	25685	28896	3019	7642	1144	5144	2198	1401	649	3390	6875	15141	21464	13149	1640	1869	959	2414	2809	2162	5101	1879	1864	0	0	65	68	78	102
PG 32:1e; PG 16:1e/16:0; [M-H]-	EtherPG	Negative	54486	12406	6973	95163	8578	5816	34267	24354	49719	147883	2618	58769	107688	6334	55192	2804	109822	27049	131515	140548	19640	27540	5112	23935	16374	9640	5523	22656	33470	88484	109506	77866	9562	13507	7452	8471	23754	21063	12154	6420	7352	149	116	157	219	152	373
PG 32:2e; PG 16:2e/16:0; [M-H]-	EtherPG	Negative	10603	6764	1978	50006	3090	1886	14133	11274	31340	29832	821	14872	19873	2328	14577	1230	65587	14880	71968	81487	9142	15351	2820	15937	7701	4547	1514	9617	18337	44734	49837	33221	4142	5468	2870	3802	5475	4150	8621	2499	4407	67	40	52	63	0	140
PG 32:3e; PG 18:3e/14:0; [M-H]-	EtherPG	Negative	916	956	305	5103	504	343	2477	1809	3092	2074	0	1739	1880	302	1122	0	5775	1210	8060	6408	1253	1781	320	1561	1303	532	0	788	2115	3236	7694	3415	400	495	318	485	494	375	872	0	447	0	0	0	0	0	0
PG 33:0; PG 15:0-18:0; [M-H]-	PG	Negative	0	0	0	6681	0	0	2508	1045	3483	2028	218	3645	4196	476	2877	189	6541	0	8628	6858	1045	1277	0	0	0	0	0	1112	1700	4158	6511	6883	0	0	0	0	1378	0	1853	0	0	81	0	0	48	54	67
PG 33:1; PG 15:0-18:1; [M-H]-	PG	Negative	3183	3458	1291	21432	1319	673	5712	2874	8469	5316	468	5839	9825	1848	4977	465	14943	4328	17785	14752	2949	4868	988	2399	2639	2289	824	3490	5013	13239	15573	12713	1510	2665	1521	3452	3901	2901	5198	2437	2224	60	45	68	50	54	58
PG 33:1e; PG 14:0e/19:1; [M-H]-	EtherPG	Negative	1729	1499	1771	5431	2311	978	2560	1716	2456	1470	557	1575	1977	787	1822	532	4173	1868	4116	3441	1048	769	1163	1098	1101	1658	981	1309	1164	4282	2995	4271	1406	2648	1234	1393	1514	1123	1577	1169	1473	616	408	382	474	533	424
PG 33:1e; PG 17:1e/16:0; [M-H]-	EtherPG	Negative	0	1493	774	11816	952	0	4019	2638	4605	3461	0	0	4752	0	3623	0	11718	0	13838	12386	2329	2257	0	2344	1659	1405	0	2957	3337	9681	10024	11823	844	1945	0	0	2637	1877	2214	0	0	0	0	0	0	0	104
PG 33:1e; PG 18:1e/15:0; [M-H]-	EtherPG	Negative	5317	2506	1581	9600	1351	596	4734	3072	4339	3673	467	5630	4369	910	4617	232	8586	5366	6680	0	2402	1644	1547	3021	2299	2310	1294	2145	0	0	0	8495	1521	3586	1822	2644	3453	2922	2420	1370	1927	132	103	117	100	154	144
PG 33:2e; PG 18:2e/15:0; [M-H]-	EtherPG	Negative	5583	4999	2590	36561	2550	677	7916	4656	12392	8677	490	5709	9099	1486	7324	407	29183	7934	29941	29046	5690	4642	1613	5109	5193	4656	1495	8231	8423	31476	23742	27322	2387	4422	2073	3425	6033	3519	6215	2557	2699	0	0	0	95	53	130
PG 33:3e; PG 16:1e/17:2; [M-H]-	EtherPG	Negative	605	0	0	1690	61	66	1920	215	260	0	0	0	234	0	0	0	1549	1219	1497	2008	0	0	0	0	0	0	0	206	459	2022	1686	1455	0	0	0	0	99	0	0	0	0	0	0	17	20	0	23
PG 33:3e; PG 18:3e/15:0; [M-H]-	EtherPG	Negative	670	1102	516	7089	575	269	2615	1249	2779	1200	0	1359	2128	356	1377	118	5519	1357	7788	4955	1581	1504	272	840	1722	698	0	1137	2062	0	7122	3676	459	795	404	697	889	393	1329	408	446	40	0	38	0	0	49
PG 34:0; PG 16:0-18:0; [M-H]-	PG	Negative	4112	1359	422	12035	708	962	4134	2044	4954	4553	425	9795	11305	789	7943	502	11538	2121	21388	21248	1318	2925	659	2477	842	628	407	1893	3199	8183	17851	12695	1010	1041	594	1204	1652	1547	1892	803	921	87	85	110	110	96	148
PG 34:1e; PG 18:1e/16:0; [M-H]-	EtherPG	Negative	13662	3877	1143	29830	2025	1672	8839	6591	11024	12397	579	14872	11158	1216	8756	504	21925	11698	31028	31331	4736	7777	1687	8131	3769	2533	1358	8324	9358	20096	23582	19412	2564	3708	1634	2428	7164	6132	4768	1236	2243	84	0	84	150	73	207
PG 34:2e; PG 18:2e/16:0; [M-H]-	EtherPG	Negative	156040	56968	23960	253788	25989	9752	65252	58293	148201	232715	4254	113050	146552	16403	113219	7076	241549	92354	305431	294761	50140	66646	23746	76989	45709	44435	20212	101525	101416	257856	208482	185748	38376	49199	22178	36199	82498	66138	58250	29073	26554	362	264	412	535	290	946
PG 34:3e; PG 18:3e/16:0; [M-H]-	EtherPG	Negative	10030	8129	2903	56374	3686	2843	17542	10693	27462	23091	633	21099	25299	2260	16723	1174	52621	11886	85068	56857	9634	17467	2212	11598	11905	4166	1858	8892	21002	36753	64962	27768	3594	4314	2112	3940	6354	4129	8663	3761	3654	83	42	82	101	48	187
PG 34:4e; PG 18:4e/16:0; [M-H]-	EtherPG	Negative	375	357	176	1707	209	165	692	526	1202	955	52	840	967	219	602	82	1518	359	2198	1439	356	602	124	475	349	202	124	342	648	998	1688	962	194	193	0	213	240	196	370	148	181	0	16	0	0	22	0
PG 35:0; PG 17:0-18:0; [M-H]-	PG	Negative	344	201	0	1214	168	80	532	329	693	447	80	1026	804	103	613	46	1302	379	1723	1748	246	502	104	338	202	145	85	294	468	794	1654	1422	172	227	117	171	319	217	372	122	158	36	0	0	0	26	28
PG 35:1; PG 17:0-18:1; [M-H]-	PG	Negative	5423	3617	0	10205	2417	0	4945	3511	7998	5618	0	6777	10318	0	6823	0	10542	4810	14711	12720	0	8872	0	0	2842	0	0	3783	0	6415	9373	10832	0	0	0	0	6848	0	0	0	0	444	0	428	215	0	248
PG 35:2; PG 17:0-18:2; [M-H]-	PG	Negative	443	704	180	1936	220	360	928	590	2672	1166	228	1205	2365	912	1331	275	2410	539	2894	2206	566	720	272	464	500	351	272	560	742	1282	2082	1744	446	433	342	566	559	403	915	437	447	0	111	0	110	186	138
PG 35:2e; PG 18:2e/17:0; [M-H]-	EtherPG	Negative	2217	1414	805	11193	0	0	2278	2292	5328	4536	0	4936	5032	555	4502	307	11117	3510	11918	12069	2136	2342	736	2886	1495	1353	0	2828	3239	7784	8053	10616	1271	1908	877	1319	2242	1567	2571	815	1100	0	0	0	0	0	0
PG 35:3e; PG 18:3e/17:0; [M-H]-	EtherPG	Negative	491	511	221	3119	301	176	1195	1000	2212	912	71	1508	1628	225	1402	71	3621	886	4432	3919	749	1064	207	812	708	355	150	563	1274	2072	3684	2576	325	452	274	377	590	325	893	238	368	20	0	0	21	34	28
PG 36:0; PG 18:0-18:0; [M-H]-	PG	Negative	1226	452	202	2720	276	300	1481	614	1443	703	157	1884	1291	186	861	88	2914	754	4424	3913	388	901	228	796	260	280	169	743	1035	2280	3923	2799	327	467	175	379	638	575	603	212	273	72	71	73	0	116	83
PG 36:1; PG 18:0-18:1; [M-H]-	PG	Negative	22554	10572	3341	42089	3397	3464	14713	7273	26569	24643	1586	19370	29600	3493	18408	1900	44495	10965	70192	64977	8732	23144	2300	8293	9363	5530	2054	23509	20338	41660	38144	36409	5720	8134	3237	9453	15008	14394	13608	5299	3735	0	190	196	0	0	307
PG 36:1e; PG 18:0e/18:1; [M-H]-	EtherPG	Negative	2916	949	480	5394	575	0	2054	1355	2491	3148	190	1998	2429	353	1421	150	4656	1571	6717	5755	1138	2411	401	1443	1060	756	365	2565	2540	5651	4342	3932	958	1396	383	827	1881	1594	1127	537	541	42	28	32	26	0	50
PG 36:1e; PG 18:1e/18:0; [M-H]-	EtherPG	Negative	1478	489	215	2226	290	188	1066	770	1246	594	85	1458	862	129	839	33	2242	1181	2983	3223	518	1014	207	823	385	0	196	1018	1083	2166	2720	1954	321	463	193	345	837	495	618	192	254	0	9	8	0	21	27
PG 36:2; PG 18:1-18:1; [M-H]-	PG	Negative	12261	5594	1911	0	2690	2275	0	5069	22575	7873	0	11069	10476	2273	6998	0	34709	5996	56440	55863	5416	15130	1571	5633	4389	3304	1199	14152	13089	61131	40376	30177	4258	5920	2525	7164	7216	5081	9884	4417	3858	261	184	0	182	0	280
PG 36:2e; PG 18:1e/18:1; [M-H]-	EtherPG	Negative	25105	7259	2997	43325	3711	0	13642	10307	19362	27077	875	15037	20410	2152	10551	715	40180	13091	61376	46984	8649	18556	2664	10802	7593	4865	2101	19265	19814	47745	35260	30324	5987	10313	0	6738	14495	11748	8226	3058	3361	0	99	153	153	100	251
PG 36:2e; PG 18:2e/18:0; [M-H]-	EtherPG	Negative	24174	7404	2960	42943	3449	1407	14710	10251	20432	28247	871	15037	20410	2165	9942	885	36470	12424	59647	51454	7617	18556	2734	10841	7370	4798	2149	19246	20423	46252	31795	30870	6080	10801	2545	6264	15668	11043	8226	3180	3110	130	94	138	158	109	255
PG 36:3; PG 18:1-18:2; [M-H]-	PG	Negative	2851	3191	1107	13135	971	2336	5907	2016	8943	2887	0	3404	3810	2594	2897	0	11554	1252	18303	13896	2570	5192	625	1476	1789	0	690	3089	4364	13942	14215	7628	1524	1665	0	2397	3151	2296	3776	0	1866	0	0	0	0	0	0
PG 36:3e; PG 18:1e/18:2; [M-H]-	EtherPG	Negative	0	5486	2319	46279	3355	1481	17530	8637	15714	0	466	11030	9036	1702	0	465	36025	0	49349	52564	8021	16275	0	0	4992	3034	0	15047	19283	58152	35852	23114	2734	5408	1446	0	0	4060	7087	2396	2916	101	0	0	0	78	209
PG 36:5e; PG 20:5e/16:0; [M-H]-	EtherPG	Negative	819	1151	208	4857	371	0	2167	1694	1466	1065	0	1525	2692	952	1667	0	3637	1439	4687	5213	765	1079	552	1324	798	0	0	1277	1878	2395	3027	1733	335	482	212	322	596	219	827	0	700	1234	0	1325	1284	1054	1273
PG 38:1; PG 18:0-20:1; [M-H]-	PG	Negative	1695	1489	0	3387	398	519	1132	612	2186	1956	410	1274	1858	405	1827	146	2293	1017	3855	3990	0	2264	137	630	951	575	0	2258	1676	1839	2092	1923	859	1014	0	1114	1367	0	1735	0	0	0	0	0	0	0	23
PG 38:3; PG 18:1-20:2; [M-H]-	PG	Negative	680	816	240	1373	253	705	0	480	2707	1933	0	923	3188	217	1952	0	3500	405	2047	2976	595	1525	0	311	1313	316	150	1220	730	903	1353	1064	245	316	228	654	543	354	1121	316	270	0	0	26	28	0	0
PG 38:3e; PG 20:2e/18:1; [M-H]-	EtherPG	Negative	940	415	301	2225	342	100	1285	640	1365	554	0	599	720	200	0	47	0	0	2966	2654	619	917	181	0	570	369	204	1177	1138	2287	1709	1318	337	790	0	0	0	0	609	294	274	0	0	0	18	0	0
PG 38:5; PG 18:1-20:4; [M-H]-	PG	Negative	375	395	140	4489	239	168	716	451	973	0	127	516	719	185	632	102	1388	403	1905	2358	349	467	321	403	241	284	211	478	472	782	921	886	237	297	175	209	402	304	569	227	263	0	60	88	65	105	66
Phytosphingosine 18:0; [M+H]+	Phytosphingosine	Positive	21579	13775	19019	3958	24570	9237	5698	10312	11492	16314	30053	16247	49236	36657	15594	20015	4003	41090	2169	2396	34803	7136	60573	9928	8507	50941	75908	11051	5606	2207	2303	8791	26728	40667	43218	13978	27720	25498	20893	31232	23603	20842	26541	12788	34363	23780	20532
PI 30:0; PI 15:0-15:0; [M-H]-	PI	Negative	1711	1678	306	246	1092	336	252	624	476	0	684	418	847	1274	885	266	208	366	95	0	376	91	371	439	136	290	471	195	161	76	84	213	174	291	287	367	297	312	297	432	386	26	0	23	22	0	0
PI 32:1; PI 16:0-16:1; [M-H]-	PI	Negative	320	462	198	280	272	371	284	356	347	2137	285	239	862	662	616	349	304	294	317	377	464	378	278	185	350	272	293	485	327	249	292	311	209	226	321	245	344	327	433	306	333	461	381	454	348	526	329
PI 33:0e; [M-H]-	EtherPI	Negative	1927	662	917	3909	590	135	2351	1087	736	815	558	939	792	0	544	76	3907	1893	3671	3387	1649	684	304	976	581	1250	1433	1533	1092	6788	2996	6738	481	941	500	655	929	480	738	776	604	30	20	26	0	40	45
PI 33:1e; [M-H]-	EtherPI	Negative	424	212	318	990	180	108	993	677	230	1043	318	1661	1427	1667	872	116	1234	620	1706	998	872	325	126	323	342	412	500	271	456	1394	2405	1398	240	311	206	299	294	160	393	378	303	0	0	0	0	45	60
PI 33:2; PI 15:0-18:2; [M-H]-	PI	Negative	1368	1660	619	544	734	1043	360	879	882	1314	1495	1096	2327	5414	1484	937	652	709	629	704	1008	1281	806	432	1083	878	1347	1276	823	421	633	624	1111	532	707	884	1646	2806	1528	1899	1534	1156	678	841	1128	1235	1051
PI 34:0e; [M-H]-	EtherPI	Negative	35490	3350	5012	22354	2378	886	11276	6918	4920	11701	5517	12271	5846	1716	4830	428	18620	14652	18284	20316	8269	6380	1552	5705	3050	5628	7763	10594	7013	35387	13656	25971	3612	5905	3311	4203	5938	4239	3701	3660	2975	0	0	0	0	0	0
PI 34:1; PI 16:0-18:1; [M-H]-	PI	Negative	8569	18583	5797	3268	7333	17551	5043	10332	9744	17331	13096	6639	18100	20493	13665	10751	8241	12038	7887	9253	18987	18977	14966	5195	15702	15508	19560	21719	14322	5990	8366	5601	5957	5763	10930	7708	17255	12714	21174	13156	20087	20892	10168	16875	17127	25966	15084
PI 34:1e; [M-H]-	EtherPI	Negative	4083	930	1222	4613	614	591	5020	4109	1637	2892	1117	7747	2752	603	2113	162	7579	3282	8742	8582	3611	2850	475	2570	1719	1356	2479	1355	2755	6846	11652	8219	991	1023	833	1463	1440	795	1896	1480	1385	0	46	50	83	58	60
PI 34:2; PI 16:0-18:2; [M-H]-	PI	Negative	35402	92278	23784	18089	34576	80532	26043	61533	58217	51388	56037	27287	99677	113002	72818	48355	47231	50424	41553	55280	81224	89744	63238	24266	80074	61644	79954	99118	69389	30423	49949	30706	22517	23111	48832	37222	81727	60709	99179	53750	87702	77913	39305	68262	58368	92886	56088
PI 34:3; PI 16:0-18:3; [M-H]-	PI	Negative	1178	2923	892	877	1276	2784	994	1824	1906	2321	1752	1046	3369	3986	2294	1938	1969	1482	1995	2312	2674	3245	1643	765	2867	1736	1862	2936	2652	1507	2024	1053	730	734	1253	1033	2311	1708	2461	1516	2092	2474	1290	2362	1947	3036	1879
PI 35:2; PI 17:0-18:2; [M-H]-	PI	Negative	344	713	260	199	397	527	293	399	434	408	469	361	782	1512	632	401	329	426	351	400	584	571	536	254	521	697	622	584	533	244	351	434	378	308	450	397	777	623	913	683	817	782	499	776	652	883	668
PI 36:1; PI 18:0-18:1; [M-H]-	PI	Negative	477	582	343	245	479	536	280	418	319	403	431	382	557	457	486	428	524	280	364	428	487	439	418	244	319	317	365	620	372	325	333	513	364	396	334	321	513	573	724	614	478	1053	850	972	724	958	679
PI 36:2; PI 18:0-18:2; [M-H]-	PI	Negative	1304	3366	1131	866	1608	2680	993	1617	1456	1476	1722	1439	2786	2801	1912	2037	1606	0	1354	1574	2041	1879	1774	1064	0	1577	1936	2464	1836	1208	1298	1516	1619	1320	1460	1570	2288	2387	3928	2491	2309	5852	4989	5994	5830	6539	4688
PI 36:3; PI 18:1-18:2; [M-H]-	PI	Negative	3240	8463	4183	1871	3417	7578	2656	4908	5534	3535	5104	6919	7260	10253	6354	4755	4129	4939	4361	4429	8200	7983	5445	2381	6922	6205	6897	8800	5891	3097	4423	2599	2925	2479	4353	3149	7014	5467	8553	5012	6885	6577	3316	5815	5260	7772	4627
PI 36:4; PI 16:0-20:4; [M-H]-	PI	Negative	392	1030	365	504	504	760	358	599	0	433	551	0	724	0	598	504	720	0	447	0	0	0	473	637	0	0	724	560	0	0	0	700	434	469	490	562	604	757	1086	809	0	1518	1360	1751	1034	1609	1091
PI 36:4; PI 18:2-18:2; [M-H]-	PI	Negative	4799	13354	5601	2659	4981	11646	3858	7571	8886	5168	7970	10596	12817	15134	9952	7140	7061	6719	7110	7552	11466	11377	7144	3095	10695	7448	9232	11589	9449	5462	6925	3966	3373	2962	5838	4016	9609	6928	11355	6800	10018	9555	4633	8055	7630	10252	6610
PI 36:5; PI 18:2-18:3; [M-H]-	PI	Negative	675	1816	1020	794	706	1335	809	1311	1312	613	1175	1183	1353	1646	1159	772	1514	1166	1000	1506	1908	1396	839	752	1496	976	1062	1507	1327	1488	1190	613	541	596	698	543	976	723	1115	753	1204	1010	573	942	719	1022	764
PI 38:3; PI 18:0-20:3; [M-H]-	PI	Negative	909	1117	405	347	1023	666	389	803	402	312	930	457	564	685	625	361	641	305	260	400	519	381	417	386	219	364	1057	844	365	411	301	811	764	946	852	756	955	1442	1660	2021	967	2230	1632	1376	897	1000	632
PI 38:4; PI 18:0-20:4; [M-H]-	PI	Negative	1076	2904	564	1130	1472	2183	939	1129	667	501	1157	576	1681	974	1316	1140	1526	799	826	1043	939	762	1290	1429	363	577	1653	948	663	862	898	1723	1027	1194	994	1573	1564	2029	3046	2682	1155	5258	5148	5916	3600	5395	3752
PI 39:5e; [M-H]-	EtherPI	Negative	0	565	0	422	227	0	466	404	251	155	0	190	0	138	220	0	980	370	301	1904	826	945	0	392	512	603	508	570	1143	1992	1465	372	342	469	0	0	0	0	0	0	279	0	0	0	0	0	0
PI-Cer d33:0+O; PI-Cer d17:0/16:0+O; [M-H]-	PI_Cer	Negative	14291	7171	9961	10112	4737	1230	9997	10778	5079	6286	4418	4671	10815	11418	9056	1003	2517	4918	346	0	1697	523	2732	4112	1244	4247	5054	722	963	362	314	2464	1879	3379	4938	4957	3209	3781	1793	2480	3552	0	21	7	24	20	0
PI-Cer d34:0+O; PI-Cer d21:0/13:0+O; [M-H]-	PI_Cer	Negative	76589	51020	79756	89276	64884	18249	100212	106037	23012	83243	22176	26867	55925	43745	41094	5598	14698	45203	4419	0	9015	4105	21984	34872	8620	32818	33570	4094	8532	3571	2570	19338	16638	30354	40025	38998	31159	31325	17111	17149	22552	0	285	209	229	234	0
PI-Cer d35:0+O; PI-Cer d18:0/17:0+O; [M-H]-	PI_Cer	Negative	36430	26731	24227	30773	33885	11004	47747	44260	13537	19172	13411	16321	33502	23644	24157	3463	9520	33488	2000	0	3916	1575	13614	20628	6821	20228	24219	2764	4261	0	0	12948	13369	19347	28638	26419	15915	17542	15057	13932	17544	41	127	42	126	91	49
PI-Cer d36:0+O; PI-Cer d19:0/17:0+O; [M-H]-	PI_Cer	Negative	4199	3194	2579	2631	4184	1511	4097	3434	2503	0	2306	2434	5762	4237	0	684	1245	4401	406	0	683	313	2191	3124	1137	3929	5198	673	512	393	0	1696	2008	2718	3871	3804	2362	2566	2290	2026	2407	38	65	21	0	0	0
SHexCer d40:2+1O; [M-H]-	SHexCer	Negative	514	0	0	219	0	0	0	424	0	236	194	15658	0	125	0	0	1272	0	13645	31957	241	0	0	596	0	0	198	0	0	0	27706	15723	524	0	582	563	0	0	784	875	0	0	0	0	0	0	0
SHexCer d40:3+1O; [M-H]-	SHexCer	Negative	107	0	61	77	56	0	209	127	0	93	73	804	0	0	98	20	178	180	761	1610	93	124	0	100	0	0	66	78	130	165	1321	925	110	58	107	98	77	98	130	101	0	0	0	0	48	0	0
SHexCer d52:0+1O; [M-H]-	SHexCer	Negative	27676	20724	20755	26670	15791	5167	28957	22842	13358	8266	9834	6938	14391	12952	24711	2384	12170	33373	0	0	9880	4994	27463	15138	11970	38165	61873	8376	6832	0	0	12800	19219	28682	30433	29829	21627	14249	12852	18284	21328	208	395	280	503	390	420
SM d33:1; [M+CH3COO]-	SM	Negative	601	348	379	142	296	284	193	202	275	267	300	424	427	248	302	149	187	229	147	138	227	199	308	255	206	559	959	388	232	153	161	292	685	506	256	302	1017	1292	385	527	387	231	257	191	265	283	262
SM d34:0; [M+CH3COO]-	SM	Negative	2657	1187	1292	424	1374	903	576	680	510	412	1211	1184	2100	815	771	623	560	816	302	600	604	725	886	905	537	1218	2085	1051	422	351	344	1018	2059	1217	704	985	2697	3522	790	1318	1304	1449	1417	1289	790	1035	805
SM d34:1; SM d26:1/8:0; [M+CH3COO]-	SM	Negative	7929	4164	4158	1860	3690	3374	2085	2587	2279	2121	4000	4538	6530	2670	3282	1773	2765	2859	1607	2872	2533	2820	3191	3095	1753	4262	8795	4175	1665	1502	1144	3094	7075	5258	2844	3457	9264	13350	3885	5475	5178	4140	4710	3390	3116	3588	2972
SM d40:0; [M+CH3COO]-	SM	Negative	1238	659	749	0	1027	456	517	0	0	338	701	595	1115	802	656	491	0	457	285	422	489	0	696	486	472	691	1059	703	362	280	234	437	1138	0	0	384	1146	1716	623	975	662	1186	0	967	758	860	778
SM d41:1; [M+CH3COO]-	SM	Negative	1365	518	792	219	708	624	468	447	278	278	392	376	1219	698	434	190	229	256	0	239	425	0	386	302	474	541	948	625	0	0	219	329	614	432	0	312	1559	1770	460	797	386	372	414	360	442	472	522
SM d42:1; [M+CH3COO]-	SM	Negative	4531	1675	3235	739	2121	1797	1273	1354	1084	1021	1533	0	6293	2787	0	0	0	0	0	935	1504	0	0	0	1626	1453	2863	2111	718	0	750	903	2038	0	0	0	4673	5612	1202	2376	0	0	0	999	1116	1295	1344
SM d42:2; [M+CH3COO]-	SM	Negative	943	255	634	81	335	0	231	219	173	307	196	198	2500	575	211	71	99	0	51	89	192	125	163	205	179	241	556	332	102	60	139	133	262	152	105	111	1197	1500	148	332	118	126	163	141	123	178	141
SM t34:0; [M+CH3COO]-	SM	Negative	1000	678	1135	373	1240	694	610	675	527	336	647	677	828	586	698	357	423	899	277	428	557	653	1034	703	414	1127	1363	771	361	272	258	631	1114	1113	748	890	1122	1449	786	1043	1003	822	852	589	581	750	585
TAG 36:0; TAG 8:0-10:0-18:0; [M+NH4]+	TAG	Positive	406	0	690	0	536	1670	0	1382	1076	0	2169	726	2314	1270	0	972	0	486	0	0	808	578	1622	478	972	719	0	0	0	0	0	0	0	508	593	0	0	0	817	892	1093	1689	2139	1842	1082	1566	0
TAG 40:0; TAG 10:0-14:0-16:0; [M+NH4]+	TAG	Positive	0	0	0	0	0	3684	0	2459	2421	0	4547	1798	4840	2322	0	2057	0	0	0	1792	0	2082	2941	0	2222	0	0	0	0	0	0	0	0	0	0	0	0	0	2228	0	2697	3475	3898	4154	2001	3507	0
TAG 42:0; TAG 10:0-16:0-16:0; [M+NH4]+	TAG	Positive	849	1598	3199	1837	2091	13110	1952	5835	6835	1413	13343	3966	14589	6036	2833	5835	1060	1421	1737	3237	4207	1689	10844	1806	4602	2544	1689	2346	2126	1024	1567	1132	1727	1711	2099	534	1097	671	4145	1282	8628	12844	17672	15973	6364	12804	2234
TAG 42:1; TAG 10:0-16:0-16:1; [M+NH4]+	TAG	Positive	994	1202	1669	693	0	2031	1140	1533	1558	552	2037	1268	2434	1438	1071	1158	914	1025	1316	1209	1797	2247	2630	904	1598	1387	1144	1371	1292	811	999	781	1274	1238	1117	767	1098	1056	1459	1308	2169	2777	3412	3466	1494	2720	1301
TAG 42:2; TAG 8:0-16:0-18:2; [M+NH4]+	TAG	Positive	0	0	0	0	0	1123	0	1073	0	0	1000	0	1481	1357	0	1077	983	0	1485	1717	2613	5657	1277	738	2018	0	1129	2363	0	1192	1459	0	0	1148	980	0	1064	0	0	0	1569	1258	1256	1278	0	1324	0
TAG 44:0; TAG 10:0-16:0-18:0; [M+NH4]+	TAG	Positive	925	1668	2661	1652	2111	8408	1610	3773	5020	1280	7771	3318	7791	5147	2613	4052	1038	1315	1433	2278	3168	1644	7040	1667	3766	2262	1760	1847	1767	1023	1320	982	1858	1653	1487	690	1198	827	2351	1197	4610	6679	10720	9185	4391	7480	1898
TAG 44:2; TAG 10:0-16:0-18:2; [M+NH4]+	TAG	Positive	0	709	1409	632	1167	1450	911	1498	1175	407	1469	947	1889	1320	751	763	0	724	1983	719	1334	1875	1635	695	1201	975	0	930	0	602	733	0	854	850	1123	0	0	0	1163	1010	1867	1911	2024	2064	1114	1793	938
TAG 44:3; TAG 8:0-18:1-18:2; [M+NH4]+	TAG	Positive	0	0	0	0	0	513	0	538	0	0	433	0	672	453	0	0	563	387	0	1042	1263	3611	522	304	1285	0	0	1050	529	544	853	0	0	0	528	0	0	0	605	0	1122	630	498	613	0	588	0
TAG 44:4; TAG 8:0-18:2-18:2; [M+NH4]+	TAG	Positive	0	0	432	0	335	404	316	496	355	0	399	430	581	423	326	181	990	362	1678	2240	2063	6756	429	329	1950	308	287	2398	784	982	1772	315	376	368	563	0	266	0	572	1476	1214	478	308	461	240	398	240
TAG 45:0; TAG 14:0-15:0-16:0; [M+NH4]+	TAG	Positive	718	805	1618	706	864	717	813	1173	994	704	705	1050	733	971	778	694	695	682	803	734	790	693	662	664	735	743	821	787	750	756	716	676	833	766	668	696	770	711	759	796	839	658	763	789	738	797	742
TAG 46:0; TAG 12:0-16:0-18:0; [M+NH4]+	TAG	Positive	1154	1471	2193	1222	1633	2592	1495	2109	2419	1228	2645	2454	2878	2510	1810	1891	1171	1155	1358	1433	1871	1576	2195	1328	2031	1788	1362	1525	1480	1352	1350	1104	1445	1597	1723	1191	1409	1316	1826	1138	2125	2262	3182	2988	2024	2783	1525
TAG 46:1; TAG 14:0-16:0-16:1; [M+NH4]+	TAG	Positive	961	1060	1247	920	1211	2186	999	1616	1355	872	1730	1086	2555	2407	1163	1305	1019	1139	1046	1062	1670	1591	2128	1114	2070	1196	1127	1208	1114	1094	1185	1020	1225	1206	1607	979	1056	976	1640	1074	2178	1601	2658	2423	1226	2256	1023
TAG 46:2; TAG 12:0-16:0-18:2; [M+NH4]+	TAG	Positive	566	644	1034	585	788	1553	700	1652	802	586	1549	842	2121	1852	645	802	625	761	655	696	1129	1707	1997	846	1505	980	922	811	735	628	690	592	881	919	1722	603	713	628	1885	889	2395	1800	1950	2492	874	2118	584
TAG 47:0; TAG 15:0-16:0-16:0; [M+NH4]+	TAG	Positive	1177	1251	2228	839	1304	1143	1012	1241	1244	952	953	2224	1212	1350	1129	1104	816	954	981	976	1041	1114	1016	882	1006	1124	959	1113	961	981	1041	866	1090	1104	1119	911	1161	1161	897	1130	936	924	1062	1164	904	1072	945
TAG 47:1; TAG 16:0-16:0-15:1; [M+NH4]+	TAG	Positive	882	887	1146	771	1060	1167	783	1097	1020	903	894	967	938	1405	827	889	823	996	828	942	1006	914	912	880	992	1181	1042	796	984	926	816	887	1143	1025	736	906	1000	936	861	980	1012	1021	1047	912	1102	913	838
TAG 48:0; TAG 14:0-16:0-18:0; [M+NH4]+	TAG	Positive	4281	5166	8213	3123	7872	9196	5008	7450	8541	3451	7760	11666	8439	8967	8051	4272	4909	7548	5519	5668	8874	8426	8850	4695	12580	9945	8810	8373	8730	4835	5602	4526	7014	6748	11383	3425	7331	4724	9425	7300	11354	5634	7390	8260	6533	9214	4809
TAG 48:1; TAG 14:0-16:0-18:1; [M+NH4]+	TAG	Positive	1417	1794	3210	1467	2172	6096	1872	5596	2965	1392	5926	3120	6468	6047	2170	2007	2247	3236	2078	2371	6567	6644	7576	2707	7907	4520	3508	2613	2889	1656	1899	1754	3127	3199	6726	1322	1967	1338	6104	2717	8376	5124	7216	6920	2850	6787	1739
TAG 48:2; TAG 14:0-16:0-18:2; [M+NH4]+	TAG	Positive	1263	1474	4849	1185	2796	8643	2568	10230	2176	1054	9841	4086	10382	9259	2442	1239	3132	6095	2410	2757	13756	15584	15239	4897	17703	6650	5580	4038	3844	1867	2231	2659	4904	5197	15104	1064	1835	1143	14976	3708	17964	9061	8927	11543	3006	11446	1364
TAG 48:3; TAG 14:0-16:0-18:3; [M+NH4]+	TAG	Positive	0	0	1250	399	852	1831	757	2259	750	0	2114	965	2140	2002	786	465	718	1241	679	810	3002	3240	3158	1176	3439	1518	1436	1138	1091	579	673	726	1250	1391	2940	0	676	0	3267	1090	3510	1979	1853	2420	700	2107	444
TAG 49:0; TAG 16:0-16:0-17:0; [M+NH4]+	TAG	Positive	467	492	786	381	645	581	521	562	768	402	526	1624	650	665	529	410	409	472	557	448	600	597	584	442	704	599	576	562	603	496	478	493	670	610	729	433	533	476	596	551	613	450	593	586	570	575	488
TAG 49:1; TAG 15:0-16:0-18:1; [M+NH4]+	TAG	Positive	856	923	2315	748	1530	2330	1238	3325	1229	730	2663	1857	2917	2950	1239	881	1469	2437	1435	1369	3765	4306	3254	1563	4716	2901	2584	1865	1783	1063	1175	1053	1977	1797	3436	775	1142	814	3003	1500	3812	1837	2468	2851	1137	2568	865
TAG 49:2; TAG 15:0-16:0-18:2; [M+NH4]+	TAG	Positive	8012	10717	9680	5969	10518	12404	7279	12107	9885	9187	12986	9151	12272	12621	10179	11576	8028	9690	7382	7468	13993	15948	13129	7458	18348	11825	11805	10301	9202	5854	6445	6462	11179	10930	13927	9998	10241	9786	12659	10863	13698	10339	13063	13301	12431	12816	11416
TAG 49:3; TAG 16:0-15:1-18:2; [M+NH4]+	TAG	Positive	533	597	2824	360	1780	4507	1498	5040	1182	459	4484	2689	4950	5173	1394	512	1487	3113	1135	1317	7580	8928	7056	2152	9111	4257	3585	2881	2457	810	977	1424	3115	2859	6987	471	1089	451	6829	2556	7892	3352	3191	5342	1285	5167	668
TAG 50:0; TAG 16:0-16:0-18:0; [M+NH4]+	TAG	Positive	2769	2861	4131	1870	4165	4546	2884	4181	4191	1885	3529	7875	4599	5188	4080	2279	2263	3534	2645	3073	3792	4026	3943	2497	5964	4280	4256	3532	5658	2460	3800	2693	3657	3764	6494	1880	4595	3104	4135	3473	5319	2457	4068	3958	3176	4566	2704
TAG 50:1; TAG 16:0-16:0-18:1; [M+Na]+	TAG	Positive	1042	1254	1875	295	1856	2143	862	2577	1133	321	2183	1394	2105	2065	1292	495	1178	2035	862	886	2825	2717	2812	1365	3272	2404	2213	1759	1554	590	725	838	1571	1557	3050	0	1056	650	2647	1378	3050	1477	1792	2250	862	2033	356
TAG 50:1; TAG 16:0-16:0-18:1; [M+NH4]+	TAG	Positive	16092	19369	126372	4958	76888	183416	44378	201353	54518	5788	179237	90516	208836	191957	69038	7652	73842	167028	64450	63359	245416	314405	273240	100806	387047	224848	181905	119577	109787	30052	45139	44626	111310	103845	295098	6199	40700	9174	266564	86062	337992	106815	134274	200482	51866	203199	17748
TAG 50:2; TAG 16:0-16:0-18:2; [M+Na]+	TAG	Positive	834	1065	3004	302	2648	5307	1543	4423	2294	474	4882	3008	4439	4488	2664	551	2601	4035	2068	2162	5627	5282	5336	2315	6702	5436	4724	4072	3545	850	1574	1330	3207	2914	5086	453	1550	548	4945	3146	5473	4005	3497	4883	2307	4726	980
TAG 50:2; TAG 16:0-16:0-18:2; [M+NH4]+	TAG	Positive	57588	69765	435430	15970	254256	684079	176646	724686	189814	21162	634662	322437	764947	724161	237126	23228	252192	548447	205184	212838	911283	1026185	919498	333140	1251334	691607	578223	425240	383250	97847	147516	157339	366619	347529	947478	20707	133280	25913	842102	314975	1065721	439974	427143	691817	191538	663290	61958
TAG 50:3; TAG 16:0-16:0-18:3; [M+Na]+	TAG	Positive	13262	13079	7161	2219	12685	3747	3118	6924	5536	2323	5364	5979	3492	5672	6542	4593	3612	5641	2353	1938	12969	6286	7789	3891	6023	9055	9204	11296	8869	2751	2604	3988	7172	8743	7567	6593	10838	10152	7080	5363	5684	899	1134	934	999	1270	939
TAG 50:3; TAG 16:0-16:1-18:2; [M+NH4]+	TAG	Positive	4602	6013	36177	2036	22483	56484	14529	54174	15539	2424	51033	25652	59678	56036	18900	2806	19073	41528	14747	16602	63695	74659	74638	26399	81714	55770	46469	32789	28848	7889	10782	14019	31338	30318	76550	2376	10670	2835	74819	30120	86064	44904	39777	59557	17380	56721	5453
TAG 50:4; TAG 14:0-18:2-18:2; [M+NH4]+	TAG	Positive	730	835	8755	359	2735	15037	2803	27601	1982	455	20761	4880	24062	15225	2154	573	2626	9222	1669	1739	29060	30748	36787	10089	32127	9179	8153	3469	3151	983	1456	3403	10063	11248	42066	485	1440	538	37832	4604	44727	22463	17514	30292	2655	22496	1178
TAG 50:5; TAG 14:0-18:2-18:3; [M+NH4]+	TAG	Positive	293	354	2598	194	1116	4094	1130	7064	887	219	5732	1905	6362	5097	889	289	964	2877	724	714	8109	8660	9579	2806	8973	2843	2580	1468	1329	456	712	1301	3079	3354	10254	235	639	263	9884	1926	11677	6004	4374	7312	929	5956	488
TAG 50:6; TAG 14:1-18:2-18:3; [M+NH4]+	TAG	Positive	0	0	850	229	731	1213	543	1876	538	224	1818	820	1557	1967	597	318	641	1084	540	422	2636	2736	2330	893	2905	1301	1296	885	803	307	479	596	1065	1072	2227	330	588	317	2592	995	2366	1525	1311	1845	491	1635	407
TAG 51:1; TAG 16:0-17:0-18:1; [M+NH4]+	TAG	Positive	551	586	2419	342	1752	2823	979	3190	1323	344	2815	2008	3278	3098	1354	380	1060	2690	1193	1071	3319	4426	4127	1596	5808	3703	3203	1784	1626	811	894	1019	1998	1870	4994	392	952	440	4202	1552	5398	1422	2172	3204	1028	3042	572
TAG 51:2; TAG 16:0-17:0-18:2; [M+NH4]+	TAG	Positive	1254	1517	7864	637	5292	11169	3059	13732	3563	641	12319	5808	14780	13373	4065	781	3712	9381	3256	3204	15322	20386	18916	5320	24053	12352	11241	6527	5484	1748	2264	2879	6749	6890	21439	634	2628	906	17560	5186	22628	6770	9463	13846	3420	12985	1306
TAG 51:3; TAG 15:0-18:1-18:2; [M+NH4]+	TAG	Positive	739	777	5565	357	2134	8039	1799	15609	1227	373	11630	3003	14015	10509	1573	518	1414	6327	1251	1306	17217	20142	19105	5171	19970	6857	6429	2713	2431	633	956	1651	5943	6192	20878	557	1166	0	18306	2895	20980	8581	8943	14763	1948	13072	775
TAG 51:4; TAG 15:1-18:1-18:2; [M+NH4]+	TAG	Positive	881	940	8805	386	3396	13676	3309	27013	2134	478	19549	5952	20833	17763	2424	530	2884	10261	1998	2252	29545	32256	32873	9205	33694	11112	10272	4676	3750	1022	1660	3437	9878	11811	31278	609	1660	504	31422	5475	36167	14114	14975	22416	2921	22372	1137
TAG 51:5; TAG 15:1-18:2-18:2; [M+NH4]+	TAG	Positive	644	676	6330	413	3044	9854	2932	15721	1947	512	12110	4738	12878	11043	2375	582	2643	6568	2007	2171	19758	20849	18626	6036	22074	8664	7905	3993	3627	1113	1738	2877	6944	7727	20360	539	1778	492	19772	5084	24224	9757	8166	13489	2235	13799	1136
TAG 51:6; TAG 15:1-18:2-18:3; [M+NH4]+	TAG	Positive	302	334	1390	232	904	2147	711	2761	653	227	2070	1173	2564	2372	749	260	692	1387	548	539	3498	3480	3642	1142	3629	1713	1704	1012	816	330	442	669	1372	1472	3991	253	543	258	3731	1276	4451	1949	1605	2546	576	2680	328
TAG 52:0; TAG 16:0-18:0-18:0; [M+NH4]+	TAG	Positive	1202	1055	1686	660	1766	2084	1099	1654	1728	900	1414	3774	2095	2046	1583	1014	808	1371	957	1278	1343	1594	1030	974	2615	1521	1490	1160	3208	979	1650	1135	1640	1367	2346	623	2059	1270	1364	1173	1850	851	1730	1508	1156	1506	1040
TAG 52:1; TAG 16:0-18:0-18:1; [M+Na]+	TAG	Positive	183	256	811	89	628	1310	336	1011	514	81	1022	677	1281	1106	542	129	527	1168	418	426	1056	1718	1464	687	1843	1464	1120	764	590	248	343	433	837	752	1762	130	398	150	1523	645	2070	762	1192	1525	592	1340	232
TAG 52:1; TAG 16:0-18:0-18:1; [M+NH4]+	TAG	Positive	5167	7926	45617	1903	31665	64618	14650	60909	21981	1957	55295	32020	64519	58754	26078	3558	18687	59237	17364	17441	57586	101161	89121	33489	121751	90180	65078	37723	37421	9690	13542	17962	41356	35933	119134	2985	20017	4710	93200	30726	142693	26200	50557	76076	19966	70249	8078
TAG 52:2; TAG 16:0-18:0-18:2; [M+Na]+	TAG	Positive	510	660	2668	180	1679	3982	1001	4981	1294	202	4248	1878	4936	3749	1622	308	1223	3113	1009	1024	5002	5409	5659	2325	5841	3591	3119	2049	1790	450	573	1036	2670	2468	6444	281	1011	334	5852	1972	6637	3976	4245	5503	1612	4561	620
TAG 52:2; TAG 16:0-18:0-18:2; [M+NH4]+	TAG	Positive	36075	49501	339055	8105	177488	488754	99541	641903	112700	10507	536263	192846	655632	525966	151294	17690	108874	378372	88039	91660	664979	905014	823924	291818	966238	486907	389302	217178	205964	39829	61302	107316	325956	328262	1025801	15157	97401	22570	858356	212738	1125662	345804	461545	697307	156251	608270	51527
TAG 52:3; TAG 16:0-18:1-18:2; [M+Na]+	TAG	Positive	971	1409	5515	200	2156	7289	1707	8315	1559	335	7924	2987	7521	7331	2253	628	1635	5470	1137	1230	8663	8539	8614	4342	8019	5730	4594	3024	3025	480	838	1647	5420	5295	8962	586	1423	577	8058	3467	9840	8299	6930	9835	3607	7696	1269
TAG 52:3; TAG 16:0-18:1-18:2; [M+NH4]+	TAG	Positive	74904	92788	766076	11659	251996	1153178	218819	1658053	143349	18457	1302884	379320	1659347	1259456	208574	32090	176944	811298	118139	141250	1810406	2094158	2078028	735650	2074286	889399	717059	369991	363194	50748	89793	212217	770838	812150	2233174	27929	136249	37174	2106614	443496	2563539	1065047	1113251	1758170	327636	1508431	103124
TAG 52:3; TAG 16:1-18:1-18:1; [M+Na]+	TAG	Positive	238	294	1655	131	750	2222	623	3138	528	177	2673	774	2847	2809	595	208	514	1551	367	386	4065	3435	5109	1593	4218	1502	1616	744	559	215	291	525	2029	2233	3950	207	395	217	4233	941	4276	2337	2512	3713	564	3509	286
TAG 52:4; TAG 16:0-18:2-18:2; [M+Na]+	TAG	Positive	1020	2486	7720	261	4463	10555	2347	11112	2682	543	11826	4946	9628	11196	3721	1272	2498	7143	1549	1651	11582	12099	11413	4578	12797	9358	8479	4831	4551	562	1207	2132	9239	8351	11479	929	2552	1040	10184	6754	11233	12348	10362	12918	6919	11429	2552
TAG 52:4; TAG 16:0-18:2-18:2; [M+NH4]+	TAG	Positive	123300	153185	1290250	27053	450551	2026560	415123	2946290	285149	42286	2383324	710478	2656137	2249504	371987	60672	349199	1368927	220738	273771	3237438	3487218	3433420	1263131	3651798	1503137	1287386	667739	631565	108884	189556	414971	1307852	1437394	3581791	54126	212525	63583	3332003	820613	4060909	2087645	1857344	2862108	539486	2684402	173331
TAG 52:4; TAG 17:1-17:1-18:2; [M+Na]+	TAG	Positive	146	180	896	102	393	1134	335	1636	286	121	1286	465	1610	1105	304	133	259	673	194	184	1450	1429	2133	490	1505	659	628	353	260	150	163	312	816	847	2684	149	241	154	2040	425	2772	1306	1225	1698	301	1426	179
TAG 52:5; TAG 16:0-18:2-18:3; [M+Na]+	TAG	Positive	355	620	1915	117	1208	2539	440	2138	675	220	2828	1046	2211	3119	970	354	462	1869	351	345	3020	2457	2731	710	3290	2396	1941	1234	972	175	268	528	2236	1965	2877	282	679	308	3623	2020	2749	2593	2931	3731	1614	3081	709
TAG 52:5; TAG 16:0-18:2-18:3; [M+NH4]+	TAG	Positive	23360	27297	271148	6815	92457	416307	81334	558362	58429	11098	463255	139700	548505	467468	75407	12868	69050	258870	41903	52620	588355	633444	736325	211686	690825	302436	252812	123069	118586	22619	37150	83906	265131	286613	725149	10854	42960	12307	765812	181420	862066	439671	406853	602537	107094	579990	33650
TAG 52:6; TAG 16:0-18:3-18:3; [M+NH4]+	TAG	Positive	1812	2183	18852	816	7225	36339	6733	51058	5014	1271	37757	10939	48900	39310	6079	1363	5179	20530	3476	4343	50621	61254	72297	17994	57056	24673	20278	9483	8606	1990	3240	7460	22854	23160	77948	1119	3563	1308	75671	13549	89217	41382	35436	57663	7577	50289	2724
TAG 53:1; TAG 16:0-19:0-18:1; [M+NH4]+	TAG	Positive	227	227	834	143	668	1053	381	1185	537	138	1015	962	1076	1049	577	194	449	770	454	418	973	1715	1284	679	2136	1458	1256	716	763	268	372	372	801	667	1648	142	454	222	1224	530	1849	375	866	1135	391	1072	277
TAG 53:2; TAG 16:0-18:1-19:1; [M+NH4]+	TAG	Positive	660	758	3635	242	2410	4993	1264	6976	1568	267	4842	2638	6401	5397	1856	397	1440	4123	1041	1254	5978	9245	7071	2702	11450	5927	5093	2854	2366	749	928	1344	3484	3330	10260	338	1315	418	8156	2194	12212	2502	4718	6842	1477	5350	731
TAG 53:3; TAG 17:0-18:1-18:2; [M+NH4]+	TAG	Positive	743	1012	7899	284	3090	10919	2129	19114	1562	276	13700	3917	18996	13679	2162	460	1494	8141	1137	1193	14433	21933	23907	6421	25708	9326	8384	3461	2960	600	832	2168	7676	8200	30021	406	1619	502	23813	4645	33679	8643	12865	21137	2780	16762	1095
TAG 53:4; TAG 17:0-18:2-18:2; [M+NH4]+	TAG	Positive	749	1254	11353	318	4308	16734	3193	31372	2627	400	21556	5567	30552	22100	3228	610	2334	11195	1344	1817	28903	33266	37412	9636	38215	12758	11621	4985	4024	833	1239	2670	11368	12117	46337	587	2054	634	38195	6704	50328	16420	19787	31598	3938	26499	1574
TAG 53:5; TAG 18:1-17:2-18:2; [M+NH4]+	TAG	Positive	513	636	6658	322	2029	9381	2206	18850	1520	344	13050	3060	16973	11699	1593	397	1359	6652	1112	1090	16048	17516	23380	6113	17758	6176	6235	1947	1864	534	845	2176	6280	7598	26369	407	890	410	22579	3202	27526	11160	11224	19973	1842	13691	741
TAG 53:6; TAG 17:1-18:2-18:3; [M+NH4]+	TAG	Positive	0	0	4779	0	2614	7250	2053	13606	1602	629	8493	2862	11524	8136	1528	0	1510	4416	902	935	12147	11393	15336	4078	11299	4602	4192	1860	0	692	928	1972	5063	4979	16940	0	0	0	15678	2949	19250	7564	5821	11111	1301	9151	0
TAG 54:0; TAG 16:0-18:0-20:0; [M+NH4]+	TAG	Positive	365	318	566	277	494	810	391	661	613	304	498	1224	734	675	555	406	208	577	362	352	316	605	507	359	845	511	572	296	822	393	478	380	525	458	758	330	622	533	438	405	654	213	542	629	529	573	0
TAG 54:1; TAG 16:0-20:0-18:1; [M+NH4]+	TAG	Positive	1480	2187	10152	584	7273	14760	3171	11514	6174	707	11196	8818	12870	12606	7030	1267	3363	12999	4050	3824	8862	21511	16022	8017	24175	20996	15418	7841	8164	2632	3334	4107	9646	8160	24334	967	5856	1749	16428	6346	28127	4004	10916	15591	5054	13884	2445
TAG 54:1e; TAG 18:0e-16:0-20:1; [M+NH4]+	EtherTAG	Positive	240	290	803	229	376	171	307	262	592	371	629	890	750	2951	526	341	143	132	110	178	106	206	187	184	1121	876	558	1068	526	261	543	0	375	307	96	60	1146	676	193	1095	501	72	413	258	540	481	544
TAG 54:2; TAG 18:0-18:1-18:1; [M+Na]+	TAG	Positive	198	332	1266	61	842	1925	428	1954	527	101	1740	854	1966	1687	766	176	466	1502	386	346	1582	2829	2593	1100	2738	2073	1454	880	662	252	336	515	1441	1324	3486	140	583	167	2494	893	3818	1272	1802	2858	814	2234	329
TAG 54:2; TAG 18:0-18:1-18:1; [M+NH4]+	TAG	Positive	6264	9747	59042	1546	37090	95937	16821	104819	23780	1994	85915	35224	118490	91670	31235	3913	15793	78345	13774	13658	86633	166786	157427	55380	178493	113706	79991	40184	34457	7476	10979	20686	64614	60551	218099	3097	22921	5176	159108	39454	255765	45269	89170	143111	28194	116267	10734
TAG 54:2e; TAG 16:0e-18:1-20:1; [M+NH4]+	EtherTAG	Positive	173	0	928	135	0	0	191	211	0	0	0	767	682	2182	260	0	138	85	111	106	0	0	203	130	815	637	472	828	270	155	304	0	367	331	100	36	528	266	174	0	505	0	0	0	231	0	188
TAG 54:3; TAG 18:0-18:1-18:2; [M+Na]+	TAG	Positive	296	442	2209	88	981	3209	728	3968	653	130	3808	1307	4100	3148	932	230	458	2326	426	486	3776	4574	5662	2197	4898	2417	1999	1156	992	204	307	794	2569	2696	6748	239	691	211	5523	1527	6699	3416	3941	5262	1382	3571	516
TAG 54:3; TAG 18:0-18:1-18:2; [M+NH4]+	TAG	Positive	19238	28750	268218	4124	94988	379121	64652	569477	50800	5512	429201	116445	593439	398100	77172	10890	41913	263086	30693	36303	463834	683282	771560	261023	734079	317712	250432	109287	92055	13668	22100	69882	289145	300615	988017	10525	57300	15618	799521	152082	1105141	309703	451733	694144	104901	502148	36456
TAG 54:3e; TAG 16:0e-20:1-18:2; [M+NH4]+	EtherTAG	Positive	123	125	931	65	343	92	194	256	355	158	418	699	811	1608	250	136	0	0	0	116	85	190	312	103	1032	803	585	619	217	0	144	126	428	309	120	33	536	198	161	517	500	136	596	270	218	425	195
TAG 54:4; TAG 17:0-17:0-20:4; [M+Na]+	TAG	Positive	468	878	4841	283	2269	7094	1548	9029	1404	344	8182	2622	8205	6759	1812	578	1225	4691	846	806	8204	9252	9323	4611	8407	4198	4431	2125	1814	418	697	1577	5960	6573	11458	544	1340	568	8833	3544	9439	7349	8747	11152	2526	8243	1206
TAG 54:4; TAG 18:1-18:1-18:2; [M+NH4]+	TAG	Positive	38832	59066	648931	9756	207388	901008	165170	1560870	108707	14678	1091398	261500	1487177	923064	148547	24294	100606	594888	67514	78856	1337676	1622836	1893593	688593	1656234	602180	535987	196695	171021	33570	57317	169407	708672	792681	2313076	22380	105226	30713	1825426	328966	2599558	917485	1075788	1711180	211407	1271338	76932
TAG 54:5; TAG 16:0-18:1-20:4; [M+Na]+	TAG	Positive	675	1489	7011	252	3602	9068	1916	10831	2308	597	8961	3752	10194	7994	2536	1046	1539	5428	1045	1067	9265	7749	11005	4571	9690	5548	5761	2777	2149	410	797	1730	8119	7998	13046	900	1726	937	11124	4578	11606	10187	10904	11634	3784	8756	1687
TAG 54:5; TAG 18:1-18:2-18:2; [M+NH4]+	TAG	Positive	64918	104881	1171637	28646	367568	1536144	350846	2669951	226130	45545	1905496	491933	2568270	1659488	250847	53216	201288	998138	144606	163265	2391486	2411752	3105800	1217653	2577285	920481	891336	301542	260768	78980	132374	343527	1264368	1415115	3622770	49559	160094	57244	3116946	529725	3563222	1866036	1792530	2700033	315830	2226477	130841
TAG 54:6; TAG 16:0-18:2-20:4; [M+Na]+	TAG	Positive	779	2052	9792	342	4957	12488	2199	11132	2910	946	13616	4632	12883	12803	3663	1589	2109	6231	1299	1131	13242	11640	15531	4766	12279	8816	8777	4074	2606	506	1152	1766	10781	10922	12679	1155	2555	1092	15418	6743	14790	13497	14042	16682	5399	13418	3059
TAG 54:6; TAG 18:2-18:2-18:2; [M+NH4]+	TAG	Positive	100842	142850	1643562	56023	503822	2192111	526453	2295183	355966	85340	2081205	709094	3537478	2500544	400294	81993	374843	1353088	240387	271670	3467269	3187853	4622483	1596149	3664319	1329027	1352409	510109	422763	135103	236291	497189	1666789	1876547	3032941	74920	222475	75137	4595608	818003	3716626	1769365	2463653	3661161	415379	3110549	188956
TAG 54:7; TAG 16:0-18:2-20:5; [M+Na]+	TAG	Positive	766	804	4142	249	1892	7263	819	7097	1485	475	7664	1964	7310	7016	1483	621	835	2544	465	539	7045	6297	8305	1696	7183	3675	3667	1732	1110	295	474	828	5306	4657	9731	555	974	435	9207	2869	12086	9445	8709	11473	2162	9188	1045
TAG 54:7; TAG 18:2-18:2-18:3; [M+NH4]+	TAG	Positive	27902	40875	511227	18843	162413	768482	172755	1234363	131129	28207	877962	232615	1189519	838017	134450	27014	116350	418226	70572	83181	1166304	1181173	1622673	425310	1049313	432591	409903	157913	130535	39261	68671	176958	538801	588069	1840358	24109	70408	23220	1565649	266080	2099545	968425	824356	1350314	133040	1105405	59167
TAG 54:8; TAG 18:2-18:3-18:3; [M+Na]+	TAG	Positive	94	165	710	59	342	1377	203	1722	294	125	1485	422	1429	947	284	148	201	455	113	154	1522	1751	1888	356	1636	672	515	347	243	84	117	217	923	833	2945	122	176	99	2745	525	3005	2267	1952	2537	398	2036	227
TAG 54:8; TAG 18:2-18:3-18:3; [M+NH4]+	TAG	Positive	4615	6309	80917	3732	25754	132913	26274	206619	21507	5375	126096	38958	183364	116085	22951	4426	18848	70995	11788	13631	175331	182127	259363	66958	177878	68630	59311	25735	20661	7224	10665	29155	84744	89646	309194	4697	12172	3836	291201	44673	358553	158960	123634	202176	23288	178630	10178
TAG 54:9; TAG 18:2-18:3-18:4; [M+NH4]+	TAG	Positive	635	738	4299	496	2020	7220	1786	9012	1752	722	5694	2567	8053	6533	1677	655	1574	3995	1014	1205	8052	8700	11415	3477	8426	3996	3489	1909	1687	670	862	2046	4726	4705	13735	590	1133	492	14120	3128	16815	7716	6191	8661	1994	7766	940
TAG 55:0; TAG 16:0-19:0-20:0; [M+NH4]+	TAG	Positive	4710	8166	5622	3616	4424	4323	2697	4330	4752	1774	3835	2882	2382	4474	5221	4303	2755	4770	1752	1873	5017	3692	5372	3367	3296	5751	4059	4889	4492	1728	1971	2386	6783	5978	5295	9375	6431	6412	5305	6874	4459	3205	3344	3257	4269	4180	4059
TAG 55:10; TAG 19:0-18:5-18:5; [M+NH4]+	TAG	Positive	345	0	2137	521	802	2556	1385	3571	918	493	2509	1788	3156	2761	893	0	1755	5650	2105	1711	2784	3293	5341	2880	4112	3135	2784	2544	2710	1180	1383	1547	2227	2235	6035	446	464	0	6278	2222	3679	1845	1239	2879	674	2597	368
TAG 55:2; TAG 16:0-21:0-18:2; [M+NH4]+	TAG	Positive	216	346	1194	113	936	1672	513	1830	740	121	1580	1069	1885	1822	778	211	424	1239	410	424	1245	2449	1685	733	3019	1819	1554	908	890	259	405	496	1045	935	2747	164	637	195	1986	856	3206	594	1325	1842	655	1537	363
TAG 55:4; TAG 18:1-19:1-18:2; [M+NH4]+	TAG	Positive	337	388	2505	93	1149	3367	733	6872	674	0	5048	1356	5857	4874	885	182	651	2702	411	555	5214	7460	7494	2161	9235	3459	3258	1770	1364	210	383	775	2697	2871	9043	179	616	251	7056	1337	9469	2599	3804	6462	929	4885	432
TAG 55:5; TAG 19:1-18:2-18:2; [M+NH4]+	TAG	Positive	318	344	2618	136	984	3551	732	7743	627	164	5081	1152	6855	4506	672	206	466	1950	385	384	5520	6267	7524	2289	6686	2168	2096	689	638	255	371	801	2600	2975	10460	187	491	179	7853	988	11180	3657	4124	7326	748	4901	365
TAG 55:6; TAG 19:1-18:2-18:3; [M+NH4]+	TAG	Positive	0	0	1389	0	663	2310	0	3899	0	0	2592	0	3618	2129	0	0	0	0	0	0	2984	2933	4306	0	3064	0	1260	0	0	0	0	0	1463	1973	5300	0	0	0	4483	0	5970	2182	2221	3346	0	2704	0
TAG 56:0; TAG 16:0-16:0-24:0; [M+NH4]+	TAG	Positive	144	219	643	541	0	211	0	0	517	250	1112	541	1140	1505	773	410	243	516	212	502	124	0	524	541	1177	780	449	214	1337	500	384	289	434	569	295	376	836	1231	461	331	509	237	1016	953	669	950	563
TAG 56:1; TAG 16:0-22:0-18:1; [M+NH4]+	TAG	Positive	471	863	2693	207	2242	3686	962	2941	1888	309	2956	2439	3583	3485	2088	576	769	3248	830	917	1872	4918	3030	1998	5922	4621	3636	1517	2427	750	857	1245	2413	2413	5318	384	1816	750	3740	1795	7170	786	2926	3570	1582	3246	931
TAG 56:1e; TAG 18:0e-18:0-20:1; [M+NH4]+	EtherTAG	Positive	227	285	810	258	465	241	352	283	671	434	1369	794	1054	2761	677	423	130	178	109	174	145	299	253	444	1280	1057	573	887	756	305	715	148	333	275	130	52	1479	888	194	1981	841	63	410	261	742	613	747
TAG 56:2; TAG 16:0-22:0-18:2; [M+NH4]+	TAG	Positive	1511	2397	12050	479	8687	17784	3573	15075	6358	653	14183	8913	18206	16994	9195	1508	2742	11849	2673	2588	9569	21571	14926	7063	27748	18975	13498	6189	7549	1580	2337	4242	9948	9432	27686	978	6284	1832	18190	6845	35046	4162	11846	17364	5904	14550	2923
TAG 56:2e; TAG 16:0e-20:1-20:1; [M+NH4]+	EtherTAG	Positive	381	373	1985	303	540	373	371	502	615	0	2382	910	1524	2732	672	316	0	292	125	182	188	363	453	534	2396	2064	989	1391	0	258	0	0	736	629	225	0	2040	983	466	4736	2023	157	792	571	1170	1495	708
TAG 56:3; TAG 18:0-20:1-18:2; [M+NH4]+	TAG	Positive	772	867	5774	318	0	7672	2198	12796	1458	514	10524	2813	13150	8723	2492	452	1527	5608	1167	1164	9507	12223	16898	4847	17986	7809	6754	3253	2244	527	922	1501	6433	7342	18289	382	1479	0	14492	3382	22621	7176	8317	13093	2563	10070	1153
TAG 56:3; TAG 18:1-18:1-20:1; [M+Na]+	TAG	Positive	67	103	430	0	223	543	148	657	154	20	612	269	530	554	240	0	89	376	113	129	442	789	837	341	800	518	411	236	213	20	70	153	332	417	1160	56	175	58	809	232	1118	337	612	705	212	501	112
TAG 56:3; TAG 20:0-18:1-18:2; [M+NH4]+	TAG	Positive	1578	2261	15557	234	7786	22451	4737	30765	4238	350	24902	8473	32363	23189	6382	923	2640	16052	2285	2522	22212	39337	34460	14045	50774	21448	17596	7581	6875	985	1844	4313	15303	15700	53354	774	4320	1107	36837	8293	60100	8980	21130	32729	6225	25645	2418
TAG 56:3e; TAG 18:0e-20:1-18:2; [M+NH4]+	EtherTAG	Positive	170	186	1355	126	543	211	387	514	546	248	580	1108	1365	3181	428	241	105	126	72	130	120	304	234	79	1415	1042	846	962	416	99	283	130	606	516	175	58	942	355	209	696	734	158	1009	491	398	791	386
TAG 56:4; TAG 18:1-20:1-18:2; [M+NH4]+	TAG	Positive	933	1225	4997	265	1874	7160	2450	19060	1437	367	10780	2104	13642	9385	2175	495	1759	7522	1500	1181	11487	14359	22244	5102	15776	6396	7230	2829	1834	572	940	1576	8033	9796	20187	338	1320	367	16118	3261	23703	10324	9298	18603	2906	10858	1330
TAG 56:4; TAG 18:2-18:2-20:0; [M+Na]+	TAG	Positive	0	134	506	0	290	649	188	810	220	0	853	279	881	760	269	81	153	415	122	136	737	860	918	408	1111	527	517	300	249	78	115	172	492	504	1252	92	195	0	1064	330	1188	465	742	944	262	746	162
TAG 56:4; TAG 20:0-18:2-18:2; [M+NH4]+	TAG	Positive	2086	3407	27693	350	11939	37216	7029	59042	6620	575	46079	12504	57774	45228	9581	1305	4426	23748	3410	3658	43928	68153	61547	22852	84111	34215	29357	12314	10382	1499	2667	6327	24618	26802	89435	1009	5971	1630	69802	14681	104068	19543	36246	61760	9636	46614	3600
TAG 56:5; TAG 18:1-18:2-20:2; [M+NH4]+	TAG	Positive	1540	1490	2736	501	1855	2139	3727	11475	1750	363	11403	1624	6532	6746	2591	666	3179	7153	2380	2090	5482	7055	12065	2801	9795	4837	6909	3531	1657	907	1663	1478	7827	7891	7163	547	1792	352	7770	3808	15460	11927	5460	13735	3008	9843	1723
TAG 56:5; TAG 20:1-18:2-18:2; [M+NH4]+	TAG	Positive	1547	2226	22630	466	5654	34314	6040	77614	3629	840	52991	8870	65249	36239	4309	1073	2936	19152	2308	2558	55389	70060	82138	22227	70363	18099	17716	5422	4515	1220	2252	4937	23680	29186	95920	742	2781	1104	73127	8458	103256	28515	37471	70035	5480	47588	2740
TAG 56:6; TAG 18:2-18:2-20:2; [M+NH4]+	TAG	Positive	2485	2065	4522	741	3116	3146	6674	14144	2955	551	14111	1994	9545	10115	4524	1107	6443	10968	4511	3558	7547	6592	27072	4639	15185	7128	11714	6274	2916	1388	2873	1882	12802	12194	5821	818	2129	426	11079	7193	17862	18173	7007	15537	4549	12906	2941
TAG 56:6; TAG 20:1-18:2-18:3; [M+NH4]+	TAG	Positive	584	718	6514	210	1646	9936	1952	21660	1204	280	15387	2664	17485	11602	1447	369	1065	5068	846	1003	15968	18992	23731	6389	18450	5166	5096	1771	1509	442	746	1784	7028	8581	27979	375	853	445	22305	2917	29466	9650	13484	20619	1745	13831	910
TAG 56:7; TAG 18:2-20:2-18:3; [M+NH4]+	TAG	Positive	255	264	1469	145	514	2037	502	3864	402	138	2428	680	3496	1996	414	186	351	1212	314	303	3008	3354	5145	1434	3498	1178	1221	629	435	185	258	551	1589	1922	5185	209	341	202	4321	735	5938	2548	6079	5919	0	3964	0
TAG 56:8; TAG 18:2-18:2-20:4; [M+NH4]+	TAG	Positive	0	0	0	0	347	0	0	0	0	0	0	0	0	0	0	190	0	0	280	0	0	0	923	0	0	0	394	0	0	0	0	0	0	0	0	0	0	0	0	0	0	2500	7558	3931	871	3755	464
TAG 57:2; TAG 16:0-23:0-18:2; [M+NH4]+	TAG	Positive	278	352	1291	102	1202	1784	424	1543	834	122	1557	1222	1791	1652	1086	239	377	1071	418	386	848	2052	1313	789	2768	1948	1641	713	858	227	364	560	1169	1075	2702	193	778	376	1636	756	2716	376	1296	1764	778	1540	402
TAG 57:3; TAG 21:0-18:1-18:2; [M+NH4]+	TAG	Positive	126	194	709	39	546	1020	314	1407	346	42	1088	549	1375	1151	402	88	226	739	158	191	814	1730	1286	662	1842	1053	902	421	437	109	154	260	730	765	2044	65	317	93	1663	475	2478	426	947	1471	377	1219	208
TAG 57:4; TAG 21:0-18:2-18:2; [M+NH4]+	TAG	Positive	180	258	1402	47	893	1786	406	2257	520	61	1581	781	2384	1981	625	129	287	1170	221	278	1449	2457	2184	739	3214	1820	1359	744	581	146	232	353	1198	1190	3562	111	398	183	2607	801	4252	698	1410	2406	566	1998	303
TAG 57:5; TAG 21:0-18:2-18:3; [M+NH4]+	TAG	Positive	68	126	505	36	315	736	179	941	223	0	636	323	977	682	283	56	130	412	100	138	576	910	873	318	1084	603	401	248	204	0	97	150	410	472	1382	0	178	92	1094	356	1458	291	631	703	278	552	110
TAG 58:1; TAG 16:0-24:0-18:1; [M+NH4]+	TAG	Positive	353	554	1357	180	1165	2306	568	1731	1182	181	1860	1584	1911	2271	1530	534	415	1894	580	546	853	2694	1391	1206	3492	2607	1954	812	1639	443	602	752	1324	1201	3256	329	1340	617	1665	889	3687	393	1622	2004	841	1639	674
TAG 58:10; TAG 18:2-18:2-22:6; [M+NH4]+	TAG	Positive	70	71	142	46	123	96	115	169	90	0	82	114	113	107	77	115	98	111	539	0	374	199	418	217	185	144	128	0	93	66	66	129	174	152	162	52	0	0	191	123	223	740	2573	1217	345	790	198
TAG 58:1e; TAG 18:0e-20:0-20:1; [M+NH4]+	EtherTAG	Positive	199	263	623	301	359	338	327	288	458	388	1158	615	846	2557	528	437	80	201	107	150	155	388	258	616	885	762	439	501	609	254	558	139	305	263	113	72	1153	876	144	1183	736	43	336	309	678	460	548
TAG 58:2; TAG 16:0-24:0-18:2; [M+NH4]+	TAG	Positive	959	1728	6304	314	5086	8124	1965	7597	3842	376	7903	5804	8883	8966	5565	1114	1213	6465	1526	1565	3792	10358	6085	4442	14822	10720	7904	3284	5186	894	1426	2616	5177	4770	13624	740	4299	1351	7264	3338	16016	1528	6251	9052	3349	6789	1964
TAG 58:2e; TAG 18:0e-20:1-20:1; [M+NH4]+	EtherTAG	Positive	401	536	1981	327	820	758	628	766	757	316	3109	796	2084	2653	928	478	190	316	130	185	267	655	657	1017	2498	2264	1058	1098	702	261	503	184	780	630	293	75	2656	1470	518	5545	2617	163	842	764	1812	1724	1132
TAG 58:3; TAG 22:0-18:1-18:2; [M+NH4]+	TAG	Positive	766	1313	7281	171	4522	9662	1944	10463	2605	226	8207	3900	11726	8836	3709	594	1056	6510	1146	1124	5042	12976	9375	5009	16532	10106	7200	2993	3118	472	766	2054	5543	6166	18465	475	2799	792	11628	3493	22166	2355	7681	12662	3090	9201	1341
TAG 58:3e; TAG 20:0e-20:1-18:2; [M+NH4]+	EtherTAG	Positive	110	126	607	70	302	144	291	233	354	192	392	630	1116	2647	336	276	73	69	51	75	67	174	145	47	782	692	369	477	346	89	318	93	284	260	79	28	512	232	133	476	354	86	483	286	260	414	242
TAG 58:4; TAG 22:0-18:2-18:2; [M+NH4]+	TAG	Positive	1197	2104	12825	247	8376	17730	3375	17013	4763	353	13810	7272	20582	17524	6895	889	1868	10169	1530	1502	9214	20112	17164	7497	24967	15958	11660	5508	4959	806	1361	3254	10215	9901	31088	588	4294	995	20668	6736	38441	4886	13251	20183	5119	16283	2217
TAG 58:5; TAG 22:0-18:2-18:3; [M+NH4]+	TAG	Positive	386	723	4327	118	2737	5988	1109	6478	1633	167	4701	2323	6710	5733	2316	348	689	3438	518	603	3581	7079	6485	2148	7963	5543	4333	2103	1679	332	455	1148	3495	3434	11114	254	1373	390	7442	2382	13103	1820	4058	6700	1825	5552	779
TAG 58:6; TAG 22:1-18:2-18:3; [M+NH4]+	TAG	Positive	0	0	0	43	0	608	191	1417	0	63	839	0	1145	697	0	95	0	0	0	0	741	1144	1374	0	1210	0	0	0	0	0	0	0	0	551	1556	0	0	0	1205	0	1826	461	751	1211	176	841	0
TAG 58:8; TAG 18:0-18:2-22:6; [M+NH4]+	TAG	Positive	0	115	276	64	220	307	179	343	143	42	285	322	327	299	211	0	208	269	227	214	465	0	540	295	389	324	272	242	286	119	168	243	319	302	513	0	0	0	348	273	512	524	2199	871	318	544	138
TAG 58:9; TAG 18:1-18:2-22:6; [M+NH4]+	TAG	Positive	69	66	134	0	126	0	102	210	0	34	93	110	0	103	76	0	0	0	0	0	0	200	390	0	0	0	164	102	0	0	56	84	173	188	162	51	78	0	208	0	0	433	1726	660	174	455	83
TAG 59:2; TAG 16:0-25:0-18:2; [M+NH4]+	TAG	Positive	235	300	727	71	642	1112	344	917	534	115	827	768	1039	1052	662	186	206	732	217	251	377	1145	637	600	1414	1196	912	392	668	154	251	334	644	647	1615	156	576	282	819	310	1509	218	867	815	417	787	286
TAG 59:3; TAG 23:0-18:1-18:2; [M+NH4]+	TAG	Positive	174	244	928	0	766	997	302	1146	421	0	1045	647	1234	1166	630	127	206	771	228	203	601	1282	899	592	1881	1178	1001	438	438	110	176	327	750	757	1806	105	436	168	1134	439	2303	260	1024	1125	433	988	222
TAG 59:4; TAG 23:0-18:2-18:2; [M+NH4]+	TAG	Positive	203	297	1498	45	1170	1955	433	1894	677	69	1677	1020	2063	1802	943	150	262	1171	281	266	1088	2264	1674	866	3104	1866	1482	748	771	158	227	386	1184	1147	3141	133	692	241	2087	783	3596	461	1643	2166	682	1775	383
TAG 59:5; TAG 23:0-18:2-18:3; [M+NH4]+	TAG	Positive	69	145	448	25	399	572	167	612	232	44	540	302	777	646	266	63	120	392	90	110	370	717	548	256	841	604	490	236	239	63	84	171	422	389	1048	49	225	90	756	273	1306	239	471	860	299	630	122
TAG 60:2; TAG 24:0-18:1-18:1; [M+NH4]+	TAG	Positive	394	719	1966	154	1536	2836	599	2461	1351	171	2654	1954	2595	2668	1770	520	454	2058	539	579	1091	3431	1659	1802	4164	3120	2311	845	1843	316	540	759	1543	1534	4220	345	1600	648	2090	829	4537	408	2061	2540	1118	2016	648
TAG 60:2e; TAG 18:0e-20:1-22:1; [M+NH4]+	EtherTAG	Positive	215	258	907	176	439	435	308	359	565	0	1484	476	1314	2139	669	394	75	171	83	96	142	348	241	549	1214	1034	509	512	531	169	341	96	323	233	137	50	1304	878	178	1936	1120	56	333	395	761	773	527
TAG 60:3; TAG 24:0-18:1-18:2; [M+NH4]+	TAG	Positive	525	824	2569	126	2488	4205	1032	4319	1584	123	4202	2489	4639	4692	2444	403	681	3263	761	742	1981	6214	3092	2881	7817	5144	4161	1390	2005	331	725	1110	2683	2662	6804	310	1830	533	3879	1155	8162	808	3495	5108	1594	2992	876
TAG 60:4; TAG 24:0-18:2-18:2; [M+NH4]+	TAG	Positive	764	1307	5560	187	4095	7891	1738	7812	2387	194	6936	4101	8601	7166	4092	614	1034	4941	1243	1147	3844	9745	6028	3964	12578	8446	6738	2681	3291	569	1090	1527	4127	3780	12437	428	2632	796	6682	2180	14961	1472	5501	8236	2374	6156	1292
TAG 60:5; TAG 24:0-18:2-18:3; [M+NH4]+	TAG	Positive	204	326	1354	70	1119	2049	411	1859	690	82	1731	964	2078	1866	1015	227	338	1219	275	353	926	2296	1490	775	2891	2150	1528	655	679	206	250	456	1195	1099	3003	125	682	237	2026	723	3606	465	1533	2273	630	1789	334
TAG 60:5; TAG 24:1-18:2-18:2; [M+NH4]+	TAG	Positive	136	169	731	0	0	1221	231	2946	197	0	1775	0	2271	1308	261	117	140	699	0	0	1168	2696	2257	738	2475	657	572	0	0	0	0	217	754	791	3431	75	182	0	2020	285	3722	582	1509	2504	331	1454	210
TAG 60:6; TAG 24:1-18:2-18:3; [M+NH4]+	TAG	Positive	75	93	288	39	130	366	113	983	0	51	576	143	662	414	107	56	75	250	0	64	528	833	817	243	555	269	241	0	0	48	0	108	275	278	923	39	87	68	674	140	1088	208	401	708	96	500	85
TAG 61:4; TAG 25:0-18:2-18:2; [M+NH4]+	TAG	Positive	112	244	627	28	555	877	271	767	376	48	802	478	886	848	513	114	170	597	203	209	409	1013	544	505	1423	976	662	291	399	129	158	229	520	528	1308	96	394	179	726	275	1434	208	611	904	308	661	194
TAG 62:3; TAG 26:0-18:1-18:2; [M+NH4]+	TAG	Positive	164	259	804	39	672	1088	257	1194	447	61	926	689	1028	1005	751	155	160	961	280	262	369	1543	615	723	1569	1243	831	306	622	160	208	312	498	693	1564	137	588	231	638	217	1537	179	1017	1111	363	884	234
TAG 62:4; TAG 26:0-18:2-18:2; [M+NH4]+	TAG	Positive	355	487	1384	105	1116	2134	596	2205	846	118	1877	1257	1676	2048	1122	281	325	1565	412	442	767	2811	1277	1130	3113	2337	1783	642	1123	320	544	570	960	1122	3237	224	954	349	1348	374	2900	359	2010	2162	835	1670	540
TCA; [M-H]-	BileAcid	Negative	261	1698	662	285	387	793	562	1356	879	631	3454	1029	880	1183	1080	1801	915	803	570	621	2624	1803	1375	566	1824	1023	746	2834	1304	422	458	360	1310	907	1113	665	765	857	2462	2461	2223	10918	38638	4978	28671	9124	7201
TMCA; [M-H]-	BileAcid	Negative	3310	0	0	3091	8959	35151	7703	14751	5997	11515	24247	9519	15585	20296	9702	16107	6953	7401	4232	5107	34504	74722	22347	10631	26748	17508	11494	35741	17133	3839	4438	3204	18405	13220	13569	7639	40134	31555	31444	55449	18786	219842	2239114	161228	1256461	311798	247752
